# Supplementary material for: RNA sequencing identifies common pathways between cigarette smoke exposure and replicative senescence in human airway epithelia
Source: BMC Genomics. 2019 Jan 9;20:22. doi: 10.1186/s12864-018-5409-z (PMC6325884; doi:10.1186/s12864-018-5409-z)
Supplement: Supplementary file 1 — RNA-seq values and tests. Table S1. Normalized expression values from RNA-seq per transcript. Table S2. Genes with significant expression changes upon CSE exposure or senescence. Table S3. Genes with significant expression changes (FDR < 0.05) in both CSE and senescence. Table S4. Genes with the top 50 most stable expression differences between normal PHBEC, CSE, and senescence conditions. (XLSX 6038 kb) [file 12864_2018_5409_MOESM1_ESM.xlsx]

## Sheet: Table S1. Transcripts
Gene	Transcript	Cont.R1	Cont.R2	Cont.R3	Cont.R4	Cont.R5	Sen.R1	Sen.R2	Sen.R3	Sen.R4	Sen.R5	CSE.R1	CSE.R2	CSE.R3	CSE.R4	CSE.R5
A1BG	NM_130786	0.350237	1.52662	1.31221	0.611202	0.630821	1.80621	1.06165	1.50697	1.6198	1.82362	0.305584	1.13899	1.02496	0.473042	0.171719
A1CF	NM_138933	0.00234633	0	0.00378916	0	0.00108938	0	0.00173715	0.0020361	0.00206693	0	0	0	0	0.000910007	0
A1CF	NM_014576	0.00244084	0	0.0037382	0	0.00110307	0	0.00178452	0.00196948	0.00203771	0	0	0	0	0.00091276	0
A1CF	NM_138932	0.00238506	0	0.00368994	0	0.00112333	0	0.00172947	0.00231442	0.00199543	0	0	0	0	0.000911365	0
A1CF	NM_001198820	0.0023352	0	0.0037172	0	0.0010869	0	0.00176368	0.00198836	0.00216097	0	0	0	0	0.000927346	0
A1CF	NM_001198818	0.00236513	0	0.0037573	0	0.00108065	0	0.00179559	0.00193563	0.00207442	0	0	0	0	0.000898637	0
A1CF	NM_001198819	0.00238011	0	0.00370873	0	0.00105824	0	0.00174558	0.00231445	0.00205203	0	0	0	0	0.000918526	0
A2M	NM_000014	0	0	0	0	0.0156615	0.0368718	0	0	0.102107	0.0372436	0	0	0	0	0.0900654
A2ML1	NM_144670	9.39779	0.105662	1.31847	1.8504	0.144366	0.0360076	1.06786	0.358125	0.375983	0.166478	6.98738	0.143446	8.27802	2.3682	0.0969868
A4GALT	NM_017436	16.8843	39.934	15.7705	18.1417	26.8346	15.6356	31.9027	23.9986	31.0063	39.2353	13.1686	46.4884	50.2734	28.5422	27.2658
A4GNT	NM_016161	0.0833716	0.030548	0	0	0	0.0572592	0	0	0	0.0756339	0	0.101375	0	0	0.0385571
AAAS	NM_001173466	2.03287	1.28157	1.41047	2.16031	0.615708	3.72848	3.33101	3.30895	2.88836	2.6505	1.17385	1.49101	2.40532	0.814227	1.739
AAAS	NM_015665	17.7709	18.9052	18.6683	16.835	18.7707	15.9481	11.6243	13.285	15.6102	14.6022	16.5521	18.9306	14.3051	18.9788	20.3068
AACS	NM_023928	13.5176	13.2084	21.6746	11.1843	13.8308	13.0981	12.34	16.0701	14.0272	14.0698	12.7054	14.7554	18.9748	16.0647	12.9683
AADAC	NM_001086	0.838643	0.512137	0	0.433656	0.256586	9.79159	0.828135	0.123187	0.0404971	0	1.27077	1.07639	0.228326	0.358195	1.07736
AADACL2	NM_207365	0	0	0	0	0	0	0	0	0	0	0	0	0	0	0
AADACL3	NM_001103169	0	0	0	0	0	0	0	0	0	0	0	0	0	0	0
AADACL3	NM_001103170	0	0	0	0	0	0	0	0	0	0	0	0	0	0	0
AADACL4	NM_001013630	0	0	0	0	0	0	0	0	0	0	0.0590682	0	0	0	0
AADAT	NM_016228	1.89816	1.13744	0.560229	1.62483	1.55626	2.02035	0.816489	1.22238	2.08349	0.824194	2.1203	1.03518	0.469799	1.74866	1.49014
AADAT	NM_182662	0.423323	1.62366	0.615883	0.530958	1.22564	0.811497	0.309687	0.270503	0.749587	1.63366	1.37995	1.59967	0.485204	0.530578	0.909647
AAED1	NM_153698	4.54223	3.79726	4.92709	6.05361	6.16562	4.21802	6.91726	6.03278	6.11656	7.08027	5.71061	4.90056	2.74328	5.01662	5.08891
AAGAB	NM_024666	19.4167	17.7096	23.6759	26.8603	17.5267	12.9446	20.9206	19.7292	15.4801	14.4512	30.6958	18.377	33.2129	23.2386	18.5542
AAK1	NM_014911	2.27983	2.81236	5.30186	3.9147	1.97821	2.31067	2.79862	2.57811	3.15029	3.80163	2.29962	3.16841	1.78419	2.33987	1.76157
AAMDC	NM_024684	19.8066	27.7436	7.86829	14.1763	23.9732	29.5979	33.8398	32.0242	30.0704	30.2001	12.9524	17.7259	15.9997	14.5532	15.7029
AAMP	NM_001087	54.5513	45.5793	42.4506	50.8898	48.4103	55.2243	58.2728	51.52	53.4551	49.1155	74.5621	60.633	76.1513	60.5233	73.6512
AANAT	NM_001166579	0.153795	0.0811984	0.0405207	0.0592946	0.108677	0.140847	0.0476346	0.0679972	0.0972467	0.0467695	0.0814457	0.0626091	0	0	0
AANAT	NM_001088	0.157038	0.0641124	0.0406538	0	0.0658063	0.362068	0.13636	0.0687309	0.0741003	0.0469396	0.323244	0.0630774	0	0.0610853	0
AAR2	NM_015511	10.562	10.7579	9.07791	9.12593	13.155	10.7248	12.2982	11.7835	13.225	11.7895	13.0944	14.0137	10.3848	9.74448	13.5038
AARD	NM_001025357	0	0	0	0	0.037899	0	0	0	0	0.0374585	0	0	0	0.0317447	0
AARS	NM_001605	24.944	27.0619	139.477	120.061	23.0861	19.0889	16.2095	16.2366	17.8758	21.2899	29.3257	30.0788	38.2068	38.2281	25.6504
AARS2	NM_020745	5.72205	4.55509	3.34178	3.69693	4.09403	6.07612	3.15299	3.86362	5.11036	5.29484	6.69154	5.55258	4.19576	5.28807	5.42128
AARSD1	NM_025267	6.93816	8.98028	0.0511523	1.81347	4.88285	9.68603	5.1768	0.334777	0.00553356	1.54584	11.1925	9.08602	10.8619	12.0895	13.5682
AARSD1	NM_001136042	0.307112	0.372185	3.56568	5.48721	1.1624	0.795641	0.464612	3.06805	3.60369	1.54475	0.370936	0.374741	0.395759	0.0682447	0.124709
AARSD1	NM_001142654	0.0281497	0.0844705	0.425001	4.25932	1.16022	0.325435	0.699912	2.0758	0.0718585	0.806619	0.0350193	0.0341245	0	0.0447444	0.0263483
AARSD1	NM_001142653	0.0212263	0.0609468	3.99746	1.1302	1.23148	0.484564	0.722883	0.842864	3.27331	0.741181	0.0261744	0.0257655	0	0.0300841	0.0188759
AASDH	NM_181806	3.54159	2.05354	4.71012	4.10562	1.85754	2.2987	2.36363	2.89851	1.9283	2.27737	5.11449	3.45472	4.52973	4.41354	2.78981
AASDHPPT	NM_015423	13.6598	14.6545	17.1387	18.9381	15.296	11.4521	17.2209	18.4426	14.1668	12.7072	22.8996	15.0062	21.0479	21.7806	19.5018
AASS	NM_005763	3.04324	1.62201	3.65989	2.46792	2.59577	1.15588	0.759868	0.822973	0.651321	0.428786	2.9583	1.86434	1.5394	2.30436	1.75128
AATF	NM_012138	19.9307	17.349	22.5273	29.6109	18.4793	18.8533	18.2578	18.8143	17.2069	18.2342	25.8383	19.1502	23.22	22.3755	26.3577
AATK	NM_001080395	0.201015	0.183384	0.689799	0.330221	0.0754596	0.0771615	0.158929	0.329734	0.205491	0.0182843	0.233923	0.259577	0.308168	0.13598	0.266918
ABAT	NM_020686	3.35566	0.985521	0.722665	0.689895	0.272728	2.15513	1.56104	3.91279	1.07709	1.42013	1.89504	0.152023	0.613171	1.37586	0.936098
ABAT	NM_000663	2.61809	0.0773809	0.00895027	0.158478	1.03128	1.39766	0.00561098	0.0969448	1.85839	0.143363	0.0198634	0.53479	0.353278	0.0782521	0.00131625
ABAT	NM_001127448	2.21496	0.981107	0.722139	0.672221	1.67571	0.218371	1.4877	0.534326	1.55025	0.384474	1.51184	0.623888	0.270941	0.409264	0.930776
ABCA1	NM_005502	7.25077	3.60765	14.1284	2.31275	8.00604	9.30608	13.2638	14.0061	10.4772	17.122	10.8139	5.4924	2.50257	2.66306	6.93541
ABCA10	NM_080282	0.199531	0.191635	0.542199	0.273439	0.270485	0.719339	0.331704	0.158678	0.633854	0.403336	0.233811	0.18697	0.140451	0.234446	0.22316
ABCA12	NM_015657	1.11103	0.357351	6.99015	2.21573	0.478751	0.244205	0.261324	0.510778	0.286309	0.237178	1.22888	0.682051	3.02426	2.83835	1.39305
ABCA12	NM_173076	2.35697	0.226971	5.09542	2.34342	0.809327	0.136695	0.219923	0.453637	0.263407	0.236255	1.72448	0.386966	0.640598	1.33608	0.470732
ABCA13	NM_152701	0.334715	0.140978	0.096752	0.674465	0.151845	0.438623	0.176673	0.284845	0.300991	0.150091	0.18602	0.290064	0.0942708	0.399338	0.0996391
ABCA2	NM_001606	4.63006	2.94651	11.3902	1.89742	4.72355	1.99688	1.21199	1.73841	2.88375	1.87953	3.13394	7.34862	2.66118	3.64785	7.8974
ABCA2	NM_212533	1.04138	1.55672	2.70717	1.90102	1.11158	1.99822	0.546336	1.73759	1.42213	1.88478	1.45914	1.4705	2.66376	3.64836	1.81927
ABCA3	NM_001089	0.183186	0.119333	1.39163	0.0315769	0.0373643	0.0279581	0.474872	0.0627895	0.075195	0.295458	0.100937	0.173256	0.0872789	0.0156493	0.0564791
ABCA4	NM_000350	0.0550425	0.0537848	0.0144189	0.128089	0.101043	0.012601	0.0407677	0.0242571	0.0478464	0.00832287	0.0682399	0.044622	0.134871	0.12696	0.135764
ABCA5	NM_018672	0.547905	0.752105	2.07424	0.813641	1.05017	0.739207	0.359969	0.624572	1.21171	0.832084	0.985655	0.873927	0.207296	0.794089	1.4325
ABCA5	NM_172232	1.31033	1.65958	1.86632	1.72052	1.48261	2.04122	1.97655	2.18095	1.6282	1.90533	0.622002	1.50521	3.57684	2.07195	0.992299
ABCA6	NM_080284	0.0128291	0.0188038	0.0604925	0.0398056	0.070652	1.76219	0.0190038	0.0452296	0.0892142	0.0465564	0	0.0312007	0.047153	0.0197274	0.0118662
ABCA7	NM_019112	6.73609	4.94385	9.004	4.58158	4.3334	4.12434	4.44047	6.87733	5.34887	6.95361	5.0205	8.88784	5.98991	5.55121	6.47718
ABCA8	NM_007168	0.047372	0	0.0558428	0	0.0217404	0.130139	0.0350862	0	0	0.0107445	0	0.0288025	0	0	0
ABCA9	NM_080283	0.0428579	0.0471132	0.252607	0.0166223	0.00983439	1.07436	0.134907	0.10388	0.228185	0.252737	0.0664172	0.013029	0.0525076	0.0329516	0.0594618
ABCB1	NM_000927	0	0	0	0	0.0899141	0.0576675	0	0.0123344	0.0121646	0	0	0	0	0	0.012944
ABCB10	NM_012089	5.36478	5.71388	7.47646	4.9104	5.82688	2.25983	6.4104	7.25021	3.85501	5.77562	9.57753	5.15363	6.46314	7.08072	6.94698
ABCB11	NM_003742	0.0285826	0.0104735	0.0449248	0.110856	0.0262349	0	0.0105849	0.0125961	0	0	0.0885894	0.0695136	0.0350182	0.219758	0.0925308
ABCB4	NM_018850	0.0236729	0.00870511	0	0.00918812	0	0	0	0	0	0.00541235	0.0145239	0	0.00717159	0.0139952	0
ABCB4	NM_000443	0.0236089	0.00849788	0	0.00897102	0	0	0	0	0	0.00536735	0.0145207	0	0.00717499	0.0131466	0
ABCB4	NM_018849	0.0229167	0.00851997	0	0.00906601	0	0	0	0	0	0.00514383	0.0144632	0	0.00715077	0.0133493	0
ABCB5	NM_001163941	0	0	0	0	0	0	0	0	0	0.00126612	0	0	0	0	0
ABCB5	NM_001163942	0	0	0	0	0	0.00731988	0.0236808	0	0	0	0.00660673	0	0	0	0
ABCB5	NM_001163993	0	0	0	0	0	0	0	0	0	0	0	0	0	0	0
ABCB5	NM_178559	0	0	0	0	0	0	0	0	0	0.00126424	0	0	0	0	0
ABCB6	NM_005689	12.5356	11.7895	14.1933	13.4689	10.2488	5.29317	3.61057	5.25826	5.77106	6.99202	15.3109	24.883	24.2316	22.0064	18.1221
ABCB7	NM_004299	7.24153	5.24103	4.98546	6.59184	5.35583	4.39801	4.27732	4.37799	4.44779	4.1535	9.23749	6.36762	7.5522	7.56903	6.36589
ABCB8	NM_007188	5.83394	8.33708	4.19505	7.21787	7.29585	7.35234	7.95046	5.96465	10.9664	7.75392	5.53303	8.19372	5.57504	6.45903	7.17679
ABCB9	NM_019624	0.47267	0.512934	0.873972	0.866225	0.675888	0.406612	0.973578	0.307706	0.434354	0.5807	0.312709	0.705865	0.613692	1.22433	0.919234
ABCB9	NM_019625	1.23756	0.71334	1.36497	1.03467	0.673294	1.91403	0.943996	1.00175	1.43687	1.19367	2.05979	1.89932	2.0132	0.966657	0.747496
ABCB9	NM_203444	0.350778	0.67957	0.167125	0.482227	0.44434	0.419792	0.455035	0.75965	0.620556	0.761246	0.553098	0.310659	1.58167	0.537394	0.90839
ABCC1	NM_019899	2.79812	8.76541	7.61257	6.58522	5.89982	4.34504	4.75111	2.46249	4.664	6.5441	7.74382	3.95034	17.6051	6.09296	2.2751
ABCC1	NM_019900	0.835363	0.252808	0.818576	0.709038	0.642068	0.613794	1.51697	0.602877	0.68404	0.478072	0.856844	0.56502	6.48203	1.23809	0.560287
ABCC1	NM_019898	2.09525	1.04021	1.88496	3.06333	2.31944	2.10305	1.16666	1.75628	1.14614	3.30697	1.24544	2.2925	0.993799	3.39067	2.49861
ABCC1	NM_019862	4.24867	1.56733	3.91701	4.34005	2.80339	2.05683	1.33125	6.39718	1.87334	2.13875	3.24273	6.55116	0.26728	5.97883	5.16181
ABCC1	NM_004996	12.4812	8.47312	15.3632	15.7498	7.78594	9.5223	3.86389	8.3896	10.5989	7.94723	16.5191	23.7676	9.98534	27.5711	20.2419
ABCC10	NM_001198934	3.5248	7.35672	1.34629	5.00932	6.3638	6.16401	4.64647	5.08241	7.18984	8.26789	5.21315	11.3104	3.67799	4.88546	9.53663
ABCC10	NM_033450	0.008833	0.458149	1.55536	1.71987	0.0247052	3.48692	1.01283	1.33158	1.04628	1.77842	1.4671	2.79256	0.463907	1.76483	0.733569
ABCC11	NM_033151	0.0273522	0.00692001	0.067996	0.0559167	0.0728308	0.0452954	0.035839	0.0453923	0.020444	0.104731	0.0892866	0.0116997	0.0531262	0.0998316	0.0773218
ABCC11	NM_145186	0.0314233	0.00739302	0.000301481	0.000436948	0.000462787	0.0497708	0.0428962	0.0504635	0.0221518	0.000541754	0.000693779	0.0125362	0.000332145	0.000345761	0.0953923
ABCC11	NM_032583	0.0299054	0.00732736	0.0681713	0.0559015	0.0728137	0.0469358	0.0417718	0.0473547	0.0215855	0.104783	0.0894403	0.0116643	0.0529113	0.100086	0.0873018
ABCC12	NM_033226	0	0	0	0	0	0	0	0	0	0	0	0	0	0	0
ABCC2	NM_000392	0.0404327	0.158034	0.19065	0.16727	0.222669	0.240664	0.389304	0.273215	0.117154	0.427958	0.601524	0.426111	0.181633	0.341955	0.536038
ABCC3	NM_001144070	1.79903	2.71174	0.400784	1.89369	1.76504	2.28308	0.644517	0.197168	1.28897	0.707703	3.47717	2.9279	1.38355	1.45968	2.53052
ABCC3	NM_003786	3.2874	3.69307	9.2379	6.64984	6.47106	4.61542	0.493441	0.536587	0.959443	1.01434	6.52583	13.8164	6.46692	16.4397	19.5271
ABCC4	NM_005845	1.16075	1.11528	1.52307	1.13256	1.42535	2.29801	1.36379	1.74356	1.32046	1.15723	2.86277	1.87254	0.504674	1.27251	2.75178
ABCC4	NM_001105515	0.0869023	0.0943576	0.407713	0.141183	0.103849	0.143908	0.0855236	0.0451127	0.0570572	0.0392539	0.245722	0.0854288	0.0403695	0.0374656	0.194209
ABCC5	NM_005688	7.95914	4.74585	3.6124	3.8942	6.35604	10.0483	5.92984	6.77645	7.27891	7.98186	9.65705	11.9295	8.46545	10.0511	10.7322
ABCC5	NM_001023587	7.3468	4.6003	3.40143	5.23126	4.8549	8.90314	5.68555	5.25052	7.7088	5.31149	5.70463	11.098	10.0682	9.27051	7.05014
ABCC6	NM_001171	0.0321091	0.0345461	0.125393	0.0206279	0.0295233	0.0547919	0.0461981	0.0468774	0.0158807	0.0510323	0.0196692	0.0458081	0.049326	0.00546419	0.0492493
ABCC6	NM_001079528	0.264942	0.119919	0	0	0.145499	0	0.185877	0	0.73167	0.127108	0.337128	0.205996	1.03345	1.23378	0.234523
ABCC8	NM_000352	0	0.0100281	0	0	0	0	0	0	0	0	0	0	0	0	0
ABCC9	NM_020297	0.276187	0.0694123	0.172074	0.668909	0.13641	0.0790566	0.014059	0.0810601	0.0365759	0	0.393955	0.182019	0.0788524	0.571655	0.171787
ABCC9	NM_020298	0.140848	0.0653023	0.0833169	0.258536	0.104186	0.0803717	0.0272723	0.112426	0.167062	0	0.0909188	0.0398642	0	0.0876872	0.0188543
ABCC9	NM_005691	0.135654	0.078068	0.0886404	0.392329	0.120223	0.0792136	0.023662	0.155468	0.164638	0	0.101729	0.0392649	0	0.0896804	0.0751501
ABCD1	NM_000033	1.68032	1.78487	2.01788	1.23017	2.75535	2.30808	1.27249	1.71396	1.7232	3.27155	2.0598	3.1223	1.20281	1.82899	3.12588
ABCD2	NM_005164	0	0.0372781	0	0	0	0.0349351	0.00941867	0.0112084	0.0110541	0.0230743	0	0	0	0.00977731	0
ABCD3	NM_001122674	1.19657	1.25725	0.694803	0.70125	0.383784	0.273098	0.566226	1.38467	0.224389	0.885608	3.29147	1.94758	0.776143	1.04622	3.56018
ABCD3	NM_002858	19.7204	15.3912	16.7263	16.1197	14.8337	9.06442	15.0886	14.5905	13.2137	15.0002	23.261	16.6061	34.0258	24.2159	13.9551
ABCD4	NM_005050	3.00216	6.49772	2.72128	5.00215	3.50499	1.15485	1.87253	1.95261	4.45563	3.96187	2.38832	3.16512	1.04151	4.59739	6.28734
ABCE1	NM_002940	9.89724	12.147	2.64105	15.9733	13.3338	11.6614	10.5939	18.2097	11.3586	8.30617	24.1164	11.463	19.904	20.9948	19.8861
ABCE1	NM_001040876	7.80964	2.19398	11.5714	7.36826	1.82039	1.221	8.22268	4.56694	2.44407	4.10978	15.7791	3.29066	8.96159	8.18028	5.97802
ABCF1	NM_001090_1	1.76975	6.15143	2.5931	4.87353	9.22629	7.95695	7.86035	8.46608	11.9136	3.84765	3.73253	11.3141	9.98472	3.47492	9.2323
ABCF1	NM_001025091_6	19.3323	15.7974	14.127	13.3271	15.8157	14.6436	16.1752	15.7786	12.4878	21.1925	24.4952	11.2794	14.5216	18.3695	15.8524
ABCF1	NM_001090_6	0	0	0	0	0	0	0	0	0	0	0	0	0	0	0
ABCF1	NM_001025091_1	0	0	0	0	0	0	0	0	0	0	0	0	0	0	0
ABCF1	NM_001090_2	0	0	0	0	0	0	0	0	0	0	0	0	0	0	0
ABCF1	NM_001025091_2	0	0	0	0	0	0	0	0	0	0	0	0	0	0	0
ABCF1	NM_001090	0	0	0	0	0	0	0	0	0	0	0	0	0	0	0
ABCF1	NM_001025091_4	0	0	0	0	0	0	0	0	0	0	0	0	0	0	0
ABCF1	NM_001090_3	0	0	0	0	0	0	0	0	0	0	0	0	0	0	0
ABCF1	NM_001025091_3	0	0	0	0	0	0	0	0	0	0	0	0	0	0	0
ABCF1	NM_001090_5	0	0	0	0	0	0	0	0	0	0	0	0	0	0	0
ABCF1	NM_001025091	0	0	0	0	0	0	0	0	0	0	0	0	0	0	0
ABCF1	NM_001090_4	0	0	0	0	0	0	0	0	0	0	0	0	0	0	0
ABCF1	NM_001025091_5	0	0	0	0	0	0	0	0	0	0	0	0	0	0	0
ABCF2	NM_005692	6.4651	0.650221	10.3174	1.98341	1.03675	2.01603	1.21895	3.91339	0.794952	0.442698	9.79039	2.27419	0.894972	3.39437	0.801302
ABCF2	NM_007189	11.0504	12.605	6.49273	16.0099	14.8619	18.4943	16.5355	17.7425	16.6884	14.3561	22.3765	15.0534	16.8809	15.4282	22.7891
ABCF3	NM_018358	16.4413	15.2024	17.3	20.5417	18.9141	20.2343	17.9589	18.2836	18.4635	16.1671	21.7171	25.0909	21.495	18.4094	26.0259
ABCG1	NM_207627	0.469881	0.274357	3.75649	3.03987	1.52721	0.712334	1.90952	6.3406	0.858422	2.55643	3.59132	0.660607	0.681928	0.916396	2.89707
ABCG1	NM_207628	8.89612	1.42775	11.3806	2.23488	2.29442	1.18172	7.30257	3.72191	0.868106	4.25716	5.07149	1.71768	2.02647	3.27111	1.50543
ABCG1	NM_207629	0.217756	2.43087	1.10617	4.29779	5.39136	1.97011	3.14773	3.07253	3.93931	1.99132	0.756475	3.97462	3.53366	2.42134	2.33112
ABCG1	NM_016818	0.273554	0.00738967	0.202373	0.0101194	0.032373	0.00451783	0.026684	0.181137	0.0741737	0.562494	0.0827037	0.0215005	0.00880494	0.0828814	0.59752
ABCG1	NM_004915	0.115524	0.0123981	0.0845095	0.0229333	0.0288295	0.00494302	0.0121223	0.0640347	0.00822512	0.0998643	0.0976038	0.00476961	0.0124345	0.0751861	0.231641
ABCG1	NM_207174	9.66322	2.80682	15.3978	1.98069	4.02536	1.97158	6.00781	6.53807	2.24542	0.0760884	5.66426	2.17699	2.95159	0.0453098	3.5911
ABCG2	NM_004827	0.278178	0.101932	0.534388	0.0959016	0.411363	0.339647	0.698219	0.408635	0.25524	0.546809	0.957987	0.225511	0.378679	0.4634	1.20073
ABCG4	NM_022169	0.102177	0.0375318	0.0291852	0.0431401	0.0426026	0.0127467	0.0274756	0.0408741	0.0967527	0.195189	0.0230115	0.112747	0.0909526	0.0570306	0.0429551
ABCG4	NM_001142505	0.102016	0.0864635	0.0291688	0.0432599	0.0425907	0.0127521	0.0275217	0.0409351	0.0968867	0.122484	0.0230175	0.112993	0.0909943	0.0571531	0.0428942
ABCG5	NM_022436	0	0	0	0	0	0	0.0190777	0	0	0	0	0	0	0.0396083	0.0238254
ABCG8	NM_022437	0	0	0	0	0	0	0	0	0	0	0	0	0	0	0
ABHD1	NM_032604	0	0.0476617	0	0.0814268	0	0.0810498	0.0903633	0.0853742	0.0415576	0	0.0715489	0.215855	0	0.123103	0.140441
ABHD10	NM_018394	4.14967	4.72831	13.2549	7.18512	3.66138	5.18511	3.58891	4.0349	4.74731	4.05611	7.36842	6.18532	7.87199	8.37738	4.87825
ABHD11	NM_001145364	0.253974	0.491993	0.0532271	0.0546347	0.30252	0.10461	0.0803592	0.436455	1.22686	0.0403245	0.850592	1.46323	0.216082	0.553281	0.548771
ABHD11	NM_148913	1.37536	1.04517	0.0703462	0.133009	2.30716	2.15687	1.15671	0.894224	0.832338	0.562257	2.02632	1.1479	1.78395	1.14642	1.76825
ABHD11	NM_148912	0.853648	2.65602	1.38674	2.04606	0.469062	2.20079	1.10879	1.14665	1.11302	1.12539	2.93308	2.97291	1.47919	2.47004	2.5354
ABHD12	NM_015600	2.85206	2.16423	3.09608	3.95925	2.55917	1.38093	2.11071	1.27488	1.48768	3.31516	3.46487	2.3695	1.94437	2.24794	4.85435
ABHD12	NM_001042472	14.0057	20.7739	18.379	13.522	16.6443	10.0204	8.31482	7.46475	9.59855	13.8852	14.6158	20.4595	24.731	16.4535	15.9863
ABHD12B	NM_181814	0.0740405	0.126477	0.0387874	0.0764715	0.0905628	0.0677184	0.127947	0.130583	0.171328	0.089549	0.0917849	0.149666	0.0604343	0.151796	0.159708
ABHD12B	NM_181533	0.0739158	0.126501	0.0387293	0.0765344	0.0905047	0.067763	0.127731	0.130217	0.171591	0.0894138	0.0916457	0.150145	0.0604091	0.151535	0.159606
ABHD13	NM_032859	4.13892	5.09922	3.46416	3.89636	5.55142	4.18908	7.71595	5.99717	5.37997	5.1733	6.56107	5.20439	5.29062	4.83738	6.258
ABHD14A	NM_015407	3.09429	2.4538	0.738979	1.53737	3.81409	2.51294	1.21129	1.18965	1.62828	1.70925	3.88987	3.87182	2.89697	4.01089	4.82106
ABHD14B	NM_001146314	10.2736	5.42549	14.4516	10.3109	5.64768	15.495	7.14822	6.79094	8.23894	5.93286	9.58916	10.3971	18.1238	8.52949	8.65893
ABHD14B	NM_032750	2.46746	1.75089	3.25696	3.49706	0.870236	3.77024	0.360352	1.19525	1.24708	0.732684	4.23818	1.98625	3.46301	2.50433	1.9241
ABHD15	NM_198147	4.10482	4.38062	5.70231	2.50862	4.7952	3.6877	4.69848	4.42185	5.35213	5.26627	5.34604	6.00485	4.29247	4.60642	7.09491
ABHD16A	NM_001177515	0.14937	2.92794	3.68783	4.25293	0.168026	0.23909	3.21805	0.156755	4.02886	0.0859962	3.53653	4.10562	0.266491	2.78208	3.81401
ABHD16A	NM_021160_6	7.44574	0.299616	0.0402436	0.359942	9.2272	11.8091	5.13773	8.44177	2.4567	16.5606	0.0586463	0.402064	6.29332	2.89759	3.06732
ABHD16A	NM_001177515_5	0	0	0	0	0	0	0	0	0	0	0	0	0	0	0
ABHD16A	NM_021160	0	0	0	0	0	0	0	0	0	0	0	0	0	0	0
ABHD16A	NM_001177515_3	0	0	0	0	0	0	0	0	0	0	0	0	0	0	0
ABHD16A	NM_021160_2	0	0	0	0	0	0	0	0	0	0	0	0	0	0	0
ABHD16A	NM_001177515_4	0	0	0	0	0	0	0	0	0	0	0	0	0	0	0
ABHD16A	NM_021160_1	0	0	0	0	0	0	0	0	0	0	0	0	0	0	0
ABHD16A	NM_001177515_2	0	0	0	0	0	0	0	0	0	0	0	0	0	0	0
ABHD16A	NM_021160_3	0	0	0	0	0	0	0	0	0	0	0	0	0	0	0
ABHD16A	NM_001177515_6	0	0	0	0	0	0	0	0	0	0	0	0	0	0	0
ABHD16A	NM_021160_5	0	0	0	0	0	0	0	0	0	0	0	0	0	0	0
ABHD16A	NM_001177515_1	0	0	0	0	0	0	0	0	0	0	0	0	0	0	0
ABHD16A	NM_021160_4	0	0	0	0	0	0	0	0	0	0	0	0	0	0	0
ABHD16B	NM_080622	1.66213	2.16201	2.67777	1.28922	2.44097	2.28309	1.75416	1.57476	1.98651	2.11102	2.73036	2.88001	2.90182	2.30015	5.68831
ABHD17A	NM_001130111	18.0677	17.67	6.71002	10.4444	12.9652	7.36578	14.2755	13.9966	13.3887	17.036	16.5155	8.14159	15.9978	12.4775	20.3634
ABHD17A	NM_031213	0.749633	0.955031	3.22634	1.79882	1.12495	5.50502	0.505697	0.453975	2.34176	0.56376	0.746048	6.77359	0.811554	0.216089	2.31273
ABHD17B	NM_016014	2.77438	0.40289	0.88576	1.10997	0.435035	0.365113	0.286661	0.477662	0.306364	1.13689	1.00842	1.25354	0.515514	0.169901	0.223237
ABHD17B	NM_001025780	3.79908	6.2175	3.39333	4.14331	4.39924	3.53552	5.43295	4.27463	4.45528	5.6805	5.68179	6.49886	7.39401	6.09153	4.37106
ABHD17C	NM_021214	13.9373	12.7671	17.5247	20.5872	8.48196	5.03573	11.4892	7.53044	7.5058	11.572	15.0627	16.0355	26.9493	22.3392	11.3779
ABHD18	NM_001039717	1.71296	1.42428	3.003	2.86175	1.2699	1.04071	1.09787	1.30649	1.08807	1.46435	3.34886	1.92267	1.69505	2.30468	1.76721
ABHD2	NM_152924	11.2	5.95349	9.41035	13.5048	7.47262	5.46033	6.90005	7.44193	8.19233	9.24447	14.8032	18.0861	9.59633	15.3166	5.74214
ABHD2	NM_007011	0.445524	4.08912	0.645511	0.206824	0.431937	0.250983	0.136848	0.22978	0.253934	0.139317	0.561224	0.177231	0.202627	0.196884	3.26876
ABHD3	NM_138340	8.88528	6.69151	12.9719	8.39016	6.60817	6.85009	5.33212	6.22149	4.76216	7.00934	22.6409	13.0675	26.3326	25.2457	16.112
ABHD4	NM_022060	11.5344	18.2866	17.9955	10.2438	10.4309	10.7829	12.2368	5.69492	11.0606	12.3796	16.3202	35.7358	23.9574	15.8185	17.353
ABHD5	NM_016006	4.80841	4.62102	5.70312	6.04253	4.57648	4.39157	6.54951	3.651	4.59881	7.26297	6.05567	5.32255	7.16563	5.54057	4.92865
ABHD6	NM_020676	2.98416	3.49903	6.61342	3.33318	3.25947	2.37743	3.11632	2.2356	2.82737	4.68357	2.58977	5.26157	4.78945	3.8315	3.67105
ABHD8	NM_024527	6.2344	10.5842	6.15156	4.83576	9.63257	5.56628	17.905	18.6209	6.1416	18.6015	6.52688	12.5083	8.95357	6.04468	9.1623
ABI1	NM_001178125	0.0166372	0.00292362	0.0266318	0.00516654	0.00146755	0.00297113	0.0011437	0.0120616	0.00395442	0.00631689	0.00664603	0.00707603	0.00814687	0.00845248	0.00532164
ABI1	NM_001178124	8.33633	7.15943	4.94593	9.3531	8.23029	0.375345	1.53054	0.399252	0.573078	1.29105	7.26656	7.38917	5.64687	5.45327	6.50519
ABI1	NM_001178121	0.077819	1.63003	0.450507	4.08901	5.04592	2.77674	8.79651	2.59469	5.56862	4.55547	3.81709	2.43949	1.24773	5.14512	0.867072
ABI1	NM_001178123	8.32272	7.15559	4.96537	9.34993	8.22995	0.38073	1.53538	0.385478	0.570643	1.29809	7.27167	7.39681	5.63748	5.44952	6.5115
ABI1	NM_001012752	8.52719	5.46968	4.2433	5.5478	3.14344	2.39043	7.21126	2.26137	4.97913	3.24351	3.44293	4.98747	4.82244	0.377421	5.74772
ABI1	NM_001178122	0.00150645	0.00404618	0.0206933	0.00114828	0.00107849	0.00365454	0.00877134	0.0102877	0.00604779	0.00248049	0.00746156	0.00868773	0.0100986	0.00709737	0.000431642
ABI1	NM_001178120	0.395386	2.23301	2.78411	4.05223	3.29952	5.31209	10.9605	8.46555	9.89178	9.41267	1.34841	2.5979	4.05194	0.965077	0.68697
ABI1	NM_001012751	0.490487	0.57918	2.23176	2.27572	1.76781	2.54602	2.15248	5.88297	4.32873	4.87367	5.18848	0.17781	2.80724	6.08563	0.348552
ABI1	NM_001178119	0.485454	0.579797	2.23586	2.30521	1.75757	2.54409	2.1719	5.84753	4.32354	4.87487	5.1663	0.180701	2.80167	6.06889	0.364916
ABI1	NM_001012750	8.92811	6.1152	6.57529	5.19067	1.40615	0.133065	5.11604	3.66337	0.668348	1.61562	1.87466	5.12606	6.32072	5.75391	5.36678
ABI1	NM_005470	0.00221854	0.000604245	0.0558429	0.0401549	0.00958833	0.00429323	0.0321602	0.0190529	0.00932385	0.0115664	0.024819	0.00309599	0.015947	0.00118471	0.0105757
ABI1	NM_001178116	0.00116372	0.0141389	0.0150258	0.0400941	0.00916971	0.00928805	0.015171	0.0211749	0.00394949	0.0137884	0.0243705	0.000721107	0.00370537	0.0127135	0.0158925
ABI2	NM_005759	4.70343	5.69322	5.26798	7.3878	3.9171	4.76823	2.32053	3.49541	4.06709	4.24144	4.71662	6.80969	5.30504	7.33985	4.81383
ABI3	NM_001135186	0	0	0	0	0	0	0	0	0	0	0	0	0	0	0
ABI3	NM_016428	0	0	0	0	0	0	0	0	0	0	0	0	0	0	0
ABI3BP	NM_015429	0.811021	0.41493	0.601285	0.830884	0.39327	1.80764	0.238006	0.296718	0.212825	0.277656	0.208684	0.279116	0.299963	0.164712	0.311383
ABL1	NM_007313	3.87544	2.30414	5.03185	5.55218	4.26648	1.28316	2.09524	5.33222	3.83835	3.36091	5.27454	4.161	0.801979	4.07417	2.65157
ABL1	NM_005157	10.7895	16.5286	4.98699	11.8273	17.7318	21.391	16.1107	16.2076	19.7966	25.1981	8.69061	17.8616	6.33164	9.46102	13.7172
ABL2	NM_001168239	0.00460049	0.0624655	0.0759765	0.783868	0.00744334	0.00844444	0.052377	0.00752423	0.00841211	0.0023984	0.0837446	0.00282244	0.00107083	0.0868633	0.138379
ABL2	NM_005158	0.0316266	0.0373359	0.0751905	0.850417	0.0323801	0.00792531	2.67001	0.208374	0.302229	0.0201338	0.0743764	0.220882	0.38442	0.116684	0.161421
ABL2	NM_001136000	0.0299617	0.0260605	0.0695232	0.308812	0.0267234	0.00593495	2.64997	0.207382	0.301156	0.0205662	0.0452317	0.221186	0.669049	0.0307367	0.117351
ABL2	NM_001168236	1.28297	1.69618	0.745186	0.680915	1.75458	1.4648	1.15098	3.19247	4.5199	2.57633	1.18959	1.85454	0.219026	1.37618	1.01105
ABL2	NM_001168238	1.28465	0.450607	0.359734	0.264588	1.76719	1.46784	1.13646	0.123434	0.199813	2.57612	1.14941	0.104652	0.415379	0.164472	0.913544
ABL2	NM_007314	1.30433	1.73336	0.733629	1.38793	1.73165	1.46506	1.53157	3.17895	4.82032	2.58545	1.20979	1.87669	0.196406	1.49286	1.05596
ABL2	NM_001168237	1.30619	0.487866	0.374558	0.627492	1.74432	1.4694	1.5268	0.0860094	0.10052	2.58523	1.16808	0.152959	0.370651	0.0478117	0.957079
ABL2	NM_001136001	6.07e-05	0	0.00024122	0.000259498	0.000402083	0.000920406	0.000336117	1.5e-05	5.8168e-05	0.000319387	0.001284	4.46e-05	0.000223295	3.1e-05	3.43e-05
ABLIM1	NM_006720	8.93043	0.0393768	28.7546	0.296998	6.72937	0.00915825	6.88797	0.0720207	0.0220025	0.0261458	19.981	0.477389	43.4121	24.7173	13.1529
ABLIM1	NM_002313	2.53344	3.91486	2.50173	8.84917	0.125561	2.6838	0.180636	3.15429	3.87175	2.47135	0.800631	6.44042	0.0619877	1.03125	0.254434
ABLIM1	NM_001003407	5.43884	3.91454	1.57915	8.84424	0.0934539	2.68376	0.125168	3.15445	3.87186	2.47243	0.590366	6.50185	0.046569	0.716805	0.181871
ABLIM1	NM_001003408	0.716714	0.00273187	0.00161667	0.010534	0.00282234	0.00071389	0.00470406	0.00467947	0.00160847	0.00272496	0.00118248	0.0191274	0.000559244	0.000437812	0.00263709
ABLIM2	NM_032432	0.0101379	0.0105398	0.0436743	0.0105663	0.0031126	0	0.00681707	0	0.00587064	0	0.0291468	0	0.0629994	0.00750616	0.00266187
ABLIM2	NM_001130087	0.0100483	0.0102835	0.0421963	0.0106679	0.003103	0	0.00671062	0	0.00601219	0	0.0292446	0	0.162621	0.00761841	0.00279416
ABLIM2	NM_001130086	0.00998638	0.00967551	0.0424365	0.0103917	0.00309428	0	0.00813797	0	0.00570787	0	0.0300311	0	0.130392	0.00731379	0.002697
ABLIM2	NM_001130085	0.00978758	0.00863557	0.0406833	0.0100387	0.00299621	0	0.00817268	0	0.00546819	0	0.0287164	0	0.0303466	0.00555329	0.0026242
ABLIM2	NM_001130084	0.00966688	0.00976523	0.0391989	0.00962481	0.00287766	0	0.00623811	0	0.0056552	0	0.0271631	0	0.0550026	0.0053593	0.00247341
ABLIM2	NM_001130083	0.00908815	0.00851643	0.0380378	0.00943825	0.00278821	0	0.00732314	0	0.00530247	0	0.0256448	0	0.0659075	0.00531296	0.00242824
ABLIM2	NM_001130088	1.61e-05	3.57e-05	4.24e-05	4.91e-05	0	0	5.53e-05	0	2.39e-05	0.0249737	2.67e-05	0.0334733	0.000543175	0.00935233	0.00342212
ABLIM3	NM_014945	13.2991	2.21348	29.7512	1.57008	11.3359	12.077	2.02621	9.46369	3.69764	7.34543	11.8414	1.78832	14.5498	1.59272	8.73207
ABO	NM_020469	2.75535	0.208877	0.896013	0.515864	0.130812	0.0652539	0.0703661	0	0.454213	0.301676	2.47365	0.577641	0.407416	0.40175	0.351524
ABR	NM_001092	12.427	11.3834	0.153775	11.0447	15.6314	14.2844	8.48245	12.0999	17.5014	11.7169	11.2338	0.30478	6.79943	10.8464	15.7873
ABR	NM_021962	1.37019	1.21055	4.66993	0.534632	2.4984	1.32753	0.717783	0.618172	1.31456	2.26496	1.18858	7.77754	4.2139	1.01316	0.982775
ABR	NM_001159746	0.49653	0.0981223	4.67262	0.181863	1.30944	0.174977	0.109711	0.253382	0.115597	0.119154	0.154557	7.77276	0.235853	0.177203	0.221453
ABRA	NM_139166	0	0	0	0.0397411	0	0.0351876	0	0	0.0222674	0	0	0	0	0	0.0236946
ABRACL	NM_021243	53.2897	132.446	57.6539	48.8363	114.192	71.0989	142.23	88.8931	71.7297	90.2067	83.1204	119.917	85.1369	89.3709	111.115
ABRAXAS1	NM_139076	2.08042	1.39903	4.70888	2.40565	1.74155	1.05668	1.53372	1.97793	1.11993	0.939782	3.19265	2.14414	1.71972	3.48884	1.32209
ABRAXAS2	NM_032182	7.80236	7.93293	7.3654	10.4321	8.90347	6.30805	9.28412	9.08641	8.81878	7.43984	10.4865	9.34513	9.67394	9.54757	8.12699
ABT1	NM_013375	9.44795	9.66754	8.0134	7.31604	12.7519	10.5703	11.4578	10.3631	12.6994	11.7656	14.2613	12.2633	14.3275	10.4854	14.2504
ABTB1	NM_172027	0.2799	5.45659	4.4723	1.38899	4.74122	2.07035	2.77491	3.41222	5.027	4.09393	2.60283	4.75757	1.86198	2.89706	2.54345
ABTB2	NM_145804	1.45971	2.1497	1.31103	1.57441	1.85022	1.81409	2.71829	2.24231	4.14495	2.68646	1.25817	4.47983	0.63019	1.45365	1.63305
ACAA1	NM_001130410	1.73874	1.42779	0.0029298	0.727331	0.620018	0.880838	3.18991	0.00257803	1.00919	0.0047326	1.12667	1.01848	0.47884	2.63116	0.00233695
ACAA1	NM_001607	30.8917	26.8817	17.6704	20.266	24.4265	34.8676	38.0456	27.9572	29.1521	24.9748	28.6128	23.6786	41.786	26.7032	28.9276
ACAA2	NM_006111	11.9317	22.4406	6.29079	7.20472	21.1408	14.937	13.423	5.59075	14.0142	16.4764	7.81756	13.682	11.2412	8.62173	10.0932
ACACA	NM_198837	0.0117225	0.00987334	0.448579	0.0330687	0.00885149	0.842283	0.00106333	0.00486569	0.00266361	2.99386	0.0573425	0.0266045	0.0338447	1.69671	0.00780017
ACACA	NM_198838	0.194529	0.0082717	0.414025	0.0305576	0.168127	2.37493	0.00282392	0.00128676	0.00093763	2.87904	0.0566376	0.0263288	0.0317742	0.163233	0.00269709
ACACA	NM_198836	15.0403	0.0128908	9.94151	0.0160255	7.88329	3.13507	0.0122896	0.0402471	0.0130115	1.53771	0.011174	0.0149427	0.0173427	10.2601	0.0883779
ACACA	NM_198834	0.559404	4.16231	1.69024	6.39614	0.259417	1.19637	2.956	5.67296	2.74693	0.228424	7.82229	7.29895	4.74549	1.71023	4.84828
ACACA	NM_198839	1.07e-08	4.16176	0.253597	6.39572	5.8e-08	0.0175775	2.9564	5.67248	2.74689	0.0318573	7.82333	7.2981	4.74464	5.38917	4.84446
ACACB	NM_001093	0.310563	0.206429	0.544888	0.28012	0.119325	0.178571	0.0320961	0.12095	0.0627818	0.157261	0.152219	0.342523	0.194669	0.283205	0.106885
ACAD10	NM_025247	3.6645	3.48451	2.40767	2.44221	1.71726	3.83728	1.18413	2.25732	1.61468	1.39189	3.11375	2.23379	1.80089	1.75377	3.24242
ACAD10	NM_001136538	1.15944	0.462261	1.75354	1.5887	1.18106	0.852163	1.1622	1.29264	2.11919	1.38968	1.42174	2.23592	1.7895	1.711	0.519313
ACAD11	NM_032169	6.39217	4.75589	14.1821	11.8515	5.31261	7.87008	4.30129	4.79225	6.31867	5.18035	6.17312	6.70647	6.08844	7.76894	7.04803
ACAD8	NM_014384	7.19632	7.0715	5.55259	7.56093	8.49672	9.34563	10.0054	6.5443	8.61512	7.15173	10.9494	7.39814	6.41208	7.77094	13.0401
ACAD9	NM_014049	10.019	10.4105	8.42695	10.8109	8.50499	12.7514	8.04595	8.70744	9.24439	6.57696	11.5555	9.92511	10.8196	10.6911	11.1021
ACADL	NM_001608	0.457208	0.355998	0.494049	0.17732	0.47211	0.117753	0.126983	0.0503706	0.0745159	0.233317	0.141708	0.104241	0.210057	0.153788	0.370031
ACADM	NM_001127328	0.704993	1.33294	1.06779	1.81745	1.10729	1.18881	1.0302	0.705307	0.644775	1.40288	1.56253	2.0208	2.65163	0.691052	0.929214
ACADM	NM_000016	13.3419	13.1975	11.2527	7.40338	12.5083	5.59376	9.54227	7.54686	5.63607	7.13737	13.2495	11.1802	16.434	13.0493	9.11531
ACADS	NM_000017	1.90666	3.46515	4.73494	2.18878	2.62507	2.0428	2.54178	1.44516	2.58538	2.69836	2.03288	2.87483	2.56955	2.46266	3.20967
ACADSB	NM_001609	1.73079	1.10987	2.5593	1.28957	1.53114	0.656913	0.691561	0.928348	0.336534	0.495869	3.21867	2.06313	2.3437	2.17119	1.84839
ACADVL	NM_001033859	5.07619	12.0854	47.709	4.67033	20.7397	21.3664	24.5252	28.8478	10.6941	2.6354	14.7646	16.1683	90.9427	5.33199	15.9773
ACADVL	NM_000018	82.643	97.3643	29.6801	78.223	86.5512	126.057	86.8621	18.6979	136.094	163.464	70.397	122.39	55.1563	105.219	115.571
ACAN	NM_001135	0	0.00563444	0	0	0	0	0	0	0.00334101	0.00349221	0	0	0	0	0
ACAN	NM_013227	0	0.00564674	0	0	0	0	0	0	0.0033494	0.00349074	0	0	0	0	0
ACAP1	NM_014716	0.481988	0.436327	0.49019	0.307886	0.286258	0.584166	0.503964	0.224897	0.418958	0.282937	0.351502	0.448184	0.451567	0.326971	0.340916
ACAP2	NM_012287	6.84585	4.79026	20.0018	10.977	5.44	4.97221	6.9319	6.21738	5.46173	6.85182	9.87079	6.10098	6.52596	7.15259	5.19574
ACAP3	NM_030649	19.4229	25.391	7.39374	11.6594	19.413	20.1166	19.9519	14.6734	27.9845	31.1912	11.6185	23.5178	10.1083	13.4993	20.1492
ACAT1	NM_000019	11.5415	9.77248	11.9694	9.24103	10.9352	7.25253	9.95163	8.74025	4.38353	7.15432	12.7562	10.9885	19.0747	13.8695	9.01605
ACAT2	NM_005891	46.1303	52.9269	25.7276	43.0669	57.8016	12.5739	17.7695	32.3415	10.6777	7.64518	55.8211	34.9676	36.1189	100.318	40.4702
ACBD3	NM_022735	23.8093	19.1151	34.2147	22.554	22.4245	17.727	30.9209	28.9164	22.5207	27.9307	30.9878	17.9384	28.0271	21.8024	15.2987
ACBD4	NM_001135704	0.682356	0.793336	0.87851	0.82204	0.671318	0.121602	0.581685	0.288078	0.507943	0.000894451	0.0153833	0.795441	1.11407	0.931661	0.568377
ACBD4	NM_001135707	0.188298	0.220517	1.27418	0.155396	0.045209	0.0477676	0.0172216	0.126549	0.152786	0.000682683	0.0200217	0.182626	0.193962	0.093705	0.274567
ACBD4	NM_024722	0.644275	0.277985	0.35158	0.61241	0.228497	0.363061	0.302683	0.163494	0.236532	0.206851	0.84464	0.991182	0.702233	0.501196	0.255753
ACBD4	NM_001135706	0.787616	0.80986	2.22616	0.133763	0.410491	0.232435	0.271339	0.529913	0.384206	0.39777	1.02144	1.54793	0.788035	0.555243	0.64289
ACBD4	NM_001135705	0.579729	1.0057	0.937622	1.39989	0.360793	0.435773	0.254613	0.456876	0.276478	0.363384	0.434752	0.950957	1.43154	0.513913	0.47748
ACBD5	NM_145698	2.29149	1.31449	1.32023	2.0401	0.810797	1.24024	3.11202	1.32891	1.3359	0.679825	0.761566	2.66751	0.998029	1.30678	0.848062
ACBD5	NM_001042473	3.00934	2.99664	3.88297	4.10904	3.4812	3.2414	3.13165	2.85034	2.31343	6.38908	7.41305	3.22009	1.8894	4.7258	4.66939
ACBD6	NM_032360	27.7568	25.4933	37.9553	36.815	25.4344	19.5716	16.6853	18.4287	20.6279	21.4873	36.0752	28.0129	35.48	28.0259	35.7718
ACBD7	NM_001039844	0.144432	0.31754	0.129721	0.128038	0.0378768	0.0850247	0.122254	0.0636494	0.143482	0.056157	0.076741	0.125449	0.126394	0.1745	0.114508
ACCS	NM_001127219	0.979918	1.22566	1.93255	0.665914	0.482067	2.32632	3.02509	0.687972	2.01181	1.72394	0.513763	0.61643	0.855696	0.909134	0.517555
ACCS	NM_032592	2.25272	2.50813	2.6859	1.33842	1.84375	2.03351	0.967778	1.05285	2.67381	2.5983	1.29093	2.66312	1.18326	1.93118	2.35264
ACCSL	NM_001031854	0	0	0	0	0.0371017	0	0	0	0	0	0	0	0	0	0
ACD	NM_001082487	0.628608	0.571403	0.914933	0.67271	0.6288	0.459168	0.376994	0.46641	0.853797	0.877863	1.71596	0.583024	0.582722	0.49418	0.798713
ACD	NM_022914	0.889858	0.82178	1.61417	0.918757	1.3043	1.30928	0.726824	0.630597	1.06247	0.84534	2.22318	1.33359	2.41132	1.09369	1.55883
ACD	NM_001082486	5.59148	7.64997	2.96116	8.69979	6.13954	3.70052	2.87543	3.91295	2.9815	3.58286	5.79853	5.9406	4.022	6.43169	6.72199
ACE	NM_000789	0.0135799	0.00364721	0.294363	0.0256147	0	0	0	0	0.00724701	0	0	0.00196385	0.0165531	0.0711862	0.0203245
ACE	NM_001178057	0.0222531	0.00510537	0.0854963	0.0716912	0	0	0	0	0	0	0	0.0515059	0.027072	0.178116	0.0350044
ACE	NM_152830	0.0215389	0.0050653	0.0970869	0.0900134	0	0	0	0	0.00727187	0	0	0.0513419	0.0267038	0.062872	0.0334823
ACE2	NM_021804	0.949316	0.434814	0.155426	0.276137	0.599047	0.217329	0.512679	0.435783	0.498551	0.753591	0.931736	0.67338	1.38113	0.851522	0.951238
ACER1	NM_133492	0	0	0.116134	0	0.067819	0	0.109438	0	0.12844	0	0	0	0	0	0
ACER2	NM_001010887	3.50303	2.8293	2.86927	1.22465	2.68319	1.77898	1.78141	2.19601	2.60537	4.18514	3.59363	5.24955	0.816039	2.29496	1.97373
ACER3	NM_018367	5.02864	5.63087	3.11733	6.42031	4.17123	4.26879	5.26281	9.16712	3.35302	5.29891	13.5723	7.31124	3.40569	9.46155	6.15347
ACHE	NM_000665	0.0817563	1.37573	0.034519	0.128265	0.375211	0.829461	0.302074	0.076519	1.49763	1.57753	0.0714571	0.542256	0.0915148	0.11088	0.384879
ACHE	NM_015831	0.272802	1.50455	0.0495125	0.12768	0.729262	0.44038	1.29191	0.216283	1.1189	1.63089	0.183428	1.77005	0.224225	0.138364	0.291022
ACIN1	NM_001164816	12.018	20.2581	3.85138	14.4241	13.0258	25.5736	21.821	7.87114	22.9417	20.2384	7.20327	23.5043	24.4556	14.6647	15.9177
ACIN1	NM_001164817	2.98116	3.14532	11.3386	5.34412	5.26105	2.84215	1.68144	12.5706	3.96185	0.545855	6.33393	3.12893	0.0176292	4.15542	2.76046
ACIN1	NM_001164815	8.85652	6.03182	4.94379	8.28898	6.9018	8.58581	3.53755	10.0586	7.58503	7.92618	7.99048	10.903	2.50362	10.9557	6.65806
ACIN1	NM_001164814	5.70899	6.33405	0.912215	6.4613	6.11082	4.35929	4.95975	3.11451	6.7898	4.33543	3.89749	6.59196	0.228615	5.11781	6.4984
ACIN1	NM_014977	0.896337	3.39671	1.74013	1.291	3.70561	7.44875	3.77433	0.632444	4.7133	4.97057	0.689229	0.792076	1.70155	0.766708	4.30856
ACKR1	NM_002036	0	0.016805	0	0	0	2.94928	0.0268176	0	0	0.0436658	0	0	0	0	0
ACKR1	NM_001122951	0	0.0169091	0	0	0	0.752253	0	0	0	0.0382887	0	0	0	0	0
ACKR2	NM_001296	0.18962	0.208442	0.186273	0.110313	0.15229	0.0651152	0.157995	0.0208907	0.0659301	0.0215035	0.0881569	0.148914	0.43559	0.145787	0.0219236
ACKR3	NM_020311	89.6809	195.268	45.3248	36.8786	106.949	9.74878	100.637	108.677	76.2154	145.652	49.7186	215.584	58.1234	72.2861	88.2718
ACKR4	NM_016557	0.00775821	0.0113325	0.0243589	0	0	0.0233229	0.00573842	0.0341464	0.0254111	0	0	0.0658033	0.0189747	0.0183896	0.00716764
ACKR4	NM_178445	0.00772976	0.0113645	0.0243253	0	0	0.0193881	0.00573176	0.0341023	0.0412289	0	0	0.0660083	0.0189728	0.0287978	0.00715722
ACLY	NM_198830	15.756	14.3033	3.3023	14.1901	23.8977	31.2348	22.9999	27.3843	16.9531	5.17331	34.8377	22.6153	11.9543	37.2737	20.3238
ACLY	NM_001096	67.412	35.5548	30.2538	24.0172	40.021	42.2849	53.6068	91.2281	27.5813	44.2021	59.4027	36.7855	51.4224	45.3974	48.7504
ACMSD	NM_138326	0	0.059315	0	0	0	0.108973	0.069228	0.0673745	0.0657337	0	0	0.684366	0	0.0595086	0
ACO1	NM_002197	14.6903	13.5932	10.2245	13.9406	15.8146	32.9509	15.9442	22.6067	21.2598	21.5153	17.2801	16.2005	14.5515	19.6303	15.3675
ACO2	NM_001098	25.87	17.4739	32.5929	19.2681	20.6078	21.0502	24.2264	20.5814	28.9176	24.0941	22.8402	25.735	32.7904	27.3663	25.9165
ACOT1	NM_001037161	2.21783	2.29245	3.41249	2.49887	3.87847	2.72572	1.76356	1.48141	3.75401	3.4733	3.24162	2.66835	2.60278	4.46909	4.72896
ACOT11	NM_147161	2.4995	2.61906	0.946726	2.10873	3.08077	2.89617	3.71962	3.34619	4.18282	1.46559	2.49217	3.49995	1.35652	3.32781	3.03954
ACOT11	NM_015547	0.183499	0.0713068	0.269959	0.19361	0.103393	0.159981	0.0732127	0.176187	0.176967	0.0943832	0.280222	0.175837	0.100939	0.113681	0.156586
ACOT12	NM_130767	0	0	0	0	0	0	0	0	0	0	0	0.0444982	0	0.0281351	0
ACOT13	NM_018473	8.13308	7.36104	4.51529	9.67291	7.58522	7.85801	6.07176	4.45606	4.44662	6.19521	8.46771	7.38804	11.8441	8.72712	8.67169
ACOT13	NM_001160094	3.19122	3.08448	0.292902	5.34621	3.28381	3.74606	0.160393	0.166799	0.222468	2.53697	0.278681	0.24851	0.235915	0.23751	0.156709
ACOT2	NM_006821	4.63897	3.69045	7.38984	5.219	4.77578	5.05171	3.2809	3.62808	4.54079	6.38846	5.2072	5.86941	4.09619	4.78745	7.15132
ACOT4	NM_152331	0.205844	0.402251	0.611123	0.425762	0.776737	0.56549	0.338775	0.403148	0.715678	0.518717	0.283553	0.333724	0.22417	0.351675	0.592338
ACOT6	NM_001037162	0	0	0	0	0	0	0	0	0	0	0	0	0	0	0.0755172
ACOT7	NM_181866	36.66	36.2066	15.0115	30.5291	38.7387	42.5696	76.2077	50.0815	44.4678	30.3095	35.557	46.0319	60.9715	52.3814	43.1033
ACOT7	NM_181865	3.75061	2.57317	4.51315	3.96755	2.95048	4.0228	2.20621	2.89256	3.16451	2.01208	6.22651	4.57342	4.18911	3.09635	3.17426
ACOT7	NM_181864	12.7616	7.77684	16.331	17.7256	15.5194	28.2785	9.6639	25.2627	10.4681	8.60049	18.3401	10.4824	23.9985	24.5998	23.2537
ACOT7	NM_007274	8.2984	7.83284	4.81943	8.72577	7.6779	9.41987	11.5752	11.7831	9.29056	6.76307	8.96042	6.72635	6.23938	11.0632	9.583
ACOT8	NM_005469	10.469	11.034	4.65101	0.145054	10.7355	0.122113	10.2471	7.59354	12.0933	11.0745	0.939986	12.6458	4.64837	8.54813	13.0839
ACOT9	NM_001033583	10.6736	15.8833	11.9192	26.382	5.90143	7.99217	12.5108	10.4745	11.7273	11.8786	23.5369	13.9785	19.4206	13.7536	9.46485
ACOT9	NM_001037171	27.6019	24.4406	17.6166	17.5328	36.4834	25.3766	30.5457	30.3845	22.6852	22.7083	16.1756	19.6986	10.8754	21.3109	28.43
ACOX1	NM_001185039	0.456314	0.644387	0.359999	0.705481	0.255985	0.380919	0.422864	0.280537	0.256993	0.472955	0.357976	0.41332	0.395771	0.192308	0.494387
ACOX1	NM_004035	5.47958	4.03573	5.7313	4.12105	5.40764	4.23531	10.771	6.03411	8.38906	8.77717	6.42866	5.97124	5.97504	6.11822	3.61656
ACOX1	NM_007292	1.99203	1.07694	0.552312	0.294534	0.235153	2.04321	0.931158	0.454882	1.06263	0.411948	0.451376	0.26622	0.873912	0.802519	1.38424
ACOX2	NM_003500	0.0930972	0.0682244	0	0	0.113934	0.0852516	0	0	0	0	0.0769458	0.0377345	0.0760391	0.190868	0.25833
ACOX3	NM_001101667	1.6464	1.37154	0.544472	1.12601	2.3482	1.18136	1.12659	0.845893	2.50615	1.97092	2.34924	1.90799	1.43088	1.39724	0.597738
ACOX3	NM_003501	2.8728	7.82543	2.00739	3.34341	3.30323	3.48638	2.76173	3.31584	2.19382	3.09558	2.92771	3.97166	6.18914	3.92405	3.80765
ACOXL	NM_001142807	0.0301168	0.0662116	0.0473362	0	0.0552861	0	0	0	0.104713	0.0273223	0.0746756	0.0732424	0.0368978	0.0694639	0.0278564
ACP1	NM_001040649	4.32228	1.66927	5.59944	1.34028	1.90889	0.698584	1.20571	1.64688	0.736236	1.24351	0.844409	1.21562	0.711922	2.56087	3.71529
ACP1	NM_004300	20.5212	21.3615	16.718	29.4383	26.7275	14.503	35.1992	19.6045	22.6453	20.5112	22.2394	19.6689	19.8399	26.3039	17.0156
ACP1	NM_007099	7.03332	8.43469	1.86554	12.6792	6.92577	10.5567	13.0355	11.7331	6.92089	10.9587	11.5292	5.66303	4.72143	3.15297	7.25948
ACP2	NM_001610	2.97615	14.5532	6.57844	12.8213	16.5161	19.3804	16.6267	9.69005	14.9624	17.2941	10.1192	8.57271	8.02853	6.18117	10.6907
ACP2	NM_001131064	0.139619	0.389229	0.740736	0.401167	0.679083	0.38043	8.49e-05	0.388184	0.606431	0.320023	0.164122	1.24432	0.356292	0.640969	0.400899
ACP5	NM_001611	5.08528	2.30515	0.467601	0.905165	3.42723	0.00359079	8.20307	3.00139	4.41221	4.86309	5.19501	6.47764	10.2887	3.6435	3.11037
ACP5	NM_001111034	2.64498	1.40934	0.0900373	3.44551	0.732453	1.17718	1.72534	0.880937	3.73335	5.07403	2.875	4.69253	4.30654	3.2684	2.36078
ACP5	NM_001111036	5.94349	3.22169	4.75428	1.40677	5.17363	1.38473	4.04509	2.16947	12.9046	8.93055	3.00101	4.73984	6.11962	9.63526	5.45145
ACP5	NM_001111035	4.85573	3.63529	4.91287	3.62989	3.71465	0.982884	2.89371	1.62492	6.654	11.1497	1.56117	4.21182	3.11994	3.68439	1.67622
ACP6	NM_016361	5.66068	6.14775	8.32111	8.84456	8.89627	6.93638	6.6354	4.27114	7.39817	10.3445	8.33062	9.60662	4.78979	5.66699	9.34161
ACP7	NM_001004318	0.450185	0.75533	0.335169	1.213	0.772046	0.553279	0.0701944	0.313247	1.23059	0.881323	0.622749	0.841298	0.435432	0.564721	0.843752
ACPP	NM_001099	0.10865	0.120595	0	0.0586354	0.0665994	0.0297609	0.0161225	0.0266025	0.0444911	0.0956047	0.0953159	0.104476	0.247032	0.134019	0.052084
ACPP	NM_001134194	0.240897	0.0414392	0	0.140827	0.0609938	0	0.0296678	0.0570006	0.0572909	0.0414858	0.172225	0.246384	1.16833	0.184256	0.0521565
ACPT	NM_033068	0	0.167509	0	0	0	0	0.0423226	0	0.0496714	0	0	0	0.0700145	0	0
ACR	NM_001097	0	0	0.08805	0.0869013	0	0	0.082976	0	0.0486918	0	0.069452	0.0681157	0	0.0430678	0
ACRBP	NM_032489	0	0.0284597	0.366243	0.0602462	0.035646	0.160034	0.143812	0.0684556	0.30381	0.211391	0.0481475	0.0944453	0.0475801	0.0298577	0.0359212
ACRV1	NM_001612	0.0136743	0.0280284	0	0	0	0	0.0358165	0.0426667	0	0	0.00971576	0.00909967	0	0	0
ACRV1	NM_020069	0	0.0280386	0	0	0	0	0.0297647	0.0426798	0	0	0.01033	0.00943556	0	0	0
ACRV1	NM_020108	0.0165588	0.0162761	0	0	0	0	0.0439378	0.0348243	0	0	0.0117921	0.0118339	0	0	0
ACRV1	NM_020107	0.0160824	0.0161292	0	0	0	0	0.042606	0.0333634	0	0	0.0110346	0.0114562	0	0	0
ACRV1	NM_020115	0	0.0359691	0	0	0.0201338	0	0.0538167	0.0491931	0	0	0.014958	0.0145524	0	0	0
ACRV1	NM_020110	0	0.0332238	0	0	0.0171212	0	0.0482558	0.0423855	0	0	0.0127303	0.0126596	0	0	0
ACRV1	NM_020113	0.017207	0.0299057	0	0	0.0152634	0	0.0393941	0.041865	0	0	0.0115346	0.0108618	0	0	0
ACRV1	NM_020111	0.0154269	0.0293279	0	0	0.0147793	0	0.0389057	0.0365296	0	0	0.0106267	0.0108673	0	0	0
ACRV1	NM_020109	0	0.0255689	0	0	0.0144617	0	0.0387824	0.0390321	0	0	0.0105424	0.0106495	0	0	0
ACSBG1	NM_001199377	0.0118057	0	0	0.0182698	0.0324702	0.0161947	0.0174814	0.0519876	0.0307088	0	0.0146257	0.0143162	0.0144464	0.0543892	0.0327393
ACSBG1	NM_015162	0.0117771	0	0	0.0183152	0.032467	0.0161983	0.0174512	0.051938	0.0307881	0	0.0146114	0.0143601	0.0144462	0.0543987	0.0326991
ACSBG2	NM_030924	0	0.0190876	0	0	0	0	0.057872	0	0.0226402	0.0236296	0.0322912	0	0	0	0
ACSF2	NM_025149	23.0797	16.6783	11.5033	10.7064	20.6242	10.2293	22.8229	21.7418	12.807	19.715	10.2674	13.5052	20.8041	8.95852	14.1624
ACSF3	NM_001127214	2.55792	1.73988	5.73976	3.2447	2.39845	3.26385	1.84963	2.66644	3.28564	4.29624	1.8239	4.19322	1.72083	2.66077	2.22965
ACSF3	NM_174917	0.28306	0.350729	0.279558	0.458814	0.663719	0.567438	0.414359	0.306284	0.535479	0.511482	0.403826	0.743116	0.10149	0.366564	0.694352
ACSL1	NM_001995	16.4356	9.73155	42.199	23.9215	7.9091	12.8079	14.3361	5.772	13.782	12.0637	16.6654	21.1989	34.3159	32.4419	10.6045
ACSL3	NM_203372	22.5568	25.1538	41.1415	25.58	25.3306	34.9198	33.7295	24.1364	16.4581	31.2457	36.117	17.592	42.2682	31.8477	35.6917
ACSL3	NM_004457	27.0139	20.1313	37.2512	34.8315	23.3093	15.1505	15.3821	24.9617	10.9096	17.9746	45.4891	35.9265	5.27667	34.9767	25.3442
ACSL4	NM_004458	44.4553	31.3834	24.8949	22.9238	38.9054	19.3214	31.748	42.768	21.8008	24.6342	45.1815	21.8009	19.9017	28.4599	23.8183
ACSL4	NM_022977	0.80956	1.53915	0.351772	2.4385	0.52185	0.451904	0.253654	1.62119	1.27695	1.10845	0.451471	1.26887	0.252451	0.267931	0.976013
ACSL5	NM_203379	0.126604	0.0318202	0.011206	0.033319	0.0675306	0.499421	0.0104384	0.0197411	0.0253227	0.0262486	0.0897113	0.086757	0.00860566	0.0939667	0.0696852
ACSL5	NM_203380	0.115354	0.0300058	0.0109706	0.0318562	0.0623973	0.410434	0.0102236	0.0180691	0.0237289	0.0253707	0.0846704	0.0852092	0.00853279	0.0932833	0.0631431
ACSL5	NM_016234	0.115186	0.0305072	0.0108189	0.0325379	0.0628631	0.0486859	0.0104298	0.0177397	0.0239677	0.0245777	0.0859536	0.00765265	0.00857541	0.0233718	0.0615205
ACSL6	NM_015256	0.0804752	0.0555865	0	0	0.0833141	0.0631047	0.0340677	0	0.0897663	0.0520707	0.085523	0.0210171	0	0.0264951	0
ACSL6	NM_001009185	0.0803657	0.028607	0	0	0.0432255	0.0631407	0.0340036	0	0.0899882	0.0521568	0.0853955	0.0348631	0	0.0265023	0
ACSM1	NM_052956	0.0707337	0.155506	0.333528	0.10973	0.129847	0.0485796	0.23574	0.124682	0.276673	0.0962546	0.0438466	0.0860094	0.303309	0.217526	0.196275
ACSM2A	NM_001010845	0	0	0	0	0	0	0	0	0	0	0	0	0	0	0
ACSM2B	NM_001105069	0	0	0	0	0	0	0	0	0	0	0	0	0	0	0
ACSM2B	NM_182617	0	0	0	0	0	0	0	0	0	0	0	0	0	0	0
ACSM3	NM_202000	0.0463262	0	0.038042	0.207395	0	0.00646679	0	0.0063738	0	0	0.23116	0	0.308667	0.22073	0
ACSM3	NM_005622	0.140235	0.199379	0.441734	0.403077	0	0.0147662	0.31433	0.162838	0.28805	0	0.20623	0.400234	0.16552	1.34e-05	0
ACSM4	NM_001080454	0	0.0311037	0	0	0	0	0.0314345	0.0374076	0	0.115515	0	0	0	0	0
ACSM5	NM_017888	0	0	0	0	0	0	0	0	0	0	0	0	0	0	0
ACSM6	NM_207321	0	0	0.0680379	0.067152	0	0	0	0	0.037626	0	0.0536669	0	0.0530344	0	0
ACSS1	NM_032501	0.474371	0.291572	0.817748	0.403572	0.252817	0.651591	0.0906689	0.107897	0.292634	0.374836	0.531195	0.502408	0.374954	0.352955	0.311383
ACSS2	NM_018677	10.6399	5.31971	12.9298	12.3742	4.6837	2.81994	1.83031	3.09854	2.55618	4.3343	11.6385	9.50196	9.70318	31.5265	7.81943
ACSS2	NM_001076552	1.01942	1.01403	1.1624	2.6688	1.0356	1.6832	1.41495	0.887856	2.55524	0.92034	1.76539	1.26426	1.83685	0.79267	1.27228
ACSS3	NM_024560	0.738911	0.135376	0.0725866	0.250755	0.0847772	0.0951526	0	0	0	0	0.65843	0.112313	0.0565801	0.284052	0.128147
ACTA1	NM_001100	13.6304	25.4566	8.21021	6.8051	19.1793	6.02568	10.6777	10.9635	9.45163	9.88191	6.77574	6.82941	5.53504	5.17095	11.6469
ACTA2	NM_001613	3.20369	16.9506	8.0223	2.82514	3.59627	4.83924	2.50581	5.84328	2.95863	3.38222	2.04848	1.42412	6.77393	3.10993	1.54555
ACTA2	NM_001141945	4.89764	3.44319	4.63291	2.48975	3.03298	5.69714	3.37565	4.22158	6.3337	4.37103	1.55149	7.52991	3.96405	3.39709	1.81654
ACTB	NM_001101	3473.42	5559.37	1418.11	2457.41	5280.67	2084.94	3239.04	3121.66	2597.67	2557.26	1990.67	2205.86	1608.42	1738.95	3360.03
ACTBL2	NM_001017992	0.403546	1.07204	0.0396422	0.156509	0.995448	0.41573	2.57784	0.377901	0.438471	0.73221	0.125076	0.33736	0.0309004	0.0581739	0.233286
ACTC1	NM_005159	0.196593	0.15322	0.250139	0.00726158	0.158963	0.139305	0.0520018	0.061883	0.0678125	0.0651137	0.0290154	0.0796856	0.0191156	0.017994	0.0995778
ACTG1	NM_001199954	14.622	24.695	12.4871	6.93342	10.6049	13.1995	13.4589	21.7062	11.6799	26.3556	10.1943	14.677	1.97455	5.7458	15.6883
ACTG1	NM_001614	2831.77	3689.9	1694.49	1358.94	3521.84	1682.47	2357.17	2194.43	1916.65	1672.94	1569.81	1797.9	1278.46	1069.33	1964.62
ACTG2	NM_001199893	0.523069	1.76206	0.435896	0.230575	1.4126	0.141745	0.449175	0.336547	0.267081	1.41926	0.133513	1.10588	0.188432	0.0946394	0.456811
ACTG2	NM_001615	0.522092	7.22412	0.433861	0.230366	1.78136	0.232728	0.45354	0.442619	0.267247	0.79369	0.133261	0.594557	0.188175	0.0944218	0.846337
ACTL10	NM_001024675	0.429753	0.603622	0.450311	0.33334	0.55881	0.787073	0.689614	0.789088	0.715969	0.714766	1.02119	2.00316	0.789773	0.963675	1.29187
ACTL6A	NM_177989	9.88341	14.2949	10.358	17.5971	10.445	5.44666	16.4173	10.6525	12.9422	8.02712	16.6045	5.79999	10.143	15.5913	13.0996
ACTL6A	NM_004301	13.6363	16.1739	14.0714	21.0742	15.2145	9.83987	7.86748	12.7045	7.61125	9.61289	13.0957	16.4058	14.7981	16.2472	11.7657
ACTL6A	NM_178042	0.66204	0.568733	0.782494	1.00017	0.641989	1.15711	0.471525	0.629096	1.07026	0.597191	0.805606	0.658215	0.742063	0.445642	0.692946
ACTL6B	NM_016188	0	0.0360717	0	0	0	0	0	0	0	0	0	0	0	0	0
ACTL7A	NM_006687	0	0	0	0	0	0	0	0	0.0461964	0	0	0	0	0	0
ACTL7B	NM_006686	0	0	0	0	0	0	0	0	0	0	0	0	0	0	0.0502222
ACTL8	NM_030812	0	0	0	0	0	0	0	0	0	0.0357633	0	0	0	0	0.0729261
ACTL9	NM_178525	0	0.0392991	0	0	0	0	0	0	0	0	0	0	0	0	0
ACTN1	NM_001130005	11.8976	2.00687	25.0611	19.432	1.66855	31.2256	12.6971	4.77855	4.46105	10.2061	19.6791	21.0123	0.556705	0.470478	20.4062
ACTN1	NM_001102	257.086	378.865	81.6495	138.52	376.993	138.03	231.797	328.619	287.686	255.465	140.759	187.849	79.7975	138.14	179.257
ACTN1	NM_001130004	13.2961	1.48351	24.1948	18.3051	2.83384	36.6503	13.5227	5.42813	3.12423	12.8163	20.3309	22.9783	0.769472	0.381414	21.2495
ACTN2	NM_001103	0.0302153	0.0387509	0	0.00781253	0.0462224	0.072631	0.0335684	0.0133156	0.0196985	0.0274125	0	0.0459276	0.00925462	0.0271029	0.0489082
ACTN3	NM_001104	0.0246227	0.00902226	0	0	0.0339004	0	0	0.0108508	0	0.0558456	0	0.0598818	0.0301667	0.0189309	0.0910988
ACTN4	NM_004924	254.237	318.899	132.312	147.226	259.813	124.791	144.411	185.434	208.913	190.533	174.063	228.947	110.822	157.899	205.116
ACTR10	NM_018477	21.7307	17.4194	25.5189	22.2654	27.2317	21.2988	26.4935	25.3766	26.2457	24.6904	23.3508	17.1859	23.3082	21.4181	20.7434
ACTR1A	NM_005736	63.6598	82.8659	29.4094	41.8802	80.1656	71.9779	87.7625	76.7193	90.1302	79.4583	64.2826	64.2847	50.0464	50.8916	69.0238
ACTR1B	NM_005735	20.7991	15.1956	23.7934	18.5012	20.2583	11.0521	10.5286	13.7065	16.9457	18.8979	16.7175	14.231	12.5852	16.5043	18.3555
ACTR2	NM_005722	55.5256	106.189	32.7063	94.3457	56.8636	38.9169	131.275	140.103	48.9862	49.0365	129.937	40.062	51.8659	95.3619	45.343
ACTR2	NM_001005386	54.7947	3.69355	32.5149	6.46704	56.0237	38.8548	9.73474	4.88639	48.0686	48.4487	1.58037	40.0346	46.5138	10.0862	44.3962
ACTR3	NM_005721	101.58	124.127	76.2679	120.209	142.676	76.0258	116.496	110.718	85.5801	96.5742	101.588	82.6949	92.9558	98.8746	83.8138
ACTR3B	NM_001040135	0.178725	0.321033	0.358049	0.500857	0.223915	0.247574	0.577263	0.147451	0.299266	0.446706	1.3998	0.36946	0.307431	0.357861	0.264845
ACTR3B	NM_020445	1.57548	1.0085	2.40725	1.52441	1.54278	1.57752	1.24165	1.7583	1.31183	1.08556	2.6378	1.36155	2.47285	1.98321	3.64971
ACTR3C	NM_001164459	1.78417	1.38379	2.96652	2.70788	0.919554	0.741557	0.715258	0.854439	1.94638	0.948987	1.71307	1.91609	3.25995	1.80137	2.5504
ACTR3C	NM_001164458	2.46702	1.30846	3.32688	3.05792	1.28103	1.1612	0.594562	1.11755	2.36528	1.30121	2.0822	1.78961	3.01713	2.44677	2.36408
ACTR5	NM_024855	3.27335	2.29361	2.97863	2.85084	2.82	2.68197	2.23295	2.8597	2.32116	2.52679	3.73781	3.52643	3.20126	3.17893	3.42605
ACTR6	NM_022496	14.5721	13.8884	13.6363	15.3535	14.3029	8.50393	17.3736	14.6988	11.5679	13.6781	23.4962	17.77	25.5928	19.3951	15.6209
ACTR8	NM_022899	5.91435	4.11061	7.13684	4.05488	6.44421	5.5819	5.34128	6.92793	6.51749	5.4176	8.27852	6.24066	6.75514	6.21942	7.28805
ACTRT1	NM_138289	0.105525	0	0	0	0	0	0	0	0.0458606	0	0	0	0	0	0
ACTRT2	NM_080431	0	0	0	0	0	0	0	0	0	0	0	0	0	0	0
ACTRT3	NM_032487	1.48873	1.33046	0.513639	0.84493	3.26614	2.14465	3.57665	3.0722	3.02991	3.82113	2.65597	1.89853	0.845233	1.22831	1.98153
ACVR1	NM_001105	0.59024	0.218548	0.675424	0.519763	0.450172	0.663857	0.274606	0.377071	0.297267	0.302498	0.455833	0.472707	2.98175	0.37579	0.332137
ACVR1	NM_001111067	14.8657	30.1186	23.596	24.018	25.6665	14.8417	18.459	17.9519	24.7435	26.4568	14.584	26.9683	7.25566	13.0231	16.6359
ACVR1B	NM_004302	3.82753	1.70134	4.2717	2.88109	3.83957	3.15345	1.46318	3.75469	3.52778	3.31572	2.53295	2.09416	2.25541	0.931958	5.66297
ACVR1B	NM_020328	0.536344	0.393937	0.998819	1.00158	0.515634	0.563964	0.344816	0.365369	0.00709377	0.00839017	0.735458	0.685702	0.625207	0.288513	0.495298
ACVR1B	NM_020327	1.57153	4.09866	3.50022	4.06001	1.28279	1.71882	2.99812	1.40508	3.53679	3.31841	4.39366	4.31744	2.43354	5.00096	1.28384
ACVR1C	NM_001111031	0.0244897	0.0477702	0.00906237	0.00303523	0.058841	0.0230041	0.0479335	0.0331786	0.0622359	0.106546	0.0252404	0.0314843	0.0493643	0.0231117	0.0169233
ACVR1C	NM_001111033	0.0178314	0.028235	0.00955444	0.00306991	0.000300704	0.0256509	9.03e-05	0.000174034	0.0481965	0.000151177	5.35e-05	6.45e-05	0.0258571	0.0261783	0.0115375
ACVR1C	NM_001111032	0.0178353	0.028229	0.00892952	0.00294288	0.000375113	0.0239131	0.0515691	0.00024847	0.0481985	0.11471	0.0261291	0.0316725	0.0258595	0.0234137	0.0115368
ACVR1C	NM_145259	0.0244938	0.0477728	0.00886014	0.00292714	0.0588331	0.0229177	0.0475397	0.0332511	0.0622368	0.0907341	0.0243515	0.0296801	0.0493603	0.0223425	0.0169141
ACVR2A	NM_001616	1.38422	1.68108	0.48072	0.812276	1.82069	1.16286	1.99973	1.46884	0.459656	1.90811	0.651884	2.05149	2.52113	2.33334	2.01316
ACVR2B	NM_001106	0.538102	0.728704	0.910115	0.689628	0.5798	0.305294	0.359563	0.474283	0.391491	0.514728	0.645367	0.974411	0.451449	0.777988	0.503126
ACVRL1	NM_000020	0	0	0	0	0	0.0449617	0	0	0.0142114	0	0	0	0	0	0
ACVRL1	NM_001077401	0	0	0	0	0	0.0449825	0	0	0.0142488	0	0	0	0	0	0
ACY1	NM_001198896	1.67151	0.503486	1.03862	1.12996	0.595794	1.2836	0.667923	0.663881	1.0892	0.834665	0.699431	0.611481	3.18967	0.596726	1.21706
ACY1	NM_001198897	0.601501	0.519558	1.14155	2.09952	0.467984	0.782323	1.26943	0.596497	0.408802	1.40629	1.07545	0.465157	0.598719	0.530493	0.58103
ACY1	NM_001198898	1.05297	0.919986	2.35307	1.91398	1.61821	1.35711	6.49977	1.23874	0.74534	2.24919	2.5674	1.70262	2.82733	1.30261	1.78914
ACY1	NM_001198895	4.86284	1.67518	1.94511	3.69496	2.5616	1.5709	5.17286	2.15547	1.31648	1.76865	1.90129	1.95527	3.72201	1.88209	1.73616
ACY1	NM_000666	22.1837	10.2064	24.4616	23.2816	18.1538	17.6287	5.96823	19.6373	11.342	7.5538	25.899	15.7236	32.8763	25.5594	24.9925
ACY3	NM_080658	0.0595977	0	0	0	0	0	0	0.0525239	0	0	0.147774	0.072465	0	0	0
ACYP1	NM_001107	8.00876	7.51667	8.35656	10.7509	2.03407	8.34413	6.4958	7.05107	6.00516	5.40141	9.50152	4.17071	17.6546	14.1118	7.99638
ACYP1	NM_203488	0.62018	2.25219	0.892329	1.09747	2.90072	1.39818	1.59137	0.670642	1.92584	0.399247	0.790343	0.630573	0.676304	2.36425	0.958656
ACYP2	NM_138448	6.80133	3.85547	5.24416	5.27519	6.00711	6.96262	6.08231	3.95831	7.75188	8.26525	6.04563	3.82278	5.50272	5.22871	6.23152
ADA	NM_000022	13.2805	13.2284	6.1075	7.24874	11.3771	19.6609	22.0025	40.0986	17.6143	38.4637	14.0865	12.7989	13.8603	10.626	12.8752
ADA2	NM_177405	0.0911703	2.5132	0.802258	0.264621	0.00949091	0	0.0963067	0.0437472	0.390014	0.03606	0.0122968	2.19571	0.49376	0.230376	0.00917602
ADA2	NM_017424	0.0877083	0.0577236	0.347441	0.258971	0.00879631	0	0.0947779	0.0436356	0.263981	0.035905	0.0122838	0.122693	0.0926968	0.051927	0.00916311
ADAD1	NM_139243	0	0	0	0	0	0	0	0	0	0	0	0	0	0	0
ADAD1	NM_001159285	0	0	0	0	0	0	0	0	0	0	0	0	0	0	0
ADAD1	NM_001159295	0	0	0	0	0	0	0	0	0	0	0	0	0	0	0
ADAD2	NM_001145400	0.0661367	0.0536465	0.124659	0.0768878	0.0454963	0	0	0.0145687	0	0.0149921	0	0.121111	0.0739884	0.0527388	0.0802255
ADAD2	NM_139174	0.0660354	0.203389	0.329965	0.0768856	0.0454867	0	0	0.0145534	0	0.0149838	0.0385645	0.384791	0.239559	0.240422	0.130573
ADAL	NM_001012969	0.422707	0.602967	1.42773	1.16667	0.925641	0.712797	0.574912	0.71573	1.04093	0.637386	1.14779	0.995437	0.723445	1.26897	1.60792
ADAL	NM_001159280	0.865527	0.870699	1.59287	1.46139	0.782277	0.83426	0.63157	0.546758	0.7736	0.730541	0.953575	0.798933	0.513244	0.823857	0.865179
ADAM10	NM_001110	29.6534	20.7799	36.8449	41.5662	28.6027	21.0165	22.4305	32.7239	28.5673	36.4617	35.3058	22.3819	22.3139	34.7245	24.6201
ADAM11	NM_002390	0.0155611	0.022808	0.0489163	0.024141	0.0285658	0	0.0345758	0	0.054106	0.0423527	0.0771684	0.0378448	0	0.0119641	0.0575726
ADAM12	NM_003474	0.227987	2.78303	0	0.208355	3.72234	1.40354	1.24059	1.23799	3.39481	7.06859	0.14109	1.2415	0.106582	0.186381	1.35774
ADAM12	NM_021641	0.131329	0.41553	0	0.0599463	0.515984	0.166097	0.212334	0.0620868	0.533127	0.57367	0.0440411	0.173642	0.0289599	0.127544	0.239896
ADAM15	NM_207191	2.40926	0.752304	5.48015	6.45883	1.22457	0.055408	1.22389	0.740622	0.75024	0.453363	10.9777	0.975262	2.35327	0.408566	0.744944
ADAM15	NM_003815	67.3843	28.9772	78.1752	50.0233	48.8037	68.1071	47.1593	53.3406	37.644	38.9949	51.4986	36.932	116.511	57.6588	64.4003
ADAM15	NM_207194	8.41811	5.69241	14.8479	9.54988	6.85859	1.46549	4.57566	7.02301	1.96478	5.17361	7.83908	4.49169	11.115	5.40256	7.79764
ADAM15	NM_207195	10.473	11.9637	14.7431	16.1462	10.7478	5.77163	8.83727	9.16836	11.8664	14.1427	13.6713	15.2777	18.0736	10.6239	19.0829
ADAM15	NM_207197	6.99508	1.70392	3.73503	3.77704	2.82657	1.79891	4.65949	4.90344	1.74213	5.76446	9.74406	10.8586	1.58133	8.1261	3.82578
ADAM15	NM_207196	15.5262	4.29168	8.9896	9.32961	9.2062	2.32605	8.39811	6.90496	4.78205	10.4371	11.4652	15.6157	13.1326	16.0841	8.65045
ADAM17	NM_003183	17.8088	13.9946	33.6014	24.4807	15.415	12.7802	15.2269	15.6962	22.0631	24.9163	23.3846	24.644	14.5537	22.4204	17.5907
ADAM18	NM_001190956	0	0	0	0	0	0	0.0389498	0	0	0	0	0	0	0	0
ADAM18	NM_014237	0	0	0	0	0	0	0	0	0	0	0	0	0	0	0
ADAM19	NM_033274	1.61312	10.0753	0.47437	1.43696	12.1315	32.1215	15.3084	41.0301	27.2664	39.0706	0.812859	5.97334	0.561021	1.17625	3.81194
ADAM2	NM_001464	0	0	0	0	0	0	0	0	0	0	0	0	0	0	0
ADAM20	NM_003814	0.0252411	0.055493	0	0	0.0463357	0	0	0.0222467	0.0438809	0.0686977	0	0.0306928	0.0618486	0.0776251	0.0233467
ADAM21	NM_003813	0.0741637	0.0760894	0	0	0.353974	1.1817	0.988698	0.70594	0.825154	0.511345	0.165502	0.306616	0.0726897	0.216673	0.246951
ADAM22	NM_021721	0.0369727	0.0260562	0	0.0296986	0.0174598	0	0	0	0	0.0149103	0.0227495	0	0	0.0142248	0.017306
ADAM22	NM_004194	0.0369686	0.0260527	0	0.0296892	0.0174596	0	0	0	0	0.0149085	0.0227424	0	0	0.0142251	0.0173023
ADAM22	NM_016351	0.0144033	0.0239165	0.00378265	0.00535082	0.0120788	0.0237404	0.0159056	0.0155218	0.0106051	0.00589413	0.032283	0.0299163	0.0087292	0.00853179	0.0243585
ADAM22	NM_021723	0.0149067	0.0231663	0.00379084	0.00545743	0.0118799	0.0230339	0.0158703	0.0145786	0.0103054	0.00582032	0.0340841	0.0295484	0.00883726	0.00817114	0.022814
ADAM22	NM_021722	0.0140535	0.0221853	0.00372597	0.0055127	0.0121555	0.0223558	0.0161452	0.0142618	0.0103374	0.00577054	0.0363527	0.0279622	0.00885573	0.00825401	0.022646
ADAM23	NM_003812	0.941075	0.639196	0.324689	0.39169	0.653099	2.77447	1.47899	0.586673	7.44198	3.43588	0.967518	1.11643	1.15296	0.917654	0.594449
ADAM28	NM_021777	0.103999	0.357246	0.136719	0.357475	0.213993	0.582277	0.219562	0.381444	0.484804	0.399179	0.401836	1.16878	0.201494	0.262861	0.468366
ADAM28	NM_014265	2.40351	7.12361	1.3435	4.04167	10.0237	15.698	9.14955	8.76963	5.19146	9.45504	3.15658	10.6926	2.8183	6.19533	8.49911
ADAM29	NM_001130705	0.00544034	0.0039521	0	0	0	0.0224701	0.0284399	0.0194788	0.00994216	0.064314	0	0	0	0	0
ADAM29	NM_001130703	0.00541842	0.00412202	0	0	0	0.0226221	0.0275701	0.0189717	0.00936169	0.0579353	0	0	0	0	0
ADAM29	NM_001130704	0.00541508	0.00388816	0	0	0	0.0222193	0.0283991	0.0188782	0.0091989	0.0598773	0	0	0	0	0
ADAM29	NM_014269	0.00530732	0.00385245	0	0	0	0.021627	0.0274894	0.0187627	0.0090359	0.05313	0	0	0	0	0
ADAM30	NM_021794	0	0	0	0	0	0	0	0.0209059	0	0	0	0	0	0	0
ADAM32	NM_145004	0.0776741	0.113845	0.122084	0.240998	0.142588	0.497898	0.306816	0.0684592	0.225057	0.187913	0.224695	0.0944504	0.0951629	0.119437	0.263429
ADAM33	NM_153202	0	0	0	0	0	0	0	0	0	0	0	0	0	0	0.00922872
ADAM33	NM_025220	0	0	0	0	0	0	0	0	0	0	0	0	0	0	0.00921524
ADAM7	NM_003817	0	0	0	0	0	0	0.020243	0.0240895	0.0237579	0	0	0	0	0	0
ADAM8	NM_001164490	0.554002	0.207495	0.985033	0.985971	0.623413	0.288447	0.649892	0.552347	0.192082	0.217708	0.501556	0.786	0.45139	0.961069	0.494094
ADAM8	NM_001164489	0.913099	0.503965	1.12243	1.92099	0.710197	0.448839	0.498269	0.434528	0.3016	0.38697	3.15605	1.54613	0.925047	0.624679	1.07006
ADAM8	NM_001109	4.28386	4.43507	4.47152	21.6291	8.4398	1.91991	2.6697	3.19378	2.12472	2.13355	12.3384	5.33562	2.09854	10.2414	8.83825
ADAM9	NM_003816	125.215	114.304	105.366	115.656	136.01	74.8236	176.572	144.885	98.0095	207.131	119.001	79.132	69.5233	93.3886	72.1032
ADAMDEC1	NM_001145272	0	0	0	0	0	0	0	0	0	0	0	0	0	0	0
ADAMDEC1	NM_014479	0	0	0	0	0	0	0	0	0	0	0	0	0	0	0
ADAMDEC1	NM_001145271	0	0	0	0	0	0	0	0	0	0	0	0	0	0	0
ADAMTS1	NM_006988	62.1525	47.4219	20.3412	28.35	119.38	22.9018	33.1187	107.01	100.685	49.617	115.737	42.7996	23.1445	47.0858	97.5023
ADAMTS10	NM_030957	0.0323954	0.047482	0.0763763	0	0.0148672	0	0.0359903	0.0285527	0.464635	0.0587805	0	0	0.0396894	0	0.029964
ADAMTS12	NM_030955	0	0	0	0	0	0.0377814	0	0	0.0119547	0.0124771	0	0	0	0	0
ADAMTS13	NM_139027	0.253132	0.211119	0.519427	0.222472	0.49439	0.560398	0.434453	0.237785	0.304736	0.380384	0.245922	0.17426	0.220807	0.10366	0.0711349
ADAMTS13	NM_139025	0.889345	0.48541	0.845409	0.146587	0.32208	0.240312	0.0966429	0.235135	0.976461	0.869812	0.155921	0.488101	0.110336	0.0782787	0.876953
ADAMTS13	NM_139026	0.199954	0.206914	0.552483	0.233407	0.396013	0.615568	0.402888	0.318128	0.313937	0.367032	0.218112	0.163588	0.200084	0.0995617	0.0642073
ADAMTS14	NM_080722	0.0258479	0.259862	0.0101575	0.0100048	0.168961	0.975364	0.712578	0.1548	5.02936	11.6408	0.0480675	0.133329	0	0.0148916	0.107559
ADAMTS14	NM_139155	0.0258084	0.260665	0.0101403	0.0100298	0.0800375	0.975885	0.712581	0.0729188	0.879012	2.48535	0.0479951	0.133634	0	0.0148955	0.107447
ADAMTS15	NM_139055	2.17276	10.5776	0.600446	0.574143	12.6341	0.0327964	0.486314	2.42011	1.00661	0.606529	0.458818	3.83251	0.424159	0.734301	3.42308
ADAMTS16	NM_139056	0.0136951	0.0200731	0	0	0	0	0	0	0.0119045	0	0	0	0	0	0.0253345
ADAMTS17	NM_139057	0.021324	0.0234413	0	0	0.00978624	0	0.0434328	0	0.00926805	0	0.0396552	0.116687	0.0130626	0.0163951	0.00986178
ADAMTS18	NM_199355	0	0	0	0	0	0	0	0	0	0	0	0	0	0	0
ADAMTS19	NM_133638	0.0802363	0.107803	0.0630558	0.103731	0.110469	0.165318	0.178281	0.0235731	0.0929944	0.0970582	0.215528	0.162614	0.163837	0.0822533	0.0371071
ADAMTS2	NM_014244	0	0	0	0	0	0.339424	0.0295476	0	0.0747672	0.02831	0	0	0	0.00597147	0
ADAMTS2	NM_021599	0	0	0	0	0	0.254309	0	0	0.165621	0.0280152	0	0	0	0.00602947	0
ADAMTS20	NM_025003	0	0	0	0	0	0	0	0	0	0	0	0	0	0	0
ADAMTS3	NM_014243	0.0348901	0.323881	0.127957	0.306725	0.106748	0.175724	0.0775245	0.102506	0.262847	0.0844103	0.187441	0.0707117	0.128238	0.0625928	0.0968145
ADAMTS4	NM_005099	0	0.0364488	0	0.0122752	0.0145251	0.0108685	0.00167439	0	0.0294768	0.0287139	0	0.0384865	0.019388	0	0.0146372
ADAMTS5	NM_007038	0.0207189	1.2451	0.02171	0.0214288	3.23924	0.142296	0.143226	0.0973951	0.948539	1.24688	0.042811	0.81463	0	0.00531	1.0093
ADAMTS6	NM_197941	0.66584	2.6906	0.0290704	1.04732	1.94379	2.79459	1.21235	2.64905	1.80068	1.40952	0.126116	1.0121	0.0906398	0.0995434	0.23095
ADAMTS7	NM_014272	2.42222	4.08917	0.854663	0.843586	2.54655	7.85104	1.40959	1.11103	6.60665	8.47624	1.05717	2.85529	0.302816	0.636616	1.62317
ADAMTS8	NM_007037	0.0188855	0	0	0	0	0	0.0419622	0	0	0	0	0	0	0.01452	0.0349361
ADAMTS9	NM_182920	0.496289	0.222268	0.0433357	0	0.126535	0.391345	0.0748774	0.00810048	0.0639119	0.0833809	0.273459	0.212342	0	0.00706623	0.068006
ADAMTSL1	NM_052866	0	0	0	0.0110928	0	0.0298861	0	0	0	0	0	0	0	0	0
ADAMTSL1	NM_001040272	0	0.00628862	0.0134871	0.0109064	0.00787608	0.0288782	0.012711	0	0.00745906	0.00778502	0	0	0	0	0.0158737
ADAMTSL2	NM_001145320	0	0.00619483	0	0.0273964	0	0	0	0	0.0153678	0	0	0.010279	0	0.00679484	0
ADAMTSL2	NM_014694	0	0	0	0.0274919	0	0	0	0	0.0153851	0.0168271	0	0	0	0.00680572	0
ADAMTSL3	NM_207517	0.0641263	0.0335683	0	0.241606	0.0504506	0	0	0	0.00796322	0	0.0227147	0	0	0.0986082	0.0169467
ADAMTSL4	NM_025008	0.585164	0.0949894	0.377223	0.144464	0.229103	0.376659	0.381895	0.478884	0.216111	1.28001	0.138221	0.211018	0.0495757	0.0773133	0.480894
ADAMTSL4	NM_019032	6.9119	1.01406	6.86181	6.64722	3.46114	0.779269	2.51507	1.34879	3.66199	12.8691	5.29676	0.752357	9.07731	6.49474	6.11628
ADAMTSL5	NM_213604	4.67832	4.51113	2.12855	7.21948	3.61604	4.26152	2.57134	3.03823	4.85847	2.39019	3.93791	2.93421	5.79201	7.09907	4.19054
ADAP1	NM_006869	4.50292	5.31145	8.67719	8.94718	3.90659	1.22856	7.08112	3.96868	2.38597	2.49023	5.27668	6.56301	10.5801	7.46932	7.61674
ADAP2	NM_018404	0.385014	0.0940509	0.887548	0.358372	0.0706778	0	0.380205	0.135735	0.223111	0.0931444	0.572792	0.187268	1.50945	0.256544	0.142447
ADAR	NM_001193495	3.61021	0.48004	1.42883	0.20971	0.780039	0.044776	0.228511	0.477167	1.45665	0.438584	4.11411	0.828216	9.76883	1.47501	0.115944
ADAR	NM_001111	1.68876	2.29096	4.59576	1.29239	1.31646	1.33466	1.28766	1.87186	7.51287	1.31951	1.91206	0.397815	6.88653	1.02876	5.32801
ADAR	NM_015841	10.2554	4.3561	7.61342	8.09334	8.66124	9.11731	6.41062	10.8492	0.855446	8.99082	8.11469	9.97645	1.46172	7.93764	3.85744
ADAR	NM_015840	9.51566	4.62151	13.5891	10.0418	10.8646	7.98804	7.03602	9.34467	1.03798	7.03973	12.0133	8.64085	2.01033	8.97043	9.33283
ADAR	NM_001025107	11.9253	14.6543	8.44179	12.69	11.7826	6.91832	8.50029	13.7386	15.759	12.6974	14.2619	14.6139	6.44781	14.4254	8.909
ADARB1	NM_001112	0.436187	0.617644	0.649426	0.588213	0.525343	0.855703	0.497473	0.886963	1.12462	0.862719	0.519991	0.697605	0.998377	0.637295	0.816834
ADARB1	NM_015833	1.11134	0.613204	0.656585	0.588238	0.525268	1.12563	0.497518	0.887422	1.28851	0.84783	0.672528	0.728079	0.997971	0.654028	0.789046
ADARB1	NM_001160230	0.698039	0.618787	0.654334	0.588805	0.52575	0.712374	0.310952	0.888124	1.04054	0.848671	0.874255	0.704821	0.118593	0.678175	0.808048
ADARB1	NM_015834	1.13983	0.621015	0.647452	0.588744	0.52575	0.481656	0.310941	0.887545	0.966934	0.853462	0.816139	0.687615	0.118312	0.684873	0.830602
ADARB2	NM_018702	0.132543	0.0416289	0	0	0.0173795	0	0.0140239	0	0	0	0	0.0230247	0.023198	0	0.0175136
ADAT1	NM_012091	1.68293	1.89248	4.50922	2.02098	1.54437	1.30745	1.23787	1.82688	1.16264	1.33244	2.89082	2.27406	0.695377	3.71215	1.41615
ADAT2	NM_182503	1.29594	0.747921	0.763835	1.69217	0.852469	1.52791	0.991838	1.17078	0.910593	0.774025	3.29533	1.15565	2.20959	2.13394	2.4373
ADAT3	NM_138422	2.19097	1.99562	1.00854	1.39784	1.47104	1.02613	0.592507	0.914596	0.701294	1.33064	2.9194	2.89135	2.30943	1.74505	3.38197
ADCK1	NM_001142545	0.669019	0.691209	0.70411	0.46613	1.01016	1.80384	1.00874	0.328421	0.744849	1.10119	0.660646	1.15643	0.643235	0.494149	1.45973
ADCK1	NM_020421	2.32648	1.24119	2.24954	1.72725	1.07024	1.60406	1.11837	1.86001	2.37879	1.89955	4.19305	2.12917	2.65418	2.17793	2.25859
ADCK2	NM_052853	6.22991	8.48823	21.7228	10.4153	7.71678	6.02337	7.41381	6.13048	6.62442	8.45032	9.29835	9.34054	10.8561	7.51011	9.6505
ADCK5	NM_174922	5.51739	7.70197	4.75856	4.67097	8.12165	5.2412	3.33403	4.21425	3.95599	4.96558	4.24724	6.89237	5.66707	4.91957	7.9453
ADCY1	NM_021116	0.223176	0.194713	0.684852	0.028853	0.258495	0.6496	0.452603	0.215442	1.01157	1.34985	0.1076	0.15508	0.0260406	0.0245132	0.0835534
ADCY10	NM_001167749	0	0.00957652	0.010296	0	0.0180257	0.00898891	0.0194064	0.0230965	0.0113679	0.0594258	0	0.00794567	0	0	0
ADCY10	NM_018417	0	0.00961192	0.010283	0	0.018026	0.00899476	0.019383	0.0230638	0.0113927	0.0593591	0	0.00797388	0	0	0
ADCY2	NM_020546	0.0308676	0.0603244	0.0161721	0	0.0283322	0.0282663	0	0.00906882	0.017888	0	0	0.0250238	0	0	0
ADCY3	NM_004036	7.50221	5.59864	11.1227	10.9729	5.05158	1.83396	0.348106	1.76662	1.20844	1.16985	13.1831	8.49793	2.37237	10.6148	9.33977
ADCY4	NM_001198568	0.129145	0.01039	0.0842095	0.0470897	0.122641	0.043302	0.0143217	0.0228082	0.00991978	0.16447	0.118207	0.0661157	0.0242164	0.0419521	0.0346471
ADCY4	NM_139247	0.195966	0.0752536	0.0984969	0.0527834	0.17682	0.0468105	0.150691	0.0236301	0.488013	0.281712	0.259708	0.0770141	0.101434	0.0470181	0.335476
ADCY4	NM_001198592	0.19133	0.0772728	0.0969567	0.0533923	0.174172	0.0454399	0.149861	0.0230895	0.490814	0.276121	0.291484	0.073144	0.0962508	0.0477582	0.303625
ADCY5	NM_001199642	0.0180814	0.035404	0.0475566	0.0093699	0.0277283	0.099567	0.0807638	0.0342932	0.15244	0.19828	0.0299875	0.0440112	0.00740182	0.00929782	0.0111817
ADCY5	NM_183357	0.0292436	0.0354334	0.0474126	0.00937477	0.027724	0.0995932	0.0803583	0.0495304	0.152174	0.106015	0.0299367	0.0441352	0.00740158	0.0092834	0.0111712
ADCY6	NM_015270	4.05499	3.06199	2.14654	1.94426	3.54437	2.10138	2.68346	2.73648	3.8879	5.85095	2.5418	4.88654	0.803616	1.66985	2.03774
ADCY6	NM_020983	10.4339	9.66354	6.17174	4.84039	8.60275	10.4554	11.5408	6.90806	12.6765	13.6328	8.29922	7.85061	7.6059	6.75073	7.75866
ADCY7	NM_001114	5.50439	3.63861	9.17063	6.52412	4.70871	4.43061	5.38959	6.55925	5.60771	9.91774	5.56851	4.21686	3.9788	5.63714	5.68185
ADCY8	NM_001115	0	0	0	0	0	0	0	0	0	0	0	0	0	0	0
ADCY9	NM_001116	5.8093	3.9265	7.88878	5.68502	3.39535	2.7195	2.06453	2.04352	3.75905	4.23844	4.37082	4.97348	3.30864	4.43316	3.7107
ADCYAP1	NM_001099733	0	0	0	0	0	0	0	0	0	0.00997641	0	0	0	0	0
ADCYAP1	NM_001117	0	0	0	0	0	0.0303652	0	0	0	0.00998457	0	0	0	0	0
ADCYAP1R1	NM_001199637	0	0	0	0	0	0	0	0	0	0	0	0	0	0	0
ADCYAP1R1	NM_001118	0	0	0	0	0	0	0	0	0	0	0	0	0	0	0
ADCYAP1R1	NM_001199635	0	0	0	0	0	0	0	0	0	0	0	0	0	0	0
ADCYAP1R1	NM_001199636	0	0	0	0	0	0	0	0	0	0	0	0	0	0	0
ADD1	NM_001119	7.9703	2.34768	0.383502	1.61006	10.6555	4.118	45.128	5.68893	3.16849	4.27018	27.0896	11.5705	2.25158	0.44058	8.49709
ADD1	NM_014189	14.9486	20.5121	13.9684	14.6707	14.3413	12.7922	4.17436	16.1828	17.4914	18.2423	4.24358	15.7794	10.1896	13.7351	11.678
ADD1	NM_014190	14.5027	18.5061	12.5757	14.5605	14.0994	12.7258	0.62869	14.3362	15.8782	14.2792	4.32133	14.6656	9.93667	14.0615	10.9186
ADD1	NM_176801	14.1745	17.7048	12.5983	14.1469	14.0599	12.5786	0.061926	14.2199	15.4927	14.4522	6.52087	14.8769	9.61176	12.843	10.7865
ADD2	NM_001185054	0	0	0	0.00572349	0	0.0309543	0	0.00544229	0.0158272	0	0	0	0	0	0
ADD2	NM_001617	0	0	0	0.00513778	0	0.0311492	0	0.00502089	0.0147989	0	0	0	0	0	0
ADD2	NM_017488	0	0	0	0.00522442	0	0.029432	0	0.00481521	0.0145537	0	0	0	0	0	0
ADD2	NM_001185055	0	0.00673044	0	0.00569253	0	0.0145314	0.00681317	0	0	0.00834302	0	0	0	0	0
ADD2	NM_017482	0	0.00674527	0	0.00576567	0	0.0145309	0.00680625	0	0	0.00833963	0	0	0	0	0
ADD3	NM_019903	10.1894	10.6535	9.09899	10.5377	9.61692	6.56954	10.0766	10.0902	6.96826	10.8339	10.2918	18.3236	29.4215	30.8996	11.2051
ADD3	NM_001121	1.10301	1.75627	1.22929	1.17158	0.821346	0.98715	0.514977	0.744517	4.54107	2.50184	0.930553	4.0133	0.80182	0.834014	1.07488
ADD3	NM_016824	9.07587	4.88979	10.4514	5.64442	4.25263	0.908823	2.07431	2.99769	2.39823	2.64639	11.0497	11.9217	12.0431	12.6748	6.02824
ADGB	NM_024694	0	0	0.0220831	0.0571068	0	0	0	0	0	0	0	0	0	0	0
ADGRA1	NM_001083909	0	0	0	0	0	0	0	0	0	0	0	0	0	0	0
ADGRA2	NM_032777	0.0550306	1.55163	0.191756	0.166028	0.145865	0.313012	0.161115	0.120184	0.54529	0.530795	0.0176701	0.131099	0.0695209	0.0344868	0.050932
ADGRA3	NM_145290	10.4227	10.4408	10.3713	10.1903	10.4751	15.882	16.5831	16.4297	16.5556	16.0681	17.1979	17.7984	12.7878	18.7135	17.1169
ADGRB1	NM_001702	0.0368102	0.152868	0	0.0380711	0.292818	0.387643	0.518008	0.108147	2.82645	0.589993	0	0.0596824	0.0150328	0.0188678	0.158888
ADGRB2	NM_001703	0.55159	1.01978	0.532	0.155587	0.483271	0.826537	0.343542	0.287279	1.17689	1.79698	0.279754	0.777451	0.261098	0.192769	0.347858
ADGRB3	NM_001704	0	0	0	0	0	0.0165159	0	0	0	0	0	0	0	0	0
ADGRD1	NM_198827	0	0.00924218	0.0198216	0	0	0	0.00934049	0	0	0	0	0	0	0	0
ADGRD2	NM_001161808	0.0243021	0	0	0	0	0	0	0	0.0211243	0	0.120516	0.0591022	0.0297739	0	0.0224782
ADGRE1	NM_001974	0	0	0	0	0	0	0	0	0.00972638	0	0	0.0272127	0	0	0
ADGRE2	NM_152918	5.24e-05	1.1989e-05	2.94e-05	5.15e-05	1.71e-05	3.27e-05	1.9637e-05	2.18e-05	2.11e-05	2.62e-05	0.000134528	3.26e-05	0.000111287	2.62e-05	2.8e-05
ADGRE2	NM_152921	0.0738553	0.019263	0.0329147	0.0767259	0.033539	0.0631232	0.02533	0.0529998	0.0481886	0.0496651	0.160214	0.0321811	0.0795072	0.0641373	0.0526979
ADGRE2	NM_152917	0.10748	0.0188052	0.033503	0.0903103	0.0331382	0.0682563	0.0252728	0.0538607	0.045037	0.0488535	0.160212	0.0321783	0.120679	0.0641388	0.0526963
ADGRE2	NM_152920	0.0696369	0.0177463	0.0322666	0.0704171	0.0315897	0.0625213	0.025265	0.0507567	0.0415558	0.0476712	0.256803	0.0346399	0.0767793	0.0802292	0.0642413
ADGRE2	NM_152916	0.100316	0.0179439	0.0316263	0.0850068	0.0312929	0.0628733	0.0240545	0.0484963	0.0431652	0.0445648	0.256787	0.0346476	0.111935	0.0802122	0.0621035
ADGRE2	NM_152919	0.071856	0.0167257	0.030991	0.0683489	0.0281537	0.0588909	0.0239549	0.0462161	0.0400971	0.0412013	0.27552	0.0474868	0.0714997	0.0806191	0.0574196
ADGRE2	NM_013447	0.0718581	0.0178993	0.0310289	0.0683482	0.0295909	0.062548	0.0234047	0.0445018	0.0392121	0.0412025	0.27553	0.0474815	0.101803	0.0805897	0.0548351
ADGRE3	NM_032571	0	0	0	0	0	0	0	0	0	0	0	0	0.0190823	0	0
ADGRE5	NM_001784	6.59184	0.185113	1.37451	11.3655	0.0139809	8.52458	0.467471	0.112912	1.6766	8.85408	10.5493	6.21264	3.61394	9.03429	10.6312
ADGRE5	NM_001025160	0.734001	3.06931	0.878743	0.539056	4.25399	0.796079	0.446116	4.04846	3.46314	0.580541	0.98696	0.817396	3.39628	1.29522	2.31488
ADGRE5	NM_078481	0.423041	3.06753	1.64466	0.276083	4.25363	0.804868	0.213314	4.04785	3.09371	0.477667	1.22093	0.675572	0.436494	0.389722	0.542946
ADGRF1	NM_153840	7.4807	1.21064	0.129957	11.632	3.41377	14.6178	1.66068	1.1765	1.85005	1.85568	18.7715	7.06119	21.1677	25.3554	14.0271
ADGRF1	NM_025048	0.422616	0.0518579	0.78916	0.592424	0.116561	0.279613	0.113248	0.0601206	0.110056	0.097729	0.721511	0.522884	0.122272	0.580215	0.436038
ADGRF2	NM_153839	0.0265444	0.0583596	0	0.123541	0.012182	0	0.0196601	0.0233959	0.0576846	0.0361232	0	0	0.0487815	0.0408175	0.0122761
ADGRF3	NM_001145169	0.272251	0.531902	0.000227559	1.64577	0.411314	1.20374	0.3736	1.82e-06	1.01983	0.0975589	0.793033	0.445378	0.623619	0.662555	0.669134
ADGRF3	NM_153835	0.40847	0.331427	0.0469838	1.30325	0.300225	1.08761	0.372041	0.000259509	1.14944	0.0945179	0.800126	0.124135	0.690568	0.811065	0.472064
ADGRF3	NM_001145168	0.28654	0.0673046	0.0751435	0.105079	0.344794	0.0352076	0.156169	0.0755287	0.0057991	0.0977168	0.126356	0.343543	0.177015	0.0433961	0.236098
ADGRF4	NM_153838	16.1655	11.5231	28.9139	17.9865	18.8917	10.7384	18.5644	16.0385	13.0343	13.5037	15.2775	9.56001	8.9286	11.4269	10.1315
ADGRF5	NM_001098518	0.0175655	0.00856541	0	0.00906482	0.0161103	0.0482021	0.00433521	0.0206354	0.0152368	0.0106078	0.0217823	0.00710336	0	0.00899467	0
ADGRF5	NM_015234	0.0175369	0.00858485	0	0.00908784	0.016109	0.0482313	0.00433106	0.0206165	0.0152766	0.0106233	0.0217365	0.00712522	0	0.00899792	0
ADGRG1	NM_005682	0.745512	4.55044	41.6546	2.68866	0.764237	5.30999	0.474772	0.0861591	6.54966	17.3327	3.37171	22.1596	12.2982	12.7167	0.785366
ADGRG1	NM_001145770	0.90659	24.2004	84.6575	2.81831	0.744629	5.28109	0.612563	0.537674	6.56597	17.3407	3.1566	22.6876	12.2922	12.5982	0.81705
ADGRG1	NM_001145773	0.114575	10.9456	6.89747	0.00663538	0.00393899	0.00297025	0.00859483	0.0228271	0.000388392	0.00190501	0.032078	0.0474394	0.0049365	0.00122005	0.0048715
ADGRG1	NM_201525	0.0228102	23.6048	12.0404	0.0238656	0.0175855	0.00907231	0.0378406	0.0230066	0.00348	0.00489714	0.0139462	0.0645378	0.0202706	0.00982946	0.018729
ADGRG1	NM_201524	27.537	0.358077	2.30399	36.3449	25.5503	3.90821	33.2539	21.0811	25.939	14.3899	13.0894	14.7844	9.64111	10.6105	19.9981
ADGRG1	NM_001145771	0.0376025	0.862364	2.98656	2.73573	0.759062	5.30256	0.483608	0.00585487	6.55259	17.3341	3.24684	22.3365	12.2982	12.674	0.797842
ADGRG1	NM_001145772	27.5075	12.4761	1.20558	39.1013	25.373	1.47181	32.7721	5.11123	20.2497	2.66564	10.3698	0.00402591	2.83352	2.07031	20.2875
ADGRG1	NM_001145774	0.287795	3.71425	0.289231	0.0352494	0.00976589	0.00253778	0.000139387	17.3953	0.00197268	0.514239	0.0861434	7.41033	0.0349037	0.000534471	0.015194
ADGRG2	NM_001184835	0.0116517	0.00457226	0.00886702	0.00245059	0.00724465	0.00912381	0.00469573	0.00332037	0.00137085	0.00887899	0.00410542	0.00384258	0.0163747	0.00952958	0.0045943
ADGRG2	NM_001184836	0.0111647	0.0046012	0.00816773	0.00239419	0.00741608	0.00902949	0.00466638	0.00304632	0.00141209	0.00835669	0.00408656	0.00372728	0.0151993	0.00946475	0.00418216
ADGRG2	NM_001184837	0.0113354	0.00454494	0.00831898	0.00247109	0.00724682	0.00873555	0.00464769	0.00309506	0.0013715	0.00905231	0.00395313	0.00394239	0.0159329	0.00954253	0.00440233
ADGRG2	NM_001079860	0.0108625	0.00476737	0.00846156	0.0024538	0.0072361	0.00869281	0.00468001	0.00320905	0.00142805	0.00867228	0.00384918	0.00401928	0.0153114	0.00990483	0.00456225
ADGRG2	NM_001184833	0.0113522	0.00445344	0.00820568	0.00254663	0.00724967	0.00835739	0.0047189	0.00313038	0.00134917	0.00846727	0.00384901	0.00372511	0.0153436	0.0095291	0.00426443
ADGRG2	NM_001079859	0.0105165	0.00464293	0.00816792	0.00244186	0.00766805	0.0084111	0.00468314	0.0031286	0.00133657	0.00887565	0.00385269	0.00381873	0.0152102	0.0100268	0.0044253
ADGRG2	NM_001184834	0.0111928	0.00484798	1.19e-05	0.00244292	0.00719055	0.00881995	0.00475722	5.4e-06	0.00139755	0.00848904	0.00402792	0.00384193	0.0160299	0.0100185	0.00456159
ADGRG2	NM_001079858	0.0106289	0.00479245	0.00823528	0.00247643	0.00716511	0.00880209	0.00470779	0.00305355	0.00133978	0.00845553	0.00378394	0.00387674	0.0150592	0.00974564	0.0043162
ADGRG2	NM_005756	0.0110904	0.00456371	0.00862121	0.00243499	0.00699962	0.00835686	0.00467268	0.0030817	0.00138579	0.00834953	0.00384307	0.00387183	0.0152771	0.00991015	0.00425197
ADGRG3	NM_170776	0.0264898	0.0194127	0	0.0410946	0	0.0363861	0	0	0	0.048064	0.164206	0	0	0.0203663	0
ADGRG4	NM_153834	0	0	0	0.0104192	0	0	0	0	0	0	0	0	0.00822817	0	0
ADGRG5	NM_153837	0.0183704	0.0134627	0.0577473	0.0569982	0.0168614	0.0252334	0	0.0161912	0.0159684	0	0.0227749	0.0223384	0	0	0
ADGRG6	NM_001032395	1.38873	0.990165	1.35378	2.4127	1.14558	0.277057	0.415844	1.27305	0.61312	1.01776	1.86848	1.15721	1.89411	1.9503	1.12868
ADGRG6	NM_198569	1.4153	0.990601	1.34944	2.41366	1.14324	0.276993	0.415836	1.27234	0.612787	1.01929	1.88275	1.15766	1.89699	1.96256	1.12894
ADGRG6	NM_001032394	1.40607	0.992696	1.3628	2.41084	1.15626	0.960984	2.01528	1.27552	0.613795	1.0251	1.89353	1.15718	1.90285	1.97908	1.12835
ADGRG6	NM_020455	1.80885	0.989902	1.3654	2.4248	1.15139	0.960889	2.01518	1.2812	0.612642	1.02063	1.91879	1.15748	1.90047	1.97362	1.12862
ADGRG7	NM_032787	0	0.0163054	0	0	0	0	0	0	0	0	0	0.0270552	0	0.0171063	0
ADGRL1	NM_014921	1.11997	1.18822	0.523673	0.563094	0.65102	1.44913	1.63907	0.839988	1.74446	3.73874	1.04381	1.3131	0.795412	0.473017	1.12687
ADGRL1	NM_001008701	1.11867	1.1913	0.523845	0.563645	0.650852	1.4498	1.6391	0.839428	1.74639	0.930672	1.04302	1.31562	0.795763	0.472987	1.12552
ADGRL2	NM_012302	9.14231	10.5634	7.25937	6.79689	7.54134	4.33814	6.56902	13.7822	8.75204	14.208	10.5542	12.3877	7.68052	9.40715	7.65445
ADGRL3	NM_015236	0.0330988	0.0970271	0	0.18828	0.0911404	1.00021	0.0163432	0.0486217	0.565839	0.580556	0	0.0268325	0.0270342	0.00848275	0.0204098
ADGRL4	NM_022159	0	0.0700925	0	0.089027	0.80765	3.33694	0.0708381	0.0674387	0.399063	1.11067	0	0.0465212	0	0.0294142	0.247704
ADGRV1	NM_032119	0.0102603	0.0113037	0.0134475	0.0132866	0.00628245	0.00470231	0.00506498	0.00452231	0.00148938	0.00310707	0.0148403	0.0145844	0.0062835	0.0105266	0.0110738
ADH1A	NM_000667	0.226807	0.480147	0.514922	0.195465	0.0925233	0.726927	0.279954	0.15547	0.365072	0.182892	0.218701	0.612845	0.1235	0.309989	0.388489
ADH1B	NM_000668	0.0395423	0.0386374	0.0207169	0.0204478	0	0.0724199	0.0097621	0.0116171	0.0305524	0	0.0163411	0.0961654	0	0	0.0325107
ADH1C	NM_000669	0.102948	0.11316	0	0.0798494	0	0.17676	0.152485	0.18146	0.0596541	0.0466957	0.127631	0.625881	0	0.0791457	0.0634807
ADH4	NM_000670	0	0.0269688	0.0578426	0	0	0	0.0272557	0.0648694	0.159941	0	0	0.0447488	0	0	0
ADH5	NM_000671	51.5975	68.1666	43.6328	42.7129	66.7759	48.8925	59.5554	56.5235	48.2259	47.4257	56.7302	61.6831	69.466	60.972	61.4491
ADH6	NM_001102470	0.256567	0.112435	0.134931	0.277479	0.393518	0.0708446	0.0760005	0.18598	0.0745444	0.0933011	0.186136	0.224011	0.146747	0.0519804	0.341378
ADH6	NM_000672	0.261725	0.115897	0.136011	0.413755	0.39814	0.0711162	0.0775506	0.125367	0.0753829	0.0945453	0.204928	0.243748	0.149514	0.93675	0.369563
ADH7	NM_001166504	5.24588	1.66166	8.86567	8.98868	5.97279	0.0450374	0.0711045	0.0578653	0.348509	0.0148816	10.4315	4.95192	57.4628	23.1471	20.6243
ADH7	NM_000673	3.08842	0.461876	10.0016	2.55866	0.601757	0.045071	0.120902	0.0577755	0.363566	0.0148759	4.68136	3.87336	20.5822	12.5306	15.9997
ADHFE1	NM_144650	0.811215	1.81173	7.28588	1.01874	0.709126	0.63673	0.45775	0.204274	0.705118	0.525665	0.909934	1.36217	2.41367	1.27705	2.00088
ADI1	NM_018269	29.4212	22.7959	27.2714	21.6156	23.013	25.6618	38.8793	21.002	19.0158	26.0061	45.443	34.8031	56.6508	37.0846	32.631
ADIG	NM_001018082	0	0	0	0	0	0	0	0	0	0	0	0	0	0	0
ADIPOQ	NM_004797	0.0148624	0	0	0	0	0	0	0	0	0	0	0	0	0	0
ADIPOQ	NM_001177800	0.0148346	0	0	0	0	0	0	0	0	0	0	0	0	0	0
ADIPOR1	NM_015999	84.4938	48.0444	83.1482	67.7598	60.2183	46.8453	75.0363	62.898	52.4206	56.6959	85.741	52.5934	69.3052	64.4845	70.7946
ADIPOR1	NM_001127687	1.98003	6.27256	2.94619	3.46805	4.19653	4.58888	4.98205	2.04703	2.36963	1.40481	1.41491	6.87406	9.93766	2.91453	2.55859
ADIPOR2	NM_024551	24.7336	23.5994	29.4566	30.4757	24.1049	19.3011	20.1584	23.453	16.94	19.1458	32.7957	25.5351	28.3022	32.4907	25.03
ADIRF	NM_006829	53.5759	6.79901	26.4814	48.5079	19.8946	2.38944	9.87432	3.52879	4.58244	7.65664	54.5365	13.4451	107.923	50.6524	30.2178
ADK	NM_006721	16.1109	11.1693	13.4155	19.1095	17.483	12.7417	14.0733	18.9084	10.4352	5.88216	19.477	11.0557	29.0922	23.9789	15.2511
ADK	NM_001123	18.5256	20.2071	14.9235	26.8136	22.1903	13.588	26.4775	18.1246	20.4266	24.706	30.3252	20.9999	24.9758	22.567	27.5111
ADM	NM_001124	61.1753	58.8624	101.43	28.4859	85.7667	48.2847	151.655	64.5038	88.4695	206.565	61.7282	85.2931	88.1908	31.3811	103.365
ADM2	NM_024866	0.49293	1.07781	16.7103	16.3839	0.771375	0.443989	1.13716	0.384603	0.828862	1.15833	0.160293	1.84735	1.20783	1.71477	0.209281
ADM5	NM_001101340	0.616252	0.727587	0.215244	0.159333	0.754179	0.329186	0.253561	0.452612	0.416623	0.434829	0.891343	0.45793	0.545282	0.447467	1.20333
ADNP	NM_181442	14.4241	15.7611	18.586	19.2694	15.9084	12.3246	11.2798	12.5387	16.4645	15.0943	15.8802	22.2051	16.752	15.7077	14.707
ADNP	NM_015339	6.14341	2.95329	8.64106	7.4607	4.41635	1.94469	2.76413	5.48024	2.54855	4.33984	7.13409	5.50552	1.29297	6.81232	3.78015
ADNP2	NM_014913	6.64854	6.15635	8.20141	9.47362	6.92959	3.76548	4.51818	4.4991	4.44813	4.65395	9.15674	7.35671	5.34283	6.9675	5.9805
ADO	NM_032804	6.73664	7.71141	6.59218	7.94619	6.31957	6.42384	7.11993	6.72265	6.63012	7.44178	9.57127	10.313	8.93554	7.54799	7.75874
ADORA1	NM_001048230	0.0123999	0.0543416	0	0	0.0341	0.0850117	0.00917691	0.0436915	0.161345	0.11238	0	0.0150352	0	0.00952058	0.0114633
ADORA1	NM_000674	0.0123685	0.0545554	0	0	0.0340992	0.0850875	0.00916699	0.0436271	0.161579	0.112317	0	0.0150803	0	0.00952149	0.0114458
ADORA2A	NM_000675	0.13828	0.0260201	0.113962	0.14622	0.0965438	0	0.0819317	0.00910608	0.0284209	0.123219	0.0638417	0.158556	0.033883	0.150416	0.0283316
ADORA2B	NM_000676	12.0852	12.5582	9.95552	22.9072	15.4558	15.061	8.92167	11.3704	12.7676	19.9002	17.1025	24.3814	13.4256	25.0954	23.1829
ADORA3	NM_020683	0	0	0	0	0	0.03085	0	0	0	0	0	0	0	0	0.0207754
ADORA3	NM_001081976	0	0	0	0	0	0.0309597	0	0	0	0	0	0	0	0	0.0208444
ADORA3	NM_000677	0	0	0	0	0	0	0	0	0	0.0290356	0	0	0	0	0
ADPGK	NM_031284	10.7332	7.88919	4.68958	12.121	14.3755	15.2024	10.7872	9.54122	14.4204	15.6757	13.1105	14.5165	11.7896	18.6134	10.3636
ADPRH	NM_001125	1.13081	1.06549	1.17433	0.626535	1.00086	0.693427	0.583278	0.427145	1.17603	1.79534	1.25174	1.00675	0.420575	0.605488	0.747102
ADPRHL1	NM_199162	0.0655287	0.0899081	0.865778	0.137224	0.116949	0.31385	0.318108	0.199192	0.126227	0.333476	0.0960296	0.0500611	0.290788	0.0405551	0.190733
ADPRHL1	NM_138430	0.144774	0.0914364	0.269114	0.117551	0.0697605	0.189225	0.0977283	0.315612	0.162344	0.221621	0.0551458	0.0502022	0.156715	0.122221	0.190572
ADPRHL2	NM_017825	22.8207	26.3968	18.2277	22.6242	38.2637	19.8517	28.4343	24.623	32.837	30.2072	25.9778	29.9119	28.847	21.7156	32.1393
ADPRM	NM_020233	3.92719	2.69571	9.76671	4.78115	3.96964	7.30626	5.70649	4.24973	4.66653	5.05084	5.05368	4.77517	4.38509	3.82179	4.04626
ADRA1A	NM_033303	0	0.00565771	0	0	0	0	0	0	0	0	0	0	0	0	0
ADRA1A	NM_033302	0	0.00656975	0	0	0	0	0	0	0	0	0	0	0	0	0
ADRA1A	NM_033304	0	0.00637111	0	0	0	0	0	0	0	0	0	0	0	0	0
ADRA1A	NM_000680	0	0.00585282	0	0	0	0	0	0	0	0	0	0	0	0	0
ADRA1B	NM_000679	0.509839	1.23763	0.0500838	0.197731	1.8426	0.569001	1.2744	1.40421	0.221582	0.549254	0.434555	1.51112	0	0.465473	1.11999
ADRA1D	NM_000678	0	0	0	0	0.0243535	0.0364452	0.0196511	0.0233851	0	0.144426	0	0	0	0	0.0245414
ADRA2A	NM_000681	0	0.0130481	0	0	0.0163422	0.0489125	0	0	0.0619064	0.0161529	0	0	0	0	0.0329366
ADRA2B	NM_000682	0	0.0156345	0	0	0.0195816	0.0586082	0	0	0.0185444	0	0	0.025942	0	0.0328049	0
ADRA2C	NM_000683	0.0372419	0.218333	0	0	0.0683658	0.460396	0.689549	0.32823	0.874023	0.946002	0.0461712	0.135854	0.0456272	0.0572645	0.10334
ADRB1	NM_000684	0.0491528	0.0540317	0.309024	0.190632	0	0.101274	0.0182022	0	0.0640881	0.0222962	0.091407	0.119538	0	0.0377905	0.0454637
ADRB2	NM_000024	27.2947	9.97507	11.8982	8.54571	11.5478	13.9618	8.34395	10.8378	4.41756	8.64084	23.6169	6.43907	27.388	7.24083	9.99327
ADRB3	NM_000025	0.0267501	0	0	0	0	0	0	0	0	0	0	0	0	0	0
ADRM1	NM_175573	10.2139	11.136	3.30376	22.9639	7.61291	22.4326	13.6545	7.44219	8.28791	8.51129	10.6227	6.47321	4.02528	9.11196	21.8451
ADRM1	NM_007002	64.3315	76.9015	56.3753	79.7901	87.4112	67.2154	58.6921	73.4454	81.8423	71.8902	90.4202	112.584	89.9416	83.7013	116.015
ADSL	NM_001123378	2.89676	1.76253	4.11825	2.41835	3.41645	4.50223	1.25383	1.94982	1.22145	0.834974	1.64154	2.31293	1.10163	2.96868	1.2524
ADSL	NM_000026	22.1861	24.0033	16.2113	36.2962	20.4106	14.2402	14.7502	19.1882	13.56	11.2212	33.611	24.7556	19.2991	26.0932	26.1189
ADSS	NM_001126	15.5075	14.2242	29.3921	26.3767	18.6759	14.2006	20.7375	18.38	15.9906	18.3675	27.5819	16.3611	22.9728	26.1637	23.3904
ADSSL1	NM_152328	6.55683	2.26407	8.70663	2.7298	0.692426	2.24425	3.41297	3.03584	3.99797	3.66438	1.76123	3.42192	9.07671	4.64025	1.25942
ADSSL1	NM_199165	0.500242	0.644251	0.413183	0.517862	1.64387	1.01586	0.438637	0.437204	0.451536	0.261338	0.416442	0.404021	0.502145	0.614942	0.325753
ADTRP	NM_032744	0.819683	0.690558	2.27823	1.05614	1.03201	0.844794	2.80019	1.22437	1.16895	0.57715	0.586371	0.316882	0.591184	0.795253	0.854693
ADTRP	NM_001143948	1.14225	0.692231	2.51375	3.45075	1.03165	1.29844	2.40984	1.21729	1.16919	1.48389	0.999571	0.317747	0.589368	1.02213	0.853552
AEBP1	NM_001129	0.0505483	1.22246	0.0794494	0.261396	0.139189	10.276	0.0873562	0.103955	0.395452	3.79102	0	0.532713	0.0825727	0.19432	0.171433
AEBP2	NM_153207	5.57627	3.64694	4.03665	5.27635	3.57065	1.86204	3.67483	2.94645	2.73857	3.21408	6.51695	2.98477	7.10063	6.5992	4.40775
AEBP2	NM_001114176	0.29723	1.9891	1.94026	1.75866	1.09132	1.00419	0.875826	1.23266	2.00543	1.2969	0.363509	2.33681	2.28814	1.39687	0.802271
AEN	NM_022767	6.97661	7.84176	6.69919	10.0575	8.13314	8.68942	7.1609	7.31551	11.4267	7.50975	9.7062	8.61989	5.44178	5.76058	7.44895
AES	NM_198970	3.95759	8.66453	7.40367	12.0916	5.61231	10.5973	6.8769	6.48123	12.8297	13.4644	10.2949	1.04117	8.67782	5.98661	5.4867
AES	NM_001130	189.163	194.007	194.598	209.951	195.753	196.906	200.794	188.704	231.049	226.421	139.469	173.443	192.337	173.189	184.448
AES	NM_198969	4.59474	3.15656	1.60435	7.82546	1.84939	1.52197	3.35946	1.33405	5.78994	2.72827	3.69232	2.44387	3.89915	7.94535	1.48477
AFAP1	NM_198595	6.18969	11.85	8.06023	7.70879	7.26278	6.5518	4.42022	11.1621	10.1806	9.73874	2.23175	8.36886	1.2996	4.73306	3.88975
AFAP1	NM_001134647	0.395422	0.17725	0.468244	0.477537	0.225206	1.5877	3.16821	0.208749	0.203193	0.198644	2.23057	0.564315	1.27188	0.0205416	0.409285
AFAP1L1	NM_001146337	0.531945	0.271288	0.495718	0.695745	0.411617	0.813046	0.277783	0.289912	0.33932	0.555147	0.462405	0.273679	0.342022	0.373066	0.273993
AFAP1L1	NM_152406	4.69262	2.28163	5.61722	4.88942	3.04242	3.19815	2.89543	3.36823	4.65862	3.42558	4.98806	1.43959	1.76568	3.1101	3.0665
AFAP1L2	NM_001001936	12.8725	6.43567	1.65329	3.65882	11.4062	9.20582	13.0147	18.0531	20.961	22.5694	7.17906	5.41451	2.16656	3.27112	5.47265
AFAP1L2	NM_032550	2.91388	1.79434	0.771777	1.774	6.89605	1.67081	6.15536	4.65944	2.5917	4.28011	4.73082	0.990659	0.998065	1.05971	3.04292
AFDN	NM_001040000	9.37005	4.22334	10.5788	11.7794	4.8453	2.28408	2.39153	5.18011	3.77042	4.79726	9.41332	6.70813	2.48998	7.02838	4.53277
AFF1	NM_001166693	11.7432	9.26781	7.2336	6.29153	7.92934	6.67529	13.0756	11.3554	7.24832	9.15609	10.9454	10.1365	7.0145	9.22516	6.62846
AFF1	NM_005935	0.716245	0.532764	0.51758	1.0082	1.00071	1.09012	1.09144	0.427362	2.95184	1.57054	1.03942	1.61279	1.2922	0.646621	1.27655
AFF2	NM_001169125	0.00682156	0.00638176	0.0171715	0.00129401	0.0223314	0.00908116	0.00413768	0.00510152	0.0042106	0.00436819	0.0046558	0.00585421	0.000991054	0.00186134	0.00682788
AFF2	NM_001169122	0.00701259	0.00652649	0.0166121	0.00126305	0.0221608	0.00884378	0.00419944	0.00485937	0.00410463	0.00436904	0.00491186	1.01e-05	0.000996042	0.00185068	0.0066524
AFF2	NM_001169124	0.00688379	0.00628062	0.0166571	0.00126002	0.0226823	0.00883439	0.00407805	0.00486574	0.00403829	0.00454822	0.00485251	0.00598952	0.000992251	0.0018532	0.00672327
AFF2	NM_001169123	0.00665147	0.00630403	0.016728	0.00121934	0.0216608	0.00867658	0.00418328	0.00519086	0.00440466	0.00437686	0.00480709	0.0058595	0.000999964	0.00189693	0.00678012
AFF2	NM_002025	0.00657144	0.00648779	0.01666	0.00128682	0.0210772	0.00846642	0.00418402	0.00485997	0.00417539	0.00433186	0.00481557	0.00585208	0.000988227	0.00181164	0.00640945
AFF2	NM_001170628	9.81e-06	6.81e-06	2.08e-05	0.00133918	0.0313291	0.0104764	0.00486413	0.00562585	0.00486235	6.2e-06	7.18e-06	1.05e-05	0.00108645	0.00213323	0.00778503
AFF3	NM_001025108	0.00412679	0	0.00648394	0	0.00756676	0	0	0	0.00357851	0	0.00511256	0	0	0	0
AFF3	NM_002285	0.00411683	0	0.00647298	0	0.00756621	0	0	0	0.00358735	0	0.00510759	0	0	0	0
AFF4	NM_014423	22.5814	14.2616	18.5949	18.7865	17.0622	17.4181	20.4717	23.5265	19.2901	23.6856	25.5943	16.4877	11.9848	15.7603	12.947
AFG1L	NM_145315	1.33767	0.793565	1.3516	1.87753	1.02317	1.13745	1.27377	1.34739	1.13505	1.09797	0.987144	1.16184	1.83396	1.61612	1.17836
AFG3L2	NM_006796	16.4127	16.8709	22.9265	28.8005	17.6185	18.0951	17.5012	16.6499	15.7215	14.9689	30.2927	19.4554	33.9307	24.1009	23.0628
AFM	NM_001133	0	0	0	0	0	0	0	0	0	0	0	0	0	0	0
AFMID	NM_001010982	3.61049	1.57139	2.8179	2.29508	3.50846	4.43895	5.84859	3.46048	7.65974	4.44331	2.36419	4.30127	4.72589	5.81006	3.42637
AFMID	NM_001145526	2.8306	2.97156	3.08699	2.41759	3.05396	3.48654	2.50613	2.70967	2.52025	5.54247	2.54236	1.55108	3.54623	1.33617	2.65094
AFP	NM_001134	0.0714688	0.130935	0	0	0.0327992	0.343591	0.344053	0.535406	0.745463	0.421438	0.310116	0.0869032	0	0.0274733	0.264419
AFTPH	NM_017657	3.74245	4.77407	7.91968	6.5156	4.27752	5.74011	5.52793	6.55167	7.12995	6.90058	6.7798	8.71516	6.71934	7.74906	5.46661
AFTPH	NM_001002243	4.22372	2.45853	5.36816	4.13367	2.74355	1.53401	3.44603	1.30891	2.48511	2.87018	3.24116	0.797056	2.98529	1.7179	1.32653
AFTPH	NM_203437	0.993048	0.547359	1.28068	0.702264	0.781955	1.08062	1.48145	0.507203	0.692557	0.755018	0.694903	1.94327	1.02375	1.1061	0.554011
AGA	NM_001171988	1.3588	0.924222	1.37278	1.5451	1.11689	0.822808	0.605936	0.566009	0.744941	0.687077	1.14161	0.950592	1.24143	1.29991	1.40204
AGA	NM_000027	4.03389	5.25883	6.67539	4.36447	9.01822	4.01015	5.54668	2.57586	2.85352	7.12303	2.69401	3.47189	4.4375	4.72013	6.5771
AGAP1	NM_014914	1.36201	0.920242	3.43497	0.968379	1.42939	0.392203	1.29766	0.551679	1.28519	1.15565	1.08478	1.21457	0.435284	0.780842	1.50716
AGAP1	NM_001037131	1.84575	1.60986	6.27437	3.31438	1.41367	1.39856	0.532692	3.15822	1.63016	1.7156	2.94925	2.21432	1.21329	2.45168	1.5002
AGAP11	NM_133447	0.709983	0.70707	1.03986	0.864663	0.550712	0.688078	0.590971	0.336117	0.579733	0.591633	0.652422	0.677106	0.839779	0.729434	0.928153
AGAP2	NM_001122772	1.06511	0.000170845	0.000397561	0.000372838	0.000205923	0.000336302	0.32967	0.000203302	0.000181722	0.175566	0.00027727	0.000301559	0.428633	0.214325	0.000210114
AGAP2	NM_014770	1.07117	0.0460683	0.0672433	0.0313275	0.0555275	0.0282579	0.426634	0.110351	0.198554	0.183893	0.0747663	0.0510052	0.309091	0.284632	0.0566576
AGAP3	NM_001042535	10.3328	15.6107	3.59414	14.2942	6.56107	4.43257	4.7508	6.35475	6.00377	6.39154	10.889	10.7857	7.18932	8.95744	14.024
AGAP3	NM_031946	32.6793	35.5984	24.7039	31.7047	36.485	26.8788	26.703	30.9893	34.361	39.3288	21.0616	33.0017	35.6716	28.2742	33.6567
AGAP4	NM_133446	1.58872	2.46903	1.92838	2.05523	2.06803	2.66059	2.03793	1.17254	2.37117	2.47532	1.7541	2.62428	1.49656	2.1217	2.95817
AGAP4	NM_001077686	1.55547	2.23993	2.45252	2.08611	1.73145	2.4012	1.70978	1.40235	2.11371	2.0865	1.58669	2.31475	1.79063	1.7687	2.83471
AGAP5	NM_001144000	1.42976	2.23481	2.50036	2.58455	1.99536	1.70362	1.62408	1.21787	1.81337	1.76615	1.75058	2.29616	1.65746	1.60105	2.6999
AGAP6	NM_001077665	2.2511	3.41426	2.95051	2.76783	3.0424	4.59669	3.55648	2.40812	4.13654	4.23136	2.43643	3.70077	2.36043	2.64255	4.47671
AGAP7P	NM_001077685	1.28817	1.88727	1.76824	1.51058	1.98456	2.28252	1.66601	1.10639	1.91638	2.27322	1.25199	2.20649	1.3864	1.36221	2.85696
AGAP9	NM_001190810_1	1.62601	2.3709	1.67649	1.82099	1.4793	2.22807	1.67082	1.18418	1.8004	1.68523	1.43534	2.64005	1.56875	1.57446	2.36743
AGAP9	NM_001190810	1.6575	2.38771	1.73181	1.83801	1.49487	2.22807	1.70776	1.19824	1.8108	1.72983	1.49099	2.6922	1.59791	1.59057	2.40736
AGBL1	NM_152336	0	0	0	0.0308125	0	0	0.0588413	0	0.0172646	0.0540571	0	0	0	0.0610819	0
AGBL2	NM_024783	0.409945	0.255362	0.386599	0.286187	0.225763	0.422322	0.166992	0.162592	0.338525	0.204552	0.330353	0.373868	0.251123	0.330942	0.208547
AGBL3	NM_178563	0	0.0143806	0.215897	0.0304422	0	0.0539078	0.0581343	0.121066	0.0341143	0.0534076	0.0973115	0.0715844	0.0480824	0.075435	0.127051
AGBL4	NM_032785	0	0	0	0	0	0	0	0	0	0.0212872	0	0	0	0	0
AGBL5	NM_001035507	10.7173	8.13268	9.15207	6.18658	5.41769	9.72883	8.16749	7.81301	13.2448	9.51213	11.3118	9.80003	10.2653	9.42059	7.32406
AGBL5	NM_021831	2.5119	2.18083	1.95373	3.80376	1.73604	2.12218	1.03098	1.42087	1.55191	1.93232	1.21557	3.26681	2.32893	2.33323	1.82321
AGER	NM_172197_5	0.613155	0.253557	0.354628	0.396366	0.243091	0.676925	0.205174	0.369189	0.372763	0.315171	0.319024	0.323929	0.355041	0.297874	0.942335
AGER	NM_001136_4	2.2749	3.61933	0.879693	3.67738	2.7139	2.22992	1.46165	1.34469	1.8352	1.48968	1.8653	2.34533	2.00722	1.98327	2.27679
AGER	NM_172197_6	0	0	0	0	0	0	0	0	0	0	0	0	0	0	0
AGER	NM_001136_3	0	0	0	0	0	0	0	0	0	0	0	0	0	0	0
AGER	NM_172197	0	0	0	0	0	0	0	0	0	0	0	0	0	0	0
AGER	NM_001136_6	0	0	0	0	0	0	0	0	0	0	0	0	0	0	0
AGER	NM_172197_1	0	0	0	0	0	0	0	0	0	0	0	0	0	0	0
AGER	NM_001136	0	0	0	0	0	0	0	0	0	0	0	0	0	0	0
AGER	NM_172197_2	0	0	0	0	0	0	0	0	0	0	0	0	0	0	0
AGER	NM_001136_5	0	0	0	0	0	0	0	0	0	0	0	0	0	0	0
AGER	NM_172197_3	0	0	0	0	0	0	0	0	0	0	0	0	0	0	0
AGER	NM_001136_1	0	0	0	0	0	0	0	0	0	0	0	0	0	0	0
AGER	NM_172197_4	0	0	0	0	0	0	0	0	0	0	0	0	0	0	0
AGER	NM_001136_2	0	0	0	0	0	0	0	0	0	0	0	0	0	0	0
AGER	NM_014226	1.69913	2.35197	1.42433	4.80314	2.87654	9.12819	3.4676	3.26127	4.00407	2.08952	4.54074	5.14222	4.20967	7.48958	7.57864
AGFG1	NM_001135189	0.647303	0.144988	0.385125	0.289945	0.361046	0.322159	0.52014	0.321558	1.18635	0.355724	0.302595	0.275489	0.548971	0.198607	0.247436
AGFG1	NM_004504	3.81913	3.81208	6.81251	11.6176	4.62407	6.882	4.71674	9.9965	2.5385	6.2012	11.7843	13.2314	6.01917	9.86934	10.3477
AGFG1	NM_001135188	4.58888	4.65337	2.65196	3.89901	5.24486	0.580832	6.24924	3.53239	4.95687	5.09252	4.22393	2.90831	3.1307	3.80238	3.3225
AGFG1	NM_001135187	3.45201	4.94052	1.3348	0.960249	3.67397	0.308517	5.45382	0.489599	4.54342	3.23839	1.80973	0.736344	1.34783	0.442472	0.940428
AGFG2	NM_006076	2.05605	2.4732	1.29264	1.64985	1.87415	1.1881	0.787661	1.0998	0.961405	0.887638	2.10953	3.08643	2.8838	2.93265	2.6362
AGGF1	NM_018046	6.18497	6.03986	7.49073	6.53415	5.94164	7.60957	6.59311	6.38776	6.62308	6.83676	9.01333	7.08726	7.4195	8.88049	7.06848
AGK	NM_018238	6.10989	7.37172	7.15054	8.47297	6.02671	7.73296	6.72112	7.04607	7.84642	4.11643	9.79222	8.39291	7.91206	8.73977	8.13834
AGL	NM_000642	1.15423	0.497341	0.0177458	0.0072952	0.376058	0.0013696	0.000454803	1.22758	0.000375088	0.106183	2.51087	0.340452	0.00475069	1.28673	1.00643
AGL	NM_000643	2.40152	1.11135	2.50908	1.89982	1.49503	1.35321	2.53287	0.904068	0.462143	1.35426	2.55302	1.7132	1.33466	0.436316	1.40321
AGL	NM_000644	0.348783	0.594479	1.99119	2.0615	0.676756	1.49587	0.166086	2.06398	1.24543	1.12927	0.12335	1.03063	1.73634	3.75511	1.04351
AGL	NM_000028	2.06152	1.47625	0.900967	0.592584	1.39613	0.319281	0.10371	0.419843	0.28762	1.28171	0.26679	2.39807	0.381995	0.220321	0.422982
AGL	NM_000646	0.86657	0.36875	0.0050869	0.0366704	0.388867	0.0711798	2.55806	0.729175	1.14518	1.17669	3.46112	0.623067	1.83926	0.793894	0.899476
AGL	NM_000645	0.723268	0.651602	0.0402253	0.0229083	0.433977	0.00552524	0.167562	0.372278	0.947307	0.180228	1.41199	0.501435	0.00784604	0.716707	0.796932
AGMAT	NM_024758	0.655853	0.312408	0.309252	0.830907	0.300991	1.26122	0.315731	0.317921	0.256537	0.386746	1.30097	0.438622	0.482113	0.731142	0.333646
AGMO	NM_001004320	0.354759	0.442667	0.135631	0.31236	1.7425	8.25764	0.447376	0.354923	0.27503	0.365334	0.338778	0.174883	0.0704813	0.132689	0.345869
AGO1	NM_012199	3.34086	3.16579	3.3454	3.07913	2.53064	1.7517	1.92234	2.50134	2.47472	2.22435	4.35343	4.10624	2.20058	3.59059	2.64155
AGO2	NM_001164623	0.329256	0.27195	0.482783	0.501063	0.426059	0.362164	0.254077	0.274557	0.272462	0.537606	0.581874	0.339568	0.30481	0.365014	0.198591
AGO2	NM_012154	4.93308	1.82801	4.67211	3.88052	2.24308	2.61643	1.13362	3.29748	1.25203	1.63672	5.65271	3.4788	1.88999	3.33389	3.25395
AGO3	NM_177422	0.246675	0.25034	0.378538	0.566459	0.158801	0.892797	0.693283	0.190661	0.227842	0.270995	0.30697	0.251102	0.48026	0.27929	0.413137
AGO3	NM_024852	1.50677	0.940047	2.37674	1.71441	1.58852	0.862363	0.514784	1.69625	1.1449	1.41182	1.31128	1.23749	0.416248	1.60016	1.09676
AGO4	NM_017629	3.58617	3.36401	3.99069	2.5147	3.22577	2.08859	1.77427	2.36427	2.79309	3.48776	2.68539	3.85496	1.86289	2.93369	2.17596
AGPAT1	NM_006411	27.5359	13.1546	16.3463	15.8225	16.6801	17.1387	11.9656	24.7192	19.9179	34.5194	20.5957	20.3214	5.88296	10.7537	19.3206
AGPAT1	NM_032741	14.916	28.6583	12.986	17.1462	26.0025	32.4025	28.4293	16.4477	27.9666	13.6575	20.8583	22.9544	22.4116	23.0768	21.6005
AGPAT1	NM_006411_1	0	0	0	0	0	0	0	0	0	0	0	0	0	0	0
AGPAT1	NM_032741_1	0	0	0	0	0	0	0	0	0	0	0	0	0	0	0
AGPAT1	NM_006411_2	0	0	0	0	0	0	0	0	0	0	0	0	0	0	0
AGPAT1	NM_032741_2	0	0	0	0	0	0	0	0	0	0	0	0	0	0	0
AGPAT1	NM_006411_3	0	0	0	0	0	0	0	0	0	0	0	0	0	0	0
AGPAT1	NM_032741_3	0	0	0	0	0	0	0	0	0	0	0	0	0	0	0
AGPAT1	NM_006411_4	0	0	0	0	0	0	0	0	0	0	0	0	0	0	0
AGPAT1	NM_032741_4	0	0	0	0	0	0	0	0	0	0	0	0	0	0	0
AGPAT1	NM_006411_5	0	0	0	0	0	0	0	0	0	0	0	0	0	0	0
AGPAT1	NM_032741_5	0	0	0	0	0	0	0	0	0	0	0	0	0	0	0
AGPAT1	NM_006411_6	0	0	0	0	0	0	0	0	0	0	0	0	0	0	0
AGPAT1	NM_032741_6	0	0	0	0	0	0	0	0	0	0	0	0	0	0	0
AGPAT2	NM_001012727	4.25149	3.51598	1.19133	2.86526	7.52424	6.44498	9.34163	2.22665	6.48442	16.5202	7.81068	2.03731	3.23597	1.08842	1.97568
AGPAT2	NM_006412	21.8597	35.0219	26.5469	23.9536	27.4964	20.9859	34.9867	30.2291	40.6164	43.9611	18.4157	31.0248	39.391	26.7889	35.7919
AGPAT3	NM_020132	8.34503	3.19674	6.92345	5.87123	1.96029	2.57045	0.87759	4.11665	2.45521	5.51704	8.02368	9.65554	5.02997	7.85381	4.3898
AGPAT3	NM_001037553	2.20896	7.77498	8.0209	4.70169	6.60484	6.99978	7.43743	2.04144	5.65397	5.0107	3.94872	7.58615	7.83337	4.28758	5.82407
AGPAT4	NM_020133	1.75339	3.02534	1.32443	1.59778	1.60155	2.87609	1.94169	2.20561	2.26404	2.03864	1.13966	2.22531	0.907238	1.3612	1.0392
AGPAT5	NM_018361	5.55547	4.62082	4.34659	5.73941	6.91544	3.68041	6.69089	7.82143	4.75434	6.31134	10.9864	6.27726	8.46272	9.19474	7.85555
AGPS	NM_003659	10.6207	9.32993	10.7205	11.0706	9.53936	6.51851	7.94411	9.90507	7.35224	8.82138	13.102	10.0296	7.58407	10.0395	8.04997
AGR2	NM_006408	30.1005	13.1478	306.267	158.801	16.623	3.91576	7.76146	6.05899	6.12134	3.95499	59.2508	117.54	56.4981	139.998	78.4832
AGR3	NM_176813	0.119616	0.0876433	0	0	0	0.164304	0.354302	0	0	0	0	0	0	0	0
AGRN	NM_198576	120.965	144.594	84.6849	106.489	126.646	132.268	92.144	104.029	155.044	184.295	72.1723	103.926	56.3788	82.8842	108.255
AGRP	NM_001138	0	0	0	0	0	0	0	0	0	0	0	0	0	0.0896507	0
AGT	NM_000029	0	0	0	0	0.0252243	0	0	0	0	0	0.102212	0	0	0.0211287	0
AGTPBP1	NM_015239	3.14616	2.33974	9.25662	4.7366	2.61746	2.59718	2.81231	3.74283	2.14204	1.92631	4.93807	2.14845	2.33551	2.95514	2.59465
AGTR1	NM_009585	0	0	0	0	0	0	0	0	0	0	0	0	0	0	0
AGTR1	NM_000685	0	0	0	0	0	0	0	0	0	0	0	0	0	0	0
AGTR1	NM_004835	0	0	0	0	0	0	0	0	0	0	0	0	0	0	0
AGTR1	NM_031850	0	0	0	0	0	0	0	0	0	0	0	0	0	0	0
AGTR1	NM_032049	0	0	0	0	0	0	0	0	0	0	0	0	0	0	0
AGTR2	NM_000686	0	0	0	0	0	0	0	0	0	0	0	0	0	0	0
AGTRAP	NM_001040195	1.40279	1.53978	0.0135076	2.14393	1.47763	2.78665	0.467552	1.68822	1.22574	0.456741	0.0152261	0.398176	7.1908	0.694571	5.25207
AGTRAP	NM_001040194	16.3105	20.8456	8.8773	12.7876	16.7218	16.9926	15.7366	14.0243	18.7604	13.1047	13.9057	23.0377	15.1207	20.5769	20.5835
AGTRAP	NM_020350	8.47027	0.929284	8.77637	6.79943	1.55869	6.65914	11.5277	5.21084	8.09874	6.61121	13.8777	10.9289	65.9789	10.323	0.47948
AGTRAP	NM_001040196	15.7076	15.4489	8.86265	17.1733	14.2577	17.2973	14.658	14.5888	15.5489	11.9497	13.8899	21.5771	0.235951	18.6742	16.8036
AGTRAP	NM_001040197	16.2265	17.24	8.89975	18.6505	15.0835	18.4976	15.2602	15.1162	18.7786	12.3915	13.892	22.5962	1.09853	19.791	19.1941
AGXT	NM_000030	0	0	0	0	0	0	0	0	0	0	0	0	0	0	0
AGXT2	NM_031900	0	0	0	0	0	0.0407482	0	0	0	0	0	0	0	0	0
AHCTF1	NM_015446	7.13964	5.89708	8.3097	11.1365	5.88436	5.4199	5.80479	7.97367	5.89626	5.14819	13.0802	7.72046	7.09461	9.8225	9.02015
AHCY	NM_000687	113.273	73.8287	74.6004	100.693	75.693	114.118	113.434	134.589	66.9752	58.7054	147.511	118.083	134.63	127.164	132.868
AHCY	NM_001161766	0.307479	0.195632	0.409123	0.454911	0.299366	0.476633	0.226406	0.279953	0.284499	0.254166	0.284556	0.340639	0.443022	0.308937	0.24471
AHCYL1	NM_006621	35.0922	29.6922	51.3913	43.8234	22.8028	20.8226	27.6636	29.1199	26.979	28.7323	36.7394	39.9675	40.4151	40.5169	26.9511
AHCYL2	NM_015328	2.12816	1.87617	2.64852	2.22055	1.60353	1.28163	2.96098	0.400269	0.596962	0.414941	3.28882	1.93223	0.852745	2.31168	1.90821
AHCYL2	NM_001130720	2.14548	1.87627	2.64839	2.20584	1.60336	1.28165	2.95979	1.35409	0.322724	1.62094	3.2888	1.93248	0.86202	2.31104	1.90831
AHCYL2	NM_001130723	0.0391513	0.0196758	0.0885599	0.0634769	0.0514484	0.554494	0.00423527	2.91996	1.86855	1.32251	0.0101784	0.469185	0.892642	0.229525	0.40422
AHCYL2	NM_001130722	0.0994099	0.0214149	0.089536	0.101195	0.0498876	0.5545	0.0298577	2.21515	1.64156	1.6039	0.0638372	0.46942	1.75932	0.22923	0.40406
AHDC1	NM_001029882	13.819	12.2731	12.6469	7.16768	9.29138	7.0165	7.65903	8.35484	11.4528	15.4101	9.7568	21.4881	8.87862	11.8542	13.8382
AHI1	NM_001134830	0.369781	0.00209687	0.729177	0.258518	0.0785059	0.557442	0.545169	0.369303	0.200095	0.286504	0.966871	0.69949	0.35613	0.172494	0.00243139
AHI1	NM_017651	0.40067	0.526737	0.586663	0.242566	0.260943	0.617101	0.522555	0.338021	0.186703	0.259876	0.87131	0.71166	0.327144	0.378536	0.602727
AHI1	NM_001134831	0.387304	0.525571	0.952393	0.216867	0.266192	0.627573	0.0230362	0.270284	0.163858	0.216515	0.551864	0.0430588	0.286928	0.419261	0.60246
AHI1	NM_001134832	0.205598	0.000570899	0.215975	0.000353189	0.0099651	0.082171	0.00483625	0.000136532	9.56e-05	0.000112251	0.000294595	0.0091074	0.00017933	0.0141895	0.000866425
AHNAK	NM_024060	3.55834	2.1382	10.6478	7.92752	2.6574	0.776311	2.75197	2.1944	2.15456	1.94028	5.0784	1.42585	9.68731	4.22117	4.92363
AHNAK	NM_001620	222.837	85.0676	126.86	122.732	100.236	69.5419	100.035	186.083	97.1747	115.26	175.49	101.24	66.6389	129.375	94.3188
AHNAK2	NM_138420	95.0026	50.123	129.196	51.4774	50.3048	44.1455	51.8582	80.9127	69.3496	71.045	39.8088	54.4849	38.4515	46.7367	38.3034
AHR	NM_001621	14.4571	11.5552	32.6918	45.3118	14.6835	9.81918	12.8464	10.1085	11.4369	13.4974	19.6112	17.7804	17.061	23.584	18.9586
AHRR	NM_020731	0.134109	0.1173	0.140595	0.0315751	0.107873	0.603531	0.0698491	0.0640243	0.0404893	0.150654	0.0584821	0.307032	0.0543486	0.0912308	0.156974
AHSA1	NM_012111	53.0314	53.8694	44.466	57.4415	57.4481	75.019	81.8659	72.9219	61.1898	56.4815	96.2838	64.0168	83.7741	74.1503	91.9394
AHSA2	NM_152392	17.7694	12.361	20.7788	11.8012	8.87666	20.4687	7.38318	7.45347	15.3095	11.8576	12.1543	12.8236	13.4662	14.4871	9.98795
AHSG	NM_001622	0.0477142	0.0699306	0.074995	0	0.0437951	0	0.106012	0.0841037	0.0414731	0.0432854	0.177464	0	0	0.0733656	0
AHSP	NM_016633	0	0	0	0	0	0	0	0	0	0	0	0	0	0	0
AICDA	NM_020661	0	0	0	0	0.02315	0	0	0	0	0	0	0	0	0.0242391	0
AIDA	NM_022831	14.5865	16.6323	15.9702	20.4466	14.4333	12.2862	16.438	18.4827	15.3102	16.2718	15.7137	11.6467	11.3965	16.5561	12.3129
AIF1	NM_004847_5	0	0	0.159545	0	0	0	0	0	0	0	0	0	0	0	0
AIF1	NM_001623	0	0	0	0	0	0	0	0	0	0	0	0	0	0	0
AIF1	NM_032955_2	0	0	0	0	0	0	0	0	0	0	0	0	0	0	0
AIF1	NM_004847	0	0	0	0	0	0	0	0	0	0	0	0	0	0	0
AIF1	NM_001623_3	0	0	0	0	0	0	0	0	0	0	0	0	0	0	0
AIF1	NM_032955_4	0	0	0	0	0	0	0	0	0	0	0	0	0	0	0
AIF1	NM_004847_4	0	0	0	0	0	0	0	0	0	0	0	0	0	0	0
AIF1	NM_001623_2	0	0	0	0	0	0	0	0	0	0	0	0	0	0	0
AIF1	NM_032955_3	0	0	0	0	0	0	0	0	0	0	0	0	0	0	0
AIF1	NM_004847_3	0	0	0	0	0	0	0	0	0	0	0	0	0	0	0
AIF1	NM_001623_5	0	0	0	0	0	0	0	0	0	0	0	0	0	0	0
AIF1	NM_032955_1	0	0	0	0	0	0	0	0	0	0	0	0	0	0	0
AIF1	NM_004847_1	0	0	0	0	0	0	0	0	0	0	0	0	0	0	0
AIF1	NM_001623_1	0	0	0	0	0	0	0	0	0	0	0	0	0	0	0
AIF1	NM_032955	0	0	0	0	0	0	0	0	0	0	0	0	0	0	0
AIF1	NM_004847_2	0	0	0	0	0	0	0	0	0	0	0	0	0	0	0
AIF1	NM_001623_4	0	0	0	0	0	0	0	0	0	0	0	0	0	0	0
AIF1	NM_032955_5	0	0	0	0	0	0	0	0	0	0	0	0	0	0	0
AIF1L	NM_001185096	0.000961056	0.000628412	0.00196654	0.186109	0.0533931	0.00719802	7.98e-05	4e-05	0.000138365	0.042616	0.191401	0.000976443	0.288994	0.00130031	0.000592985
AIF1L	NM_031426	0.321084	0.117539	0.679093	0.174577	0.0508085	0.00690885	0.0401478	0.0175444	0.0694961	0.0416781	0.171187	0.268353	0.272307	0.466602	0.120495
AIF1L	NM_001185095	0.00123349	0.000585848	0.00221316	0.000343225	0.0490632	0.0068313	0.0394637	0.0176746	0.0677059	0.0383287	0.147877	0.000892969	0.242129	0.46663	0.00051546
AIFM1	NM_001130846	0.0617717	0.0336981	0.0869781	0.52729	0.257767	0.302649	0.0566589	0.145973	0.0669357	0.0688295	0.230312	0.105315	0.211392	0.0909187	0.0352768
AIFM1	NM_145813	2.04339	1.19616	5.07158	1.95699	0.956747	4.73439	4.61618	1.2669	4.30767	0.481287	2.68734	1.06045	4.01482	1.8259	4.099
AIFM1	NM_145812	0.285743	0.385818	0.490393	0.690114	0.424116	0.607423	0.365146	0.453863	0.320863	0.799894	0.724961	0.414379	0.404249	1.02026	0.438566
AIFM1	NM_004208	12.1261	9.82316	15.0042	14.0049	10.4906	13.3033	9.68905	12.3452	8.32836	9.80109	15.768	12.9609	12.5542	16.0045	15.3252
AIFM1	NM_001130847	0.421151	0.200313	0.249422	0.437486	0.391757	0.54707	0.20987	0.249531	0.240801	0.203812	0.534315	0.374672	0.281202	0.244138	0.3703
AIFM2	NM_032797	0.892202	1.15801	6.4891	2.48566	1.35171	3.89099	0.421956	0.55898	0.467192	0.741164	5.66665	7.84431	5.3096	5.15965	2.98428
AIFM2	NM_001198696	0.888696	1.15346	1.5622	1.82522	1.3464	3.41945	0.420299	0.556784	0.465356	0.738252	2.59598	5.37308	3.41612	3.53005	3.10803
AIFM3	NM_001018060	0.469889	0.446088	0.327381	0.00528137	0.440764	0.552851	0.550645	0.106553	0.842792	0.348042	0.00139927	0.804691	0.291401	0.405191	0.425167
AIFM3	NM_144704	0.616863	0.227167	0.00207608	0.00310765	0.228412	0.224371	0.412877	0.103369	0.909967	0.245382	0.00128839	0.813199	0.00161469	0.166969	0.426605
AIFM3	NM_001146288	0.388304	0.194541	0.327671	0.675639	0.113464	0.64544	0.304894	0.0211878	0.111334	0.995388	0.260768	0.239104	0.291743	0.402244	0.0306713
AIG1	NM_016108	20.7961	12.8075	37.2068	41.998	20.8648	30.4646	18.9241	24.6159	18.2679	24.8864	23.8624	24.5465	52.9221	34.4419	29.0576
AIM2	NM_004833	0.102063	0.37396	0	0.23749	0.421559	0	0.0755875	0.0899503	0.133068	0.138883	0.0632671	0.248202	0.187565	0.156931	0.141604
AIMP1	NM_001142415	1.01722	1.26966	0.281967	3.58809	1.83584	1.30559	3.81309	1.17274	0.644231	2.12374	0.879368	2.56409	2.55108	1.68972	1.68356
AIMP1	NM_004757	0.27868	0.0284299	0.287871	1.54899	0.126082	0.114487	0.167961	0.146997	0.269003	0.285338	0.810283	0.287253	3.55205	0.0651257	0.158018
AIMP1	NM_001142416	8.34876	9.03253	7.96082	8.93951	7.71978	8.30906	8.67623	10.2392	11.2966	5.52663	18.1941	6.38001	3.44024	12.7678	12.5242
AIMP2	NM_006303	16.3273	17.8379	30.8661	32.48	19.4775	22.4467	26.6905	23.7903	16.6162	17.3207	29.2159	21.0539	25.2824	21.5159	30.6659
AIP	NM_003977	15.1077	18.5131	22.6481	13.9825	13.0511	15.3459	10.4363	11.0767	12.5794	12.4957	13.0638	20.0674	25.042	20.3497	15.8526
AIPL1	NM_001033055	0	0.0122205	0	0.0129129	0	0	0.00303957	0	0	0.00760481	0	0	0	0	0
AIPL1	NM_001033054	0	0.0122665	0	0.0128986	0	0	0.00308838	0	0	0.00771564	0	0	0	0	0
AIPL1	NM_014336	0	0.011748	0	0.0125341	0	0	0.00302329	0	0	0.00711919	0	0	0	0	0
AIRE	NM_000383	0	0.0233174	0	0	0	0.0437054	0	0	0	0	0	0	0	0	0
AIRE	NM_000658	0	0	0	0	0	0	0	0	0	0	0	0	0	0	0
AJAP1	NM_001042478	0.230098	0.150751	0.0224234	0.0885739	0.121844	0.128049	0	0.025625	0.0475055	0	0.269899	0.0352335	0.0353049	0.048617	0.0740915
AJAP1	NM_018836	0.226485	0.424734	0.0223723	0.0882954	0.247154	0.110124	0.0533815	0.045938	0.134464	0.0217961	0.0828384	0.0634614	0.0640737	0.206761	0.193592
AJUBA	NM_198086	2.8469	18.4323	5.51695	17.3697	17.1074	10.9601	30.7506	10.7391	8.46379	3.13924	10.6899	5.81996	30.5475	19.628	16.6506
AJUBA	NM_032876	59.7501	41.534	32.1863	77.4385	36.5244	21.4964	26.1512	37.4449	29.6916	40.1236	52.7992	39.3423	37.9663	40.0806	37.7534
AK1	NM_000476	18.4375	15.2991	11.9999	9.77987	15.4401	18.1891	12.9514	9.21389	16.1915	19.7826	12.6466	13.7906	18.2935	13.4932	13.3909
AK2	NM_013411	8.0906	7.21447	0.742583	0.335514	0.740395	0.553655	25.0426	8.77212	2.06197	3.19769	6.1084	1.72264	1.38818	14.0585	0.955908
AK2	NM_001199199	0.276567	0.0241822	0.257122	3.401	0.141074	1.60834	0.0244735	0.224165	1.1482	0.38123	0.79373	1.63221	2.24215	1.71145	0.905918
AK2	NM_001625	12.678	6.90171	12.7332	12.7921	11.5153	9.92519	4.94289	10.0749	9.03799	7.99642	17.9993	13.7086	13.4081	14.921	14.647
AK3	NM_001199856	0.352775	1.15459	2.33603	1.03128	0.741317	2.60646	2.77321	0.573745	1.09442	0.905607	3.23865	1.14834	1.14432	1.11687	0.572615
AK3	NM_001199854	5.23559	7.23499	8.80411	7.9344	4.05549	5.21713	10.6553	5.84177	7.12696	1.67404	10.9936	5.09562	18.071	12.4643	6.93528
AK3	NM_001199852	0.547739	0.537312	0.775057	0.722594	1.22123	2.91195	0.896958	0.576966	0.667096	0.624002	0.372991	0.594378	1.9561	0.433266	0.567488
AK3	NM_016282	8.13725	3.74034	11.3257	8.18693	2.60656	5.7371	4.13546	4.85752	5.76417	15.8055	8.93573	3.98344	9.47615	7.43278	3.91061
AK3	NM_001199855	0.6996	0.733436	2.33191	1.51365	2.0783	1.19511	1.34833	1.44302	1.49827	0.558011	0.464688	0.887443	2.85062	1.87983	1.11906
AK3	NM_001199853	0.646939	0.681617	1.49848	1.37581	2.36854	0.38955	1.36913	0.553633	1.75431	0.641134	0.573006	0.749252	3.11211	1.68073	0.859381
AK4	NM_203464	6.17869	5.34514	1.74776	3.19112	3.75617	4.62146	9.50042	4.28194	6.84416	7.08547	3.38136	4.64925	7.5155	5.46996	6.26843
AK4	NM_001005353	1.6413	1.11449	1.47352	1.01469	3.80628	0.821665	3.02225	3.78727	2.96251	4.85223	2.70101	6.70008	0.664546	0.645871	3.61669
AK4	NM_013410	6.88007	15.7686	8.66133	6.7172	15.864	7.37247	22.6624	20.3478	12.3622	15.4519	10.3635	12.6865	2.93115	8.55531	5.85075
AK5	NM_174858	0.0096585	0	0.0303489	0	0	0.0996325	0.00714811	0.0226282	0.0742971	0.108482	0	0	0.0323228	0	0.0178529
AK5	NM_012093	0.00963381	0	0.0302942	0	0	0.0390313	0.0071396	0.0124167	0.0307506	0.0386444	0	0	0.0165521	0	0.0178331
AK7	NM_152327	0.240554	0.0783497	0.462112	0.0414645	0.0490656	0	0.0791831	0.141344	0.0232331	0	0.198821	0.130004	0.425701	0.595937	0.0741665
AK8	NM_152572	0.103033	0.100673	0.269903	0	0.189139	0	0.152616	0	0.388085	0.155786	0.255473	0.208807	0.042077	0.132023	0.254132
AK9	NM_001145128	0.103131	0.0460942	0.0556005	0.0787704	0.0591086	0.0936156	0.159408	0.0697309	0.0623642	0.103497	0.10085	0.146321	0.0949532	0.0687168	0.0681998
AK9	NM_145025	0.564542	0.87698	1.20802	0.398022	0.38133	0.366576	0.531104	0.674976	0.634092	0.813739	0.425985	0.868371	0.535252	0.546929	0.413165
AKAP1	NM_003488	6.42144	6.2958	11.7296	6.91955	6.14887	6.96099	6.58129	8.04599	7.19603	8.07732	11.4037	11.2273	7.84601	9.91425	11.1406
AKAP10	NM_007202	9.73118	6.81367	8.89685	10.986	7.42849	5.92236	7.2251	9.4684	8.12371	9.00316	10.6609	9.98775	5.48894	9.44472	7.68634
AKAP11	NM_016248	7.71278	4.11489	8.19094	6.56178	4.48086	4.51662	5.5482	6.39501	4.88076	6.607	10.0456	5.8547	6.50828	7.51212	4.82643
AKAP12	NM_005100	3.15881	6.23089	1.07903	1.37809	4.66474	3.16003	0.598346	0.517039	3.24072	2.0645	0.920981	7.14882	0.658362	0.449257	2.12723
AKAP12	NM_144497	10.4513	7.42576	0.761332	1.80686	13.4044	3.9373	1.39393	0.797008	1.98335	2.78629	8.05669	16.1764	0.66115	1.79848	7.19164
AKAP13	NM_007200	2.62551	1.11891	2.06716	2.48639	1.17341	0.873579	0.0895011	0.844198	0.810782	2.22799	2.02103	2.38124	0.601292	1.85817	0.936145
AKAP13	NM_006738	1.67902	0.720973	1.39161	1.90243	0.823837	1.10997	0.0880371	0.678109	1.22421	2.22799	2.02105	1.59289	0.504803	1.01132	0.603897
AKAP13	NM_144767	1.34705	3.19648	4.09335	1.6867	2.33656	2.44446	3.77741	2.14821	2.2838	0.00527627	0.00616726	2.68364	2.58156	2.169	1.85906
AKAP14	NM_001008535	0	0.179805	0	0	0	0	0	0	0	0.0557247	0	0	0.0411513	0	0
AKAP14	NM_001008534	0	0	0	0	0	0	0	0	0	0.0487782	0	0	0.0771496	0	0
AKAP14	NM_178813	0	0	0	0	0	0	0	0	0	0.0347211	0	0	0.0530744	0	0
AKAP17A	NM_005088	6.99373	6.86816	9.1377	6.35973	5.07633	7.31362	6.02912	7.61934	11.1462	9.76598	4.95376	6.12361	3.98285	5.24773	7.47517
AKAP17A	NM_005088_1	6.99373	6.86816	9.1377	6.35973	5.07633	7.31362	6.02912	7.61934	11.1462	9.76598	4.95376	6.12361	3.98285	5.24773	7.47517
AKAP2	NM_001004065	0.0362117	2.83687	2.06061	2.98668	2.47657	3.15356	1.6755	10.3197	4.81009	0.75271	2.61181	2.75417	1.07114	1.22605	2.54084
AKAP2	NM_001198656	1.3096	0.0789449	2.1622	0.108485	0.082554	0.143897	0.0996079	0.103241	0.0780438	1.96224	2.70201	2.80964	1.07117	1.2263	2.62213
AKAP2	NM_001136562	3.36812	19.3842	1.17588	9.55203	20.4751	29.0762	44.4806	38.5982	29.4504	1.33923	1.32114	0.304922	0.54701	0.0153699	0.259193
AKAP3	NM_006422	0.162383	0.374003	0.401069	0.14395	0.255506	0.0637279	1.20267	0.286239	0.0604926	0.357771	0.143798	0.761616	0.142103	0.0535055	0.0858259
AKAP4	NM_003886	0	0	0	0	0	0	0	0	0	0	0	0	0	0	0
AKAP4	NM_139289	0	0	0	0	0	0	0	0	0	0	0	0	0	0	0
AKAP5	NM_004857	0.0337912	0.0457185	0.0653678	0	0.0858894	0.0856897	0.0231024	0.0274922	0.0723036	0.0141493	0.064451	0.0379299	0.0382149	0.0479642	0.0577016
AKAP6	NM_004274	0.404162	0.371421	1.36123	0.726543	0.512285	0.281983	0.627204	0.887742	0.574388	0.366677	0.341998	0.280842	0.180773	0.221961	0.308557
AKAP7	NM_016377	0.169464	0.120207	0.220965	0.515662	0.144209	0.13269	0.113311	0.127895	0.00497908	0.173945	0.335778	0.0717444	0.277463	1.07448	0.295206
AKAP7	NM_004842	0.270909	0.313251	0.0837207	0.11467	0.352308	0.161621	0.149976	0.145943	0.132959	0.184496	0.361529	0.221469	0.148678	0.0299631	0.0459827
AKAP7	NM_138633	0.238692	0.226715	0.229401	0.356848	0.330454	0.104212	0.126722	0.0822432	0.132856	0.13941	0.460878	0.222048	0.0825743	0.00610534	0.135502
AKAP8	NM_005858	8.99272	8.51844	5.771	8.10251	9.76791	10.6262	9.04048	8.79124	10.3599	8.53254	12.9259	10.768	8.80437	8.801	13.2576
AKAP8L	NM_014371	27.2235	24.2609	25.2109	27.3767	26.0547	31.4748	26.1654	25.2293	34.3652	29.3823	27.3059	35.4316	28.2831	26.4255	37.2643
AKAP9	NM_147185	1.06122	1.99687	1.96791	2.08458	1.48148	1.2878	1.58975	1.92479	3.42047	2.06308	2.11907	4.41716	1.39182	1.21288	1.07003
AKAP9	NM_005751	3.84876	2.42792	3.57228	3.54123	2.24361	2.24282	2.1432	2.61148	1.05634	2.76595	2.55593	2.01327	1.39214	3.97655	1.91407
AKIP1	NM_020642	9.77022	8.66974	7.89514	10.5229	8.63603	13.7957	9.46228	7.0623	14.5403	14.7882	8.45791	6.2529	7.11817	8.70349	6.64569
AKIP1	NM_182901	1.28543	2.30889	2.06515	4.15752	3.07171	1.90725	1.62406	2.48973	4.00813	3.07108	1.05836	2.37568	1.03397	0.453784	2.04177
AKIRIN1	NM_001136275	2.46222	4.88356	2.81454	6.60206	1.76	2.84159	4.5372	2.6938	3.27433	2.36485	1.09764	1.47871	3.26878	2.00956	10.0143
AKIRIN1	NM_024595	31.5398	32.2329	18.1598	28.308	36.8918	34.7815	57.2195	44.0858	48.255	47.8475	39.374	31.1116	23.5624	27.6505	22.5778
AKIRIN2	NM_018064	18.4853	23.9347	19.3101	39.3493	21.5123	21.8084	20.6897	17.2581	26.0894	28.0183	23.3861	39.7604	34.9668	32.6377	33.0769
AKNA	NM_030767	0.937263	1.02699	2.93199	2.28697	0.701586	0.674956	0.357205	0.505283	0.783088	0.363936	0.733293	1.22826	0.200673	0.59469	0.656501
AKNAD1	NM_152763	0.0459384	0.0168328	0	0	0.0632476	0.126201	0.289201	0.0809774	0.0998285	0.145867	0.0854292	0.0279303	0.0562817	0.0706384	0.191207
AKR1A1	NM_153326	25.3403	37.528	34.8796	29.0826	30.9283	28.5118	28.2805	20.9444	30.9294	27.7712	26.2598	51.6236	51.8173	41.2647	29.695
AKR1A1	NM_006066	10.3211	9.05651	15.4501	10.3325	9.20807	16.5638	6.45937	9.05357	12.8884	8.60134	15.2049	17.0113	24.1143	18.8827	14.8312
AKR1B1	NM_001628	40.1547	36.3205	61.3936	38.6131	36.4045	94.1562	24.8764	31.6765	32.9523	28.3873	66.874	91.9953	115.684	89.6677	76.9131
AKR1B10	NM_020299	20.9055	5.588	1.40136	9.53616	5.03937	3.12617	2.43274	3.39129	3.28343	1.34097	107.414	66.9585	301.437	173.246	112.021
AKR1B15	NM_001080538	2.3214	0.353703	0.289004	0.499168	0.443022	0.157854	0.204266	0.24308	0.339623	0.0625526	9.74529	4.27593	26.6949	15.2318	9.86424
AKR1C1	NM_001353	89.525	36.7651	97.2272	74.8958	22.0343	81.2848	51.5143	29.988	33.4166	19.0123	924.236	752.416	1688.41	1279.29	976.607
AKR1C2	NM_205845	66.3968	50.0932	152.717	88.6554	28.5802	58.774	58.8833	31.1256	32.9732	23.3814	516.041	877.36	1864.25	1412.12	918.297
AKR1C2	NM_001354	4.30499	0.852912	1.47996	1.20409	3.31232	3.75608	4.18647	0.789975	7.78946	1.42241	1.41857	74.1775	45.5926	1.44734	0.903686
AKR1C2	NM_001135241	1.10591	2.46452	39.8805	6.15859	2.43249	1.28026	2.27304	0.693346	0.822777	1.3037	8.89223	39.7828	31.8065	65.7164	28.4972
AKR1C3	NM_003739	73.606	42.3192	51.3238	47.6982	41.3403	95.7902	57.3011	40.3849	53.308	41.1774	236.488	318.945	945.737	629.44	352.027
AKR1C4	NM_001818	5.31672	3.6744	7.83807	5.44141	2.79579	6.07199	4.71107	2.99937	3.94252	2.79308	33.6187	50.3659	95.801	76.7426	48.9378
AKR1D1	NM_001190907	0	0.0131055	0.00201224	0.0138743	0.012165	0.0362944	0.0195463	0.00822195	0	0	0	0.0110618	0	0	0
AKR1D1	NM_001190906	0	0.0132748	0.00204687	0.0139656	0	0.000235807	0.000150124	0.00792526	0	0	0	0.0112537	0	0	0
AKR1D1	NM_005989	0	0.012911	0.00196097	0.0137437	0.0121637	0.0362941	0.0195704	0.00748856	0	0	0	0.0103001	0	0	0
AKR1E2	NM_001040177	0.186232	0.443536	0.365889	1.15559	0.55554	0.639517	0.137924	0.205165	0.283278	0.168947	0.173163	0.452892	0.171123	0.966438	0.516764
AKR7A2	NM_003689	22.5864	23.4782	22.2532	21.5764	17.862	15.3282	15.9753	21.3225	18.1486	16.5324	19.103	20.0786	26.8426	23.6232	15.313
AKR7A3	NM_012067	0.561644	0.576958	0.247504	0.740958	0.491422	0.331659	0.485913	0.467221	0.802962	0.576159	0.442513	0.376552	0.649516	0.601263	0.524345
AKR7L	NM_001145289	0.0610297	0.0505501	0.0690666	0.392852	0.0562423	0.0669641	0.0564311	0.0493225	0.0955425	0.0748621	0.07749	0.0720468	0.0715891	0.0473085	0.0578312
AKR7L	NM_201252	0.329074	0.55539	0.229339	0.0800695	0.403663	0.208611	0.325253	0.212223	0.415701	0.397889	0.319959	0.414654	0.557769	0.462901	0.305509
AKT1	NM_005163	6.51193	4.65853	4.77425	8.36543	7.96953	5.76973	3.08771	5.72548	5.59564	5.79655	8.8231	5.48521	2.99434	4.16788	10.5244
AKT1	NM_001014431	48.7856	66.2521	34.5761	49.7978	59.2922	57.094	42.9625	56.1722	54.7058	61.1666	55.513	60.5282	42.9146	54.1215	64.8052
AKT1	NM_001014432	1.79455	0.771071	1.44792	3.04806	1.34478	2.14205	1.75162	2.09874	1.24307	1.24397	1.42707	1.24748	1.21558	1.93231	2.39528
AKT1S1	NM_032375	5.79728	3.8721	3.73441	6.09961	4.40729	5.08037	6.0942	6.1277	8.17611	7.3943	8.28684	9.50493	6.07461	7.90125	6.27181
AKT1S1	NM_001098633	24.6318	20.9019	18.5088	28.2092	27.0836	31.3546	40.9526	27.0475	31.0567	25.0412	30.5279	31.6651	36.9723	26.1021	35.7723
AKT1S1	NM_001098632	3.61521	3.03306	2.6058	2.36457	1.46374	8.77952	5.93749	7.75755	3.15409	5.22064	1.43409	3.21514	2.33719	2.59104	3.00424
AKT2	NM_001626	18.9947	18.3113	17.637	16.4869	16.1426	15.2537	13.3607	17.1856	17.325	18.0938	19.4507	19.9339	19.3164	18.0839	18.0886
AKT3	NM_181690	0.504814	0.187152	1.68448	0.575802	0.204572	0.274348	0.110785	0.30496	0.120926	0.299172	0.178003	0.300421	0.320497	0.130934	0.193434
AKT3	NM_005465	4.98233	3.01433	7.03148	3.91908	1.92262	3.41565	1.76049	5.25545	3.65265	4.00825	3.16662	3.0935	1.28566	2.40291	1.13277
AKTIP	NM_001012398	10.8647	0.114855	0.246287	9.1415	3.98173	9.67603	7.39889	9.58792	0.138224	5.13979	0.196592	0.193329	4.60132	4.71736	0.146627
AKTIP	NM_022476	13.5017	8.80301	14.1745	16.0436	10.132	10.3134	13.7199	11.6805	7.22064	11.1909	8.59267	7.44575	12.3738	11.8957	7.1726
ALAD	NM_000031	5.87679	6.8619	4.27377	3.33382	5.29345	4.48796	3.86535	5.41156	5.29896	5.5902	4.48569	7.35945	6.63581	6.46558	5.25317
ALAS1	NM_199166	15.4859	10.4798	17.3519	13.5514	11.2565	18.1116	14.2919	10.9177	10.4366	8.3911	29.7654	18.394	23.7498	19.3039	17.7195
ALAS1	NM_000688	0.654262	1.09393	3.25621	4.33904	1.48001	0.627058	0.510101	2.0252	1.84189	1.08048	3.03548	3.18555	6.11986	1.51608	2.37577
ALAS2	NM_001037967	0	0	0	0	0	0	0	0	0	0	0	0	0	0	0
ALAS2	NM_000032	0	0	0	0	0	0	0	0	0	0	0	0	0	0	0
ALAS2	NM_001037968	0	0	0	0	0	0	0	0	0	0	0	0	0	0	0
ALB	NM_000477	0.0319741	0	0.0502554	0	0	0	0.0236808	0.0281805	0.0277926	0.0870214	0.0792808	0	0.11752	0	0
ALCAM	NM_001627	73.4607	75.9001	98.7832	97.8822	76.1095	27.827	32.0245	50.9017	28.1232	47.5355	64.5658	87.1929	74.689	87.0232	50.0348
ALDH16A1	NM_001145396	1.07954	1.06337	1.44776	3.73772	1.92842	2.69179	1.72294	1.28603	2.26552	1.82861	2.11817	1.03178	2.57209	1.78769	1.46948
ALDH16A1	NM_153329	9.74847	9.77307	3.40491	4.35585	8.81376	9.26145	7.1873	6.10265	6.38779	9.4487	8.23548	11.3127	7.38143	7.89446	13.6717
ALDH18A1	NM_002860	16.4555	20.6298	11.7202	12.6122	19.9218	18.0469	26.6096	27.4186	31.9759	38.9471	24.5436	8.74317	4.1514	19.8572	24.1482
ALDH18A1	NM_001017423	1.9087	7.07288	2.30366	3.84465	8.96111	12.0411	7.6536	11.2567	5.56449	2.82881	2.12478	16.3433	12.251	2.15372	2.3498
ALDH1A1	NM_000689	7.38851	0.75904	0.596925	2.67801	0.633797	0.0474242	0.715973	0.365151	0.300104	0.0939656	2.99627	0.671712	0.888288	4.61868	0.447082
ALDH1A2	NM_170697	0.0144385	0.00531725	0.0114459	0	0.0202201	0	0.00257921	0	0	0.0268897	0.00887369	0.0180468	0.00878889	0.00568348	0
ALDH1A2	NM_170696	0.0144943	0.00520502	0.0112942	0	0.0196805	0	0.060871	0	0	0.0263013	0.00888863	0.0177143	0.00878125	0.00537733	0
ALDH1A2	NM_003888	0.0137792	0.00512655	0.0108302	0	0.0189208	0	0.0606823	0	0	0.0243603	0.00870483	0.0162166	0.00858652	0.00536164	0
ALDH1A3	NM_000693	114.323	213.298	25.0524	137.494	162.806	266.298	840.199	135.13	164.587	292.334	419.456	524.533	293.418	579.62	494.373
ALDH1B1	NM_000692	17.0029	32.6388	11.5417	7.25916	21.3151	15.9094	20.461	14.5407	22.572	18.3255	13.3829	18.7763	7.71945	10.8124	11.3665
ALDH1L1	NM_012190	0.805094	0.213058	15.4661	1.1449	0.472116	0.307186	0.115944	0.157686	0.0777578	0.0202889	0.332709	0.190359	1.69874	0.859706	0.765354
ALDH1L2	NM_001034173	0.446526	0.505033	17.9243	17.2816	0.868273	0.970459	1.06441	1.67537	2.67725	3.16575	1.06543	1.07297	0.47626	2.88385	0.838497
ALDH2	NM_000690	40.2768	43.0099	36.8891	53.7839	29.5147	26.7221	35.7124	18.09	22.521	21.5891	44.9183	64.2035	54.1924	59.9537	42.8392
ALDH3A1	NM_001135168	1.93842	0.307388	1.56281	1.03687	1.61254	2.23836	0.272689	0.248668	0.426326	0.359798	9.47171	6.08186	12.6281	19.0756	26.8436
ALDH3A1	NM_001135167	4.01338	1.10603	6.70165	7.75907	1.24271	4.04643	2.45515	2.41293	2.09135	1.20246	36.3419	31.1978	63.3992	79.9431	77.0773
ALDH3A1	NM_000691	9.7709	1.11543	12.1549	11.1519	1.83268	17.2857	12.13	2.443	14.7271	1.1933	139.497	92.4327	1376.92	502.441	241.617
ALDH3A2	NM_001031806	2.69645	2.04935	8.66938	4.9047	2.44498	4.80797	3.02775	2.50185	2.3158	2.32377	4.16273	6.22636	15.0255	10.0008	4.72487
ALDH3A2	NM_000382	22.5148	11.6067	39.3595	21.6519	9.52058	15.5471	12.6077	12.5051	14.2025	13.454	54.6397	47.2985	107.456	77.0944	44.2975
ALDH3B1	NM_001161473	1.78867	0.851312	0.530501	0.974482	0.00967471	1.40374	0.00343414	0.441102	0.00392701	0.764657	0.708932	1.97252	1.75111	0.63487	0.59921
ALDH3B1	NM_001030010	0.209042	0.00454678	1.56388	0.649258	0.457978	0.00576095	0.644012	0.643818	0.943351	0.00197768	0.788717	0.00740932	3.95111	2.76439	0.785852
ALDH3B1	NM_000694	2.15629	0.854106	1.8953	2.44387	0.458555	1.40332	0.643358	0.478656	0.940911	0.764583	3.28535	1.974	3.57033	3.72963	2.54538
ALDH3B2	NM_000695	2.19112	0.316807	2.37837	1.13077	0.0569767	0.0662995	0.401438	0.0485926	0.0599114	0.100087	0.701324	0.335049	3.57782	2.09828	0.134042
ALDH3B2	NM_001031615	0.854491	0.121514	0.620499	0.894213	0.0569635	0.0663229	0.416293	0.0486627	0.0599841	0.100126	0.753917	0.335858	7.36191	0.544079	0.133865
ALDH4A1	NM_001161504	11.8172	7.78584	6.70206	12.6975	10.4869	7.4773	5.11497	6.3884	6.62133	4.38459	7.78451	8.40371	17.443	10.5151	8.98148
ALDH4A1	NM_003748	13.9534	3.67262	10.7796	7.01447	5.45047	4.50653	4.58637	4.41317	5.90345	3.77901	6.43257	8.03705	3.72106	4.6389	3.1955
ALDH4A1	NM_170726	0.338028	0.0854917	0.373109	0.289721	0.207421	0.169575	0.0751019	0.136357	0.212962	0.121844	0.276402	0.214325	0.216193	0.141956	0.143282
ALDH5A1	NM_001080	0.634214	0.106306	0.479987	0.143355	0.236401	0.340127	0.420883	0.256174	0.286734	0.65478	1.14872	0.208542	0.744532	0.355505	0.734769
ALDH5A1	NM_170740	0.633608	0.106619	0.480037	0.14348	0.236345	0.656341	0.420318	0.255986	0.287253	0.269311	0.42593	0.208996	0.744028	0.355264	0.207883
ALDH6A1	NM_005589	3.7078	1.41718	16.9851	3.17098	1.24292	2.08749	1.23018	1.75383	1.47232	1.19718	3.53117	2.92346	3.61776	3.32006	0.938002
ALDH7A1	NM_001182	23.743	21.0473	23.6731	21.1647	17.6187	21.5142	14.0455	18.5526	11.0445	9.57938	13.9133	17.1591	27.9171	17.962	11.8244
ALDH8A1	NM_001193480	0.0468917	0.125501	0.125655	0	0.120489	0.00183204	0.229088	0.0545359	0.152153	0.272364	0.023945	0.0242414	0.0356768	0.0153389	0.102984
ALDH8A1	NM_170771	0.0484226	0.000724809	0.127561	0	0.122084	0.236346	0.229453	0.0526096	0.152278	0.00129564	0.0246195	0.0245389	0.036608	0.0149116	0.163411
ALDH8A1	NM_022568	0.0775061	0.125855	0.112498	0	0.104625	0.23561	0.147315	0.0466963	0.125803	0.272464	0.0234626	0.0219398	0.0345021	0.0144232	0.239091
ALDH9A1	NM_000696	16.7861	17.9517	23.2086	24.2312	24.5734	18.055	17.932	20.562	20.8973	20.5973	21.0225	19.0969	31.4061	28.1081	21.842
ALDOA	NM_000034	6.25215	4.82368	3.87822	5.82622	3.22098	2.19254	2.36736	2.67737	2.6305	2.0683	6.40255	6.44727	4.52982	9.04262	5.83332
ALDOA	NM_184043	74.7557	59.1277	36.2172	71.3171	66.2671	25.6731	42.3141	43.3206	29.6667	21.5967	61.1953	70.1315	74.1812	93.1282	63.6035
ALDOA	NM_001127617	3.23115	2.29874	2.93567	4.40374	7.93396	6.81115	9.64014	2.4088	2.02956	2.26761	9.59921	4.44974	149.565	2.35341	2.41309
ALDOA	NM_184041	1178.8	963.26	590.357	554.875	1119.9	888.007	1148.59	1225.81	815.72	835.588	996.948	1294.86	1262.98	1012.92	1239.5
ALDOB	NM_000035	0	0.0215442	0.0462071	0	0	0	0.0870933	0	0	0.0533413	0	0.107243	0.0360177	0	0.054384
ALDOC	NM_005165	30.2455	18.6245	11.4234	13.7606	23.3276	4.37151	2.79163	18.9777	5.6895	4.68907	20.4276	33.4008	42.4478	44.9787	20.6267
ALG1	NM_019109	3.71762	3.14838	2.25864	3.84526	4.19603	5.09582	3.86946	3.61067	3.3817	3.07777	7.3615	5.24328	3.94601	4.90294	6.41193
ALG10	NM_032834	1.45265	1.41669	1.3348	1.52549	1.79487	0.276278	1.07589	1.0735	0.50508	1.00361	1.93948	1.73923	1.06783	1.78697	1.19892
ALG10B	NM_001013620	1.14393	1.02712	1.62286	1.17058	1.04491	0.600032	1.15447	0.85464	0.776713	1.13191	1.54266	1.07046	1.0866	1.25696	1.13868
ALG11	NM_001004127	3.57014	2.73869	6.00638	2.32289	3.16613	2.81904	2.61441	4.35715	2.54324	3.35219	5.3644	3.47386	2.38954	3.30689	2.91805
ALG12	NM_024105	9.54702	10.7704	18.0824	10.6057	11.3336	10.1352	7.16	9.46282	11.0473	12.1584	10.2679	13.2935	12.619	10.7669	14.8196
ALG13	NM_001039210	0.574651	0.828644	0.842587	0.874642	0.673178	0.106386	0.732696	0.110842	0.627464	0.672064	0.335412	0.613297	0.372021	0.310675	0.517559
ALG13	NM_018466	1.38189	1.69798	1.96677	2.19113	1.84001	1.7781	1.61257	0.481339	1.51475	1.46041	0.70548	1.23062	1.0039	1.39853	1.68874
ALG13	NM_001168385	0.237127	0.0420128	0.294488	0.444868	0.52281	1.40522	0.154071	0.700837	0.260275	0.125408	0.143605	0.335318	0.309738	0.855682	0.655672
ALG13	NM_001099922	0.57422	0.8319	0.840892	0.874407	0.667665	0.106543	0.732133	0.110929	0.626527	0.671407	0.335229	0.612487	0.371735	0.310373	0.517484
ALG14	NM_144988	7.65729	7.18207	3.24955	6.29528	10.1911	10.6232	15.0273	11.067	10.9147	8.8216	8.44899	8.19298	10.0381	7.65259	10.9072
ALG1L	NM_001015050	1.01908	0.323298	2.76159	0.844418	0.319851	0.246013	0.3078	0.471221	0.296045	0.322559	0.738287	0.405166	0.991164	1.15568	0.597509
ALG1L	NM_001195223	1.38592	0.322691	2.75819	0.843509	0.320085	0.245575	0.307118	0.399002	0.292934	0.334209	0.737173	0.396434	0.797154	0.76783	0.596948
ALG1L2	NM_001136152	0.398049	0.11901	0.495897	0.694488	0.333289	0.403829	0.235109	0.902161	0.245588	0.576392	0.37257	0.635284	0.638708	0.252717	0.277792
ALG2	NM_033087	8.35605	10.3356	15.5958	14.0327	12.2447	18.1079	21.2887	11.6975	16.1972	14.3456	8.91953	15.3926	16.3176	9.54861	14.7368
ALG3	NM_005787	11.7185	9.40742	5.89025	10.5506	11.8666	6.9073	9.04588	8.65631	11.291	5.6671	19.6495	15.6129	13.3024	21.1919	19.7303
ALG3	NM_001006941	2.64594	1.49371	2.08303	1.82844	2.62052	3.76033	3.56894	1.9009	2.88323	1.97156	3.16819	2.27727	3.61377	3.35667	5.36322
ALG5	NM_001142364	0.620271	1.01374	0.873014	1.05259	0.896903	1.0752	0.555193	0.796618	0.678583	0.659917	0.598109	0.768047	1.38558	0.63688	0.754532
ALG5	NM_013338	17.4963	21.0401	34.6134	34.891	32.1603	28.8979	33.5809	20.8399	27.6276	25.7077	35.0894	24.9604	26.5763	26.4933	41.3465
ALG6	NM_013339	1.77389	3.26509	3.7283	3.58392	2.55588	2.86159	3.07067	3.07239	2.70737	2.54498	4.16828	3.23557	4.22024	4.91619	3.35783
ALG8	NM_024079	14.745	12.6038	5.80592	15.8115	12.3693	15.4969	11.786	9.53732	13.8388	7.52408	19.0879	12.5826	14.1412	20.7268	15.9092
ALG8	NM_001007027	1.12603	1.18273	0.814605	1.09047	1.86867	1.64083	0.701928	0.615942	0.571871	2.1222	2.4827	0.674859	2.51206	2.21142	1.04059
ALG9	NM_001077692	1.44458	1.36446	1.29999	1.29414	1.73791	0.910834	1.21376	1.04977	1.9386	1.39173	1.60157	1.67526	1.30236	1.4362	1.56641
ALG9	NM_001077691	1.44467	1.36335	1.30033	1.29452	1.73737	0.910543	1.2107	1.04881	1.78311	1.35731	1.60161	1.67469	1.21743	1.40424	1.53406
ALG9	NM_001077690	1.44448	1.36175	1.30248	1.29574	1.7357	0.912211	1.18939	1.04782	0.162634	1.12459	1.60057	1.67256	0.183223	1.29609	1.18796
ALG9	NM_024740	1.44438	1.36496	1.29986	1.29756	1.73878	0.910277	1.21411	1.04702	1.76874	1.50158	1.60077	1.67507	1.51309	1.42619	1.65541
ALK	NM_004304	0	0.00795792	0.0512017	0	0.0099668	0	0	0	0	0	0	0.0132044	0	0.00834881	0.0100437
ALKAL1	NM_207413	0.405282	0.148491	0.212334	0.20956	0	0.185564	0.0500235	0	0.176128	0.2451	0.33497	0.0821293	0.0827557	0.0519283	0.249909
ALKAL2	NM_001002919	0	0.0801778	0	0	0	0	0.0405153	0	0	0	0	0	0.0670243	0.042058	0
ALKBH1	NM_006020	2.77098	3.73965	3.27725	5.32019	4.7342	4.40915	4.44997	3.96561	5.03187	3.75836	4.93196	4.13675	3.99991	3.79678	3.9587
ALKBH2	NM_001001655	1.66146	1.18501	2.64051	1.88041	2.4674	1.33496	1.56055	1.92715	1.08238	1.00252	3.23449	1.91888	1.93173	2.64951	3.01663
ALKBH2	NM_001145375	0.746869	0.555019	1.7002	0.848083	0.543022	0.89412	0.735044	0.961774	0.547322	0.845748	0.711728	1.04478	1.80798	0.642981	1.10441
ALKBH2	NM_001145374	1.21501	1.58408	4.78928	2.50343	2.32149	3.72205	1.26984	1.02206	0.559628	1.97158	4.19482	3.23308	5.35291	2.18161	4.10513
ALKBH3	NM_139178	9.61867	8.52146	12.7865	18.336	10.8491	7.6249	9.49812	8.64589	7.86138	7.8142	14.12	8.2044	10.7291	9.97016	9.47216
ALKBH4	NM_017621	3.53134	3.77404	2.86584	2.67521	4.13858	3.36936	3.84184	3.05939	4.57636	4.06036	3.22263	4.70242	1.45528	3.96854	4.53398
ALKBH5	NM_017758	24.034	25.382	23.403	25.1393	25.2166	21.8419	25.2175	31.9706	32.3922	33.5691	21.8207	30.7751	27.3138	26.1466	23.0348
ALKBH6	NM_032878	12.4104	10.9995	4.18277	3.16372	9.46264	13.0385	13.6868	8.96026	12.2685	10.8357	16.9172	14.9419	16.5206	14.2196	20.7102
ALKBH6	NM_198867	1.5238	1.65254	2.86786	7.84857	0.979233	2.28082	0.940208	2.64027	4.48119	4.81324	3.36563	1.79141	1.68035	3.15274	4.03379
ALKBH7	NM_032306	13.3305	13.1237	19.9502	8.90088	10.9588	12.4194	9.65775	8.83675	9.06776	11.6197	11.6405	16.7019	19.9533	11.8969	13.5094
ALKBH8	NM_138775	2.13072	2.61489	2.44528	3.2793	2.37479	1.44014	1.9789	2.2953	2.86639	1.85635	3.18669	2.98167	1.88534	3.48443	3.06569
ALLC	NM_018436	0	0	0	0	0.0967013	0	0	0	0	0	0	0	0	0	0
ALMS1	NM_015120	0.970812	0.999455	0.94459	1.31088	0.787348	0.684388	0.39186	1.24276	0.855059	0.605823	1.28	1.33669	0.481422	1.51654	1.06186
ALOX12	NM_000697	0.242612	0.288915	0.285995	0.517509	0.194849	0.374906	0.112303	0.294013	0.553573	0.275125	0.33838	0.405638	0.297238	0.256475	0.308554
ALOX12B	NM_001139	0.0568525	0.0624952	0.357433	0.352789	0.0782741	0.0390461	0.06316	0.0250538	0.0988358	0	0.246693	0.103697	0.243786	0.04371	0.0525855
ALOX15	NM_001140	0.0790208	0	0.0828008	0.0817253	0.0483534	0.0361807	0.0780338	0.0464307	0	0	0.130623	0	0	0.0202513	0.07309
ALOX15B	NM_001039131	0.948339	0.153609	0.672435	0.890354	0.594378	2.51912	0.579063	0.79356	1.8143	1.01227	1.36155	0.299583	2.1186	0.633412	1.01417
ALOX15B	NM_001039130	9.2783	0.293293	1.40166	1.82661	1.49649	6.65234	3.14583	1.97817	1.7593	8.34641	6.76949	0.408141	22.4271	0.826133	2.90666
ALOX15B	NM_001141	19.5237	0.682599	8.74691	2.87339	4.31738	21.8701	3.93039	5.07103	6.12267	11.1991	18.413	0.566621	34.2992	12.626	12.5118
ALOX5	NM_000698	1.08502	0.937856	2.31757	0.172639	0.30643	0.99358	0.309076	0.147122	0.50784	0.429073	0.241441	0.372127	1.02255	0.256676	0
ALOX5AP	NM_001629	0.292886	3.14758	1.07414	0.605737	2.50907	18.5061	2.3135	2.92517	3.64856	2.7453	0	1.18698	0	0.1501	0.180603
ALOXE3	NM_021628	0.530578	0.580687	0.876015	1.65133	0.925501	0.56231	1.15142	0.858665	1.95245	1.19071	0.594246	0.446349	0.490092	0.461614	0.690053
ALOXE3	NM_001165960	0.529838	0.581114	0.873248	1.60735	0.924747	0.562545	1.06695	0.393564	0.833152	0.856443	0.526928	0.447295	0.487554	0.458677	0.688936
ALPI	NM_001631	0	0	0	0	0	0	0	0	0	0	0	0	0	0	0
ALPK1	NM_025144	1.18537	1.15734	4.58056	3.32562	0.909845	0.662183	0.712795	1.33589	0.842981	0.662895	1.41656	1.64015	1.17251	1.24802	1.34195
ALPK1	NM_001102406	0.791843	1.16157	3.69725	3.36311	0.909668	0.662484	0.715763	0.521125	0.844576	0.663797	0.454078	1.39384	1.1751	1.25265	1.03518
ALPK2	NM_052947	0	0	0.0289394	0	0	0.0252908	0.00681855	0.00811418	0	0	0	0.0111948	0	0.00707818	0.00851512
ALPK3	NM_020778	0.0975663	0.075972	0.201272	0.0473014	0.0447762	0.0753841	0.117428	0.0591215	0.116615	0.154905	0.0982795	0.148305	0.0373544	0.0703268	0.0564022
ALPL	NM_001177520	0	0.0657686	0.015789	0.0472612	0.00921834	0.028346	0.0613399	0	0.0359884	0.204759	0.0372218	0.145367	0.0121255	0.00784089	0.069215
ALPL	NM_001127501	0	0.0850507	0.0155208	0.0453341	0.00900692	0.0271153	0.0584315	0	0.0339046	0.187915	0.036686	0.136358	0.0120575	0.0073879	0.0645552
ALPL	NM_000478	0	0.122944	0.0145388	0.0431802	0.00854496	0.0247622	0.0532724	0	0.031625	0.139846	0.0345662	0.110037	0.0115311	0.00719801	0.0556302
ALPP	NM_001632	0	0	0	0	0	0	0.018168	0.0324303	0.00304609	0	0	0	0	0	0
ALPPL2	NM_031313	0	0.0209045	0	0	0	0	0.0211269	0.0125707	0	0	0	0.0346864	0	0	0.0263846
ALS2	NM_020919	5.08677	3.45767	5.30487	4.59448	4.29894	3.73845	4.70828	4.57551	4.46788	5.1961	6.41336	4.82315	4.28225	4.88832	4.53306
ALS2	NM_001135745	0.976943	1.33743	0.653789	1.15459	1.30784	0.743627	1.09183	0.631081	0.828997	0.934057	1.48635	0.867432	0.648141	0.776498	1.2319
ALS2CL	NM_182775	12.3968	13.8638	11.6393	14.8033	12.7628	13.6062	6.09692	4.56562	14.2433	7.08425	10.7448	10.1928	27.9254	17.2139	19.3795
ALS2CL	NM_001190707	3.91933	2.70325	3.67684	2.54976	1.98955	2.25634	6.5416	3.45142	2.16907	0.889121	6.43854	3.29865	1.26977	4.17365	4.2805
ALS2CL	NM_147129	16.9623	4.18035	5.33432	7.36306	11.6268	2.73745	8.03548	3.37773	4.74133	8.76171	9.14478	2.86801	2.27372	6.34885	9.10363
ALS2CR12	NM_001127391	0.0184295	0.0134735	0.0579089	0.0285197	0.0168953	0.126359	0.0409519	0.0649504	0.111889	0.016703	0.0913604	0.0893179	0.0451195	0.0141496	0.0681281
ALS2CR12	NM_139163	0.0183831	0.0135023	0.0578108	0.0285853	0.0168928	0.12646	0.0408404	0.0648274	0.112088	0.0166928	0.0911944	0.0897201	0.0450814	0.0141518	0.0680684
ALX1	NM_006982	0.0599808	0.527439	0.282825	0.186089	0.110108	1.23584	0.355366	0.951505	1.56402	0.27206	0.0743621	0.145861	0.220457	0.368898	0.499311
ALX3	NM_006492	0.820349	1.16473	2.09525	2.06794	1.12945	0.845118	1.36698	0.858552	1.7826	1.16281	1.58913	1.80793	1.1935	1.18253	1.70725
ALX4	NM_021926	0.0124146	0.00909816	0.0195128	0.0192598	0	0	0.00919494	0.0109421	0.0323745	0	0.0153913	0.0150964	0	0	0
ALYREF	NM_005782	45.0564	52.3646	23.6825	67.2818	60.2206	31.045	42.9548	39.9653	35.7916	36.294	51.5067	38.2412	65.0585	54.0933	47.8312
AMACR	NM_203382	2.26949	1.19003	1.54851	1.85623	0.691854	2.44232	4.41981	1.59553	1.35065	2.6588	1.34161	1.8088	1.40346	2.20155	2.40507
AMACR	NM_014324	2.28453	12.0984	1.51954	1.87491	11.7941	0.789002	5.60908	3.57713	5.44797	3.11575	1.33948	3.17956	1.20891	1.34203	1.88519
AMACR	NM_001167595	0.0077833	0.139801	0.00744096	0.00552364	0.164259	0.174063	4.63e-06	0.785654	0.350321	0.00774185	0.00336868	0.190597	0.0156211	0.0389962	0.00571392
AMACR	NM_001167597	2.28973	3.25e-05	1.51552	1.86277	2.03e-06	2.35655	0.0185123	0.337541	1.7338	2.75894	1.34603	1.66814	1.44279	2.47565	2.4015
AMACR	NM_001167596	2.26162	0.199425	1.41521	1.82394	0.130079	2.45107	0.0823204	0.675056	1.22748	2.76102	1.33989	2.04615	1.4419	2.51845	2.43238
AMACR	NM_001167598	0.074889	3.77308	0.129596	0.0394623	2.93354	0.162845	0.904163	2.85407	0.951206	0.255424	0.0128888	0.873077	0.032535	0.0576206	0.212475
AMBN	NM_016519	0	0	0	0	0	0	0	0	0	0	0	0	0	0	0
AMBP	NM_001633	0	0.0778949	0.083537	0	0	0	0.0393617	0	0	0	0	0	0	0	0
AMBRA1	NM_017749	5.96458	4.94737	4.13345	4.26914	5.49954	6.05157	3.9257	4.81502	6.16277	5.4236	5.61324	7.82995	4.1354	5.06532	5.76768
AMD1	NM_001634	19.33	10.3678	17.162	18.2697	11.8642	9.70491	9.0274	14.1072	7.32029	10.9211	28.8261	9.69764	16.9001	15.1169	14.615
AMD1	NM_001033059	1.44366	7.52675	12.9194	9.19535	6.8655	5.52666	8.87452	6.27123	5.59746	4.31711	7.29035	7.5422	18.1566	10.7624	6.82299
AMDHD1	NM_152435	0.270488	0.173443	0.584567	0	0.0310338	0.464424	0.150247	0.0595987	0.176335	0.214714	0.670683	0.287791	0.165695	0.155968	0.218913
AMDHD2	NM_015944	3.9565	3.32006	8.48241	2.21383	2.76237	4.07466	0.946109	1.19231	2.06125	3.9536	2.86329	2.8548	1.30422	1.82027	3.31049
AMDHD2	NM_001145815	0.301065	0.512007	1.77743	0.486856	1.00625	1.46266	0.762891	1.49765	0.542195	0.661716	1.64654	0.802868	0.768863	0.22794	1.43526
AMELX	NM_182681	0	0	0	0	0	0	0.0283152	0	0	0	0	0	0	0	0
AMELX	NM_001142	0	0	0	0	0	0	0.0274656	0	0	0	0	0	0	0	0
AMELX	NM_182680	0	0	0	0	0	0	0.0267324	0	0	0	0	0	0	0	0
AMELY	NM_001143	0	0	0.171663	0.169406	0	0	0	0	0	0	0	0	0	0	0
AMER1	NM_152424	0.467807	0.656624	0.560805	0.774957	0.363883	0.141584	0.200844	0.342438	0.282586	0.330902	0.707762	1.12809	0.407996	0.908342	0.520702
AMER2	NM_152704	0	0	0	0	0	0	0	0	0.0101196	0	0	0	0	0	0
AMER2	NM_199138	0	0	0	0	0	0	0	0	0.0101356	0	0	0	0	0	0
AMER3	NM_152698	0	0.00193557	0	0	0	0	0	0	0	0	0	0	0	0.00207618	0.0025457
AMER3	NM_001105193	0	0.00207541	0	0	0	0	0	0	0	0	0	0	0	0.00213375	0.00254175
AMER3	NM_001105194	0	0.00196677	0	0	0	0	0	0	0	0	0	0	0	0.00205285	0.00250254
AMER3	NM_001105195	0	0.00199697	0	0	0	0	0	0	0	0	0	0	0	0.00210351	0.00247439
AMFR	NM_001144	31.5833	33.3841	39.6463	32.0768	30.3333	26.1513	41.7173	25.8327	33.266	48.3383	39.4187	43.6775	41.1734	32.4016	38.1425
AMH	NM_000479	0.216061	0.527782	0	0.167589	1.35515	0.445169	0.36211	0	1.48423	2.13176	0.133933	0.350295	0	0.221483	1.09915
AMHR2	NM_001164691	0	0	0.0474147	0	0	0	0.0108735	0	0.0131056	0.0135715	0	0	0	0.0116265	0
AMHR2	NM_020547	0	0	0.0427257	0	0	0	0.0100006	0	0.0116714	0.0124869	0	0	0	0.0102171	0
AMHR2	NM_001164690	0	0	0.0418786	0	0	0	0.0101793	0	0.0117269	0.0120218	0	0	0	0.0104501	0
AMIGO1	NM_020703	0.17289	0.0422331	0.36232	0.0447015	0.105793	0.27706	0.277435	0.177774	0.0500936	0.182989	0.821648	0.21023	0.176514	0.0664614	0.106609
AMIGO2	NM_181847	3.3336	11.5485	1.79979	5.06958	10.9658	5.39111	5.54549	7.26853	6.29485	6.76325	3.89064	5.84251	1.4569	2.66667	5.79225
AMIGO2	NM_001143668	71.0692	160.89	22.8842	78.568	152.93	60.2386	98.1571	113.533	87.4603	85.6571	69.6333	89.9797	21.2742	45.2345	91.322
AMIGO3	NM_198722	0.566395	1.43548	0.556396	0.805453	1.06141	1.03733	1.22352	0.728005	1.70265	1.92692	0.965522	1.54964	0.231308	0.399177	1.44068
AMMECR1	NM_001025580	0.570534	1.93832	0.768854	5.94275	1.68653	1.10341	0.0124221	1.10851	0.689834	0.649531	1.00966	0.632795	8.65111	4.68855	3.27189
AMMECR1	NM_015365	5.05982	1.81808	7.55116	8.17413	3.24935	1.54299	1.38626	3.23042	2.55289	2.51833	8.03588	4.73261	4.58212	9.40805	2.54408
AMMECR1	NM_001171689	0.27422	0.243484	0.445182	0.400949	0.321902	0.309406	1.3828	0.227054	0.206723	0.258741	0.272209	0.276324	0.564062	0.20709	0.248812
AMMECR1L	NM_031445	4.50853	2.45671	1.50365	1.7095	1.7519	2.0726	1.77182	1.14644	5.69716	2.86867	1.19459	3.03224	3.07575	1.27066	1.29378
AMMECR1L	NM_001199140	6.43167	8.91392	10.4605	11.8546	9.41517	7.14635	11.7669	11.5769	6.44128	10.0174	10.8763	10.2469	4.59054	7.968	8.7442
AMN	NM_030943	0.337949	0.106136	0.531172	0.374465	0	0.265259	0.679346	0.042549	0.335707	0.788349	1.01752	0.352219	0.768932	0.259816	0.35724
AMN1	NM_001113402	0.689465	0.743803	1.66239	1.57393	0.806484	1.20647	1.59185	0.774085	1.06231	1.17139	2.09551	1.48575	1.47602	1.7991	1.95316
AMOT	NM_001113490	0.231059	0.220003	0.0294852	0.0542696	0.10557	0.0887472	0.125768	0.0132277	0.226967	0.217093	0.0186077	0.155481	0.0551782	0.0345995	0.0324313
AMOT	NM_133265	0.167271	0.129154	0.0661331	0.0544521	0.08677	0.0473962	0.126349	0.0132434	0.171498	0.0968182	0.0186265	0.312289	0.0552071	0.0346757	0.032384
AMOTL1	NM_130847	24.8048	14.4008	15.0076	15.2914	15.4419	14.3959	19.3952	27.9939	18.0237	18.8349	32.7136	18.2858	20.3387	21.847	15.3068
AMOTL2	NM_016201	19.9394	22.0242	23.6928	20.5234	25.7903	13.2907	29.435	19.7545	19.4826	31.9516	14.927	15.2559	11.6033	7.07155	11.1112
AMPD1	NM_001172626	0	0	0	0.0230447	0	0	0	0	0.012914	0	0	0	0	0	0.0137669
AMPD1	NM_000036	0	0	0	0.0231018	0	0	0	0	0.0129424	0	0	0	0	0	0.013747
AMPD2	NM_139156	6.98663	4.00448	3.85343	4.96882	6.21901	8.97384	5.37445	8.31563	7.1713	12.2049	9.16082	8.91462	3.16357	4.46046	6.59772
AMPD2	NM_004037	1.00014	0.527654	0.287033	0.795201	0.732862	0.353786	0.214017	1.3281	1.01408	0.753839	0.551647	1.13165	0.326801	1.2928	1.04007
AMPD2	NM_203404	1.31144	4.59403	0.555275	1.11184	3.34309	7.44225	4.77359	3.57602	6.07673	2.45975	2.6591	1.92669	4.5772	2.25878	7.48344
AMPD3	NM_001172431	0.723784	1.11936	0.212797	3.99352	0.483073	0.0395857	6.38875	0.401149	1.25089	0.919552	0.628683	0.441917	3.34511	2.38364	2.25209
AMPD3	NM_000480	0.702492	0.972889	0.793998	0.448124	0.461259	5.69361	0.928058	0.247019	1.39248	2.03254	0.479007	0.914333	0.951338	0.394224	0.711319
AMPD3	NM_001025389	5.67212	0.903124	1.41268	0.187337	3.04725	0.161075	3.67565	5.49464	6.91204	8.30086	6.61855	2.54926	1.39372	1.40904	1.64599
AMPD3	NM_001025390	1.13678	0.239049	0.411501	0.766613	0.295156	2.44478	0.235335	1.08587	0.532288	0.552656	0.292477	0.605753	0.488308	0.431873	0.175857
AMPD3	NM_001172430	0.419756	0.403136	0.827334	0.477725	0.739628	3.31382	0.438422	0.577613	0.465828	0.666202	0.514397	0.598746	0.95973	0.341676	0.645694
AMPH	NM_139316	0.0103525	0	0.0162651	0	0.0189816	0.141957	0.0383179	0	0.0538617	0.0937998	0	0	0	0.00794862	0.00957067
AMPH	NM_001635	0.0103269	0	0.0162376	0	0.0189792	0.142084	0.0382614	0	0.0539858	0.0938049	0	0	0	0.00795017	0.00955649
AMT	NM_001164711	0.404035	0.0911217	1.15621	0.648499	0.201157	0.693242	0.22613	0.0512716	0.0995311	0.4158	0.494058	0.708829	0.942231	0.700567	0.380449
AMT	NM_001164710	0.224899	0.395036	0.5578	0.412433	0.181318	0.694198	0.0394053	0.229876	0.340688	0.291518	0.355782	2.14502	1.86974	1.1949	0.480813
AMT	NM_000481	3.61983	4.6518	2.18583	2.72899	3.22891	2.32162	0.871677	1.23575	1.33362	1.35336	2.43726	4.09668	2.72177	4.04733	2.08493
AMT	NM_001164712	0.366502	0.293175	0.93686	0.649984	0.053694	0.233166	0.145964	0.258352	0.0448951	0.244571	0.22652	0.915225	0.726876	1.04108	0.567623
AMTN	NM_212557	1.56692	42.1802	0.259243	1.27924	26.115	3.96478	9.03878	0.145355	3.44051	18.852	0.920186	8.42271	0.707266	0.633984	5.87355
AMY1A	NM_001008221	0.000464125	0.000874866	0.098165	0.0384909	0.000251099	0.0780695	0.0551923	0.0440031	0.0527193	0.000146449	0.0827033	0.000218282	0.0332428	0.0534598	0.000353572
AMY1A	NM_004038	0.0749376	0.0771286	0.0980693	0.0384738	0.0316835	0.103911	0.0533227	0.043114	0.0527245	0.0406372	0.0820087	0.0264713	0.0877354	0.0521567	0.0372296
AMY1A	NM_004038_2	0.0741496	0.0771309	0.0963876	0.0381414	0.0313732	0.106165	0.0543123	0.0436424	0.0519699	0.0410437	0.0819485	0.0267801	0.0889775	0.0527025	0.0394579
AMY1A	NM_001008221_2	0.000488386	0.000908404	0.100074	0.0387953	0.000265387	0.0777998	0.0542281	0.0434874	0.0534748	0.000132705	0.0828707	0.000221092	0.0331325	0.052884	0.000321355
AMY1A	NM_001008221_1	0.000464125	0.000874866	0.098165	0.0384909	0.000251099	0.0780695	0.0551923	0.0440031	0.0527193	0.000146449	0.0827033	0.000218282	0.0332428	0.0534598	0.000353572
AMY1A	NM_004038_1	0.0749376	0.0771286	0.0980693	0.0384738	0.0316835	0.103911	0.0533227	0.043114	0.0527245	0.0406372	0.0820087	0.0264713	0.0877354	0.0521567	0.0372296
AMY1B	NM_001008218_2	0.134941	0.0108513	0.0929855	0.036404	0.0613895	0.206433	0.0550228	0.0432569	0.048788	0.0412042	0.0783711	0.047807	0.31217	0.0496581	0.100227
AMY1B	NM_001008218	0.137049	0.0110363	0.0920953	0.0358536	0.0610711	0.205384	0.0556389	0.0426586	0.0479313	0.042754	0.0797538	0.0478235	0.308576	0.0497647	0.0988481
AMY1B	NM_001008218_1	0.134941	0.0108513	0.0929855	0.036404	0.0613895	0.206433	0.0550228	0.0432569	0.048788	0.0412042	0.0783711	0.047807	0.31217	0.0496581	0.100227
AMY1C	NM_001008219_2	0.134558	0.0798592	0.0916723	0.035765	0.0607357	0.196774	0.0554576	0.0425963	0.0477294	0.0413787	0.0796759	0.0476256	0.302217	0.0495423	0.0988215
AMY1C	NM_001008219_1	0.133244	0.0796424	0.0924166	0.0363509	0.0613469	0.195809	0.0547772	0.0431487	0.0486107	0.0394556	0.0782124	0.0472974	0.304625	0.049439	0.0979823
AMY1C	NM_001008219	0.134558	0.0798592	0.0916723	0.035765	0.0607357	0.196774	0.0554576	0.0425963	0.0477294	0.0413787	0.0796759	0.0476256	0.302217	0.0495423	0.0988215
AMY2A	NM_000699	0.306479	0.395547	0.920279	0.347705	0.352681	0.854518	0.569142	0.439431	0.469167	0.522866	0.311909	0.51171	1.42067	0.611914	0.621955
AMY2B	NM_020978	1.16395	1.29742	3.22014	1.72315	1.39028	2.84565	2.24825	1.68248	1.97299	1.71009	1.15284	1.77663	4.37707	1.70079	1.89555
AMZ1	NM_133463	0	0.0113688	0.0243827	0	0.0569553	0.00710285	0	0.0273459	0.0674237	0.042222	0.0192325	0	0	0	0.0143487
AMZ2	NM_001033574	3.55375	5.80608	7.74044	9.44421	2.79997	6.58878	5.01779	4.57381	4.78622	1.16558	6.10409	6.38753	4.72695	5.24097	3.07788
AMZ2	NM_016627	5.95221	9.86694	15.1528	19.6742	2.90114	3.54603	2.45829	7.14615	2.73653	6.1313	12.6296	11.1984	1.36652	10.2832	4.65466
AMZ2	NM_001033571	8.26669	2.8162	11.4555	5.81474	8.24125	3.52154	0.478789	5.1209	7.04338	9.72462	5.4885	6.1588	10.1733	10.3646	9.9764
AMZ2	NM_001033572	13.31	10.7279	3.75331	8.92161	8.69713	3.23337	18.301	3.97312	8.75402	2.82403	14.1171	2.11608	6.24112	10.5373	4.10677
AMZ2	NM_001033569	6.65747	3.51228	25.9694	11.9415	8.8097	2.99923	3.5964	1.81677	7.43379	6.36607	1.96984	6.37482	5.28774	6.35123	9.57302
AMZ2	NM_001033570	4.47132	1.69405	7.06404	1.73015	2.01712	9.30843	0.74505	1.16556	1.83237	2.57507	2.12053	3.14165	8.92496	0.491413	2.80069
ANAPC1	NM_022662	8.54824	5.42963	7.298	10.1661	5.85266	5.87089	5.10703	7.6695	5.40326	5.26568	15.9034	7.55219	6.53411	9.70639	7.42672
ANAPC10	NM_014885	5.9354	6.76779	5.26235	15.1412	8.45566	5.36415	9.99854	6.66059	6.56261	6.22906	11.1059	7.95987	8.40832	10.4164	11.9512
ANAPC11	NM_001002245	12.163	14.4069	3.58868	10.0864	13.7441	22.1078	12.1186	7.30044	7.10778	15.6566	7.45528	12.146	11.0332	2.46472	2.75836
ANAPC11	NM_001002247	15.3424	9.59967	6.05805	8.94865	2.79048	3.98212	4.86414	9.57293	6.20153	7.06461	10.8547	5.94002	10.1491	7.51394	9.82983
ANAPC11	NM_001002246	13.0238	8.87648	25.5385	21.6379	15.8994	10.0531	16.3648	4.74249	17.9046	13.3282	16.9928	5.32987	23.6019	12.6145	16.3892
ANAPC11	NM_001002248	16.2543	21.5923	17.6759	20.0636	18.0554	16.7392	14.2339	18.8512	16.7597	22.8775	16.6504	15.2538	23.2685	26.076	17.9568
ANAPC11	NM_016476	3.91621	2.86221	2.35061	2.90876	5.63527	1.75409	5.64519	4.96227	2.01406	1.93913	4.30181	8.57598	1.93433	8.27814	3.13002
ANAPC11	NM_001002244	1.51416	1.65299	1.11202	0.926693	0.94929	1.29118	0.67238	0.685585	0.581197	0.522348	1.34886	0.205845	1.67606	1.26384	1.7964
ANAPC11	NM_001002249	1.18084	1.69769	0.643194	2.53797	0.933102	3.75879	0.50681	2.18601	1.87699	3.65818	1.63455	3.13187	3.33881	2.08687	2.55045
ANAPC13	NM_015391	24.1313	13.449	32.0239	20.3681	16.4814	32.4265	18.0709	27.5978	18.5823	15.4523	35.8958	9.47285	42.6607	21.4821	24.1101
ANAPC15	NM_014042	26.2741	46.8126	21.5823	29.1354	43.6094	21.4135	37.503	30.9692	27.4095	24.736	23.8964	28.98	32.0446	24.9306	28.221
ANAPC16	NM_173473	15.3319	16.7258	30.5344	31.5866	15.115	14.4299	20.6376	15.4637	17.4368	15.5145	16.5575	18.3817	21.7093	26.2329	16.2316
ANAPC2	NM_013366	9.49345	9.77771	7.34048	6.44087	10.0451	10.2922	7.27004	7.15337	9.96081	10.3861	10.0172	11.2132	8.00074	9.42019	12.2472
ANAPC4	NM_013367	7.01411	8.26311	9.11077	10.1011	9.13464	9.45273	9.5076	7.30174	6.41899	6.86758	10.796	8.07844	8.59338	9.70683	9.03378
ANAPC5	NM_016237	24.707	18.346	16.6394	21.2305	19.4698	19.8331	22.3833	24.0596	23.3003	25.2692	32.9873	18.3372	17.5563	20.3346	26.3628
ANAPC5	NM_001137559	11.5622	11.4623	12.3895	12.2826	17.1781	20.0172	22.9342	11.5756	15.7341	10.5823	22.7914	12.5437	17.7074	16.7355	20.7464
ANAPC7	NM_016238	9.40946	9.20695	7.25482	14.3946	9.60241	9.15984	8.85857	8.81	8.53202	7.13569	12.2961	13.6971	14.8976	15.0162	13.5192
ANAPC7	NM_001137664	0.96963	2.32936	1.59984	1.2862	2.06272	2.95128	3.6615	1.38553	4.47553	3.15887	3.86173	2.89505	2.0014	2.71847	1.87741
ANG	NM_001145	2.62476	1.6331	4.87692	1.1412	3.81905	1.15041	0.657767	0.907004	2.32904	2.76824	0.848703	1.27859	2.83762	1.51818	1.83742
ANG	NM_001097577	0.867315	3.3398	2.43767	1.65436	2.23485	3.37743	3.1319	2.64426	3.25056	5.87034	2.09568	2.67846	1.81649	1.33644	2.00129
ANGEL1	NM_015305	3.71185	2.32813	2.94334	4.25399	2.25596	4.43254	3.05876	3.40418	5.2322	4.35351	6.59181	4.33064	3.66676	3.98511	4.7942
ANGEL2	NM_144567	2.93928	3.45727	3.92685	4.22933	3.83095	3.01793	3.40697	3.58155	3.29592	3.66661	5.19273	4.46774	4.78944	4.29375	4.78487
ANGPT1	NM_001146	0	0.0115717	0.0993771	0	0.0072548	0.130241	0	0	0.00686196	0	0	0.0575951	0.0387651	0.0425342	0.0146301
ANGPT1	NM_001199859	0	0.0115977	0.0993894	0	0.00725448	0.130319	0	0	0.00687892	0	0	0.0577387	0.0387026	0.0425421	0.0146125
ANGPT2	NM_001118888	0	0.00388156	0.856949	2.11152	0.00819446	0.0510522	0.0119145	0.00955887	0.0462666	0.675783	0.0159191	0.0134148	0.0293902	0.0649282	0.00500794
ANGPT2	NM_001118887	0	0.00285616	0.941184	1.04712	0.00199865	0.57355	0.008767	0.00682122	0.00019024	0.471063	0.000377341	0.00928366	0.0018029	0.00352304	0.00357367
ANGPT2	NM_001147	0	0.0028393	1.74003	1.16924	0.00194495	0.624579	0.00871523	0.00677693	0.000171095	1.05738	0.000351043	0.00921792	0.00170832	0.00333033	0.00355046
ANGPT4	NM_015985	0.152178	0.0278797	0.119593	0.236073	0.0349195	0	0	0	0	0	0	0	0.0466103	0.0877474	0.070378
ANGPTL1	NM_004673	0	0	0	0	0	0	0	0	0	0.0177333	0	0	0	0	0.0180796
ANGPTL2	NM_012098	0	0	0	0	0.0356052	0	0	0	0.134877	0.140771	0	0.0235852	0.0475256	0	0
ANGPTL3	NM_014495	0.0679737	0	0	0	0	0	0	0	0	0	0.0421358	0	0	0	0
ANGPTL4	NM_001039667	8.06554	7.61196	0.456059	2.13139	46.9164	80.9366	74.4653	60.7689	64.9173	75.4053	5.65956	3.44085	3.00023	1.01913	24.5325
ANGPTL4	NM_139314	98.898	45.3888	1.20614	11.6103	327.158	628.834	473.344	707.084	490.015	559.086	65.9805	56.677	16.5137	16.1048	167.013
ANGPTL5	NM_178127	0	0	0	0	0	0	0	0	0	0	0.037424	0	0	0	0.0279208
ANGPTL6	NM_031917	0.275836	0.196912	0.582754	0.12885	0.153642	0.218248	0.0830053	0.249209	0.303802	0.0816342	0.137537	0.0652579	0.136235	0.0755704	0.234173
ANGPTL7	NM_021146	0	0.0235352	0	0	0	0	0	0	0.0279156	0	0	0	0	0	0.0297052
ANK1	NM_020480	0.0115543	1.7e-05	0	0.0168599	0.0155776	0.0172812	0.00374185	0	0.00653594	0	0	0.0323629	0.0130768	0.0319129	0.00473652
ANK1	NM_001142445	0.011627	0.0150454	0	0.0161787	0.0143797	0.0170093	0.00371374	0	0.0060613	0	0	0.0314897	0.0124012	0.0212293	0.00464518
ANK1	NM_020478	0.0111773	0.015045	0	0.015954	0.0146239	0.0167662	0.00362183	0	0.00628033	0	0	0.0298251	0.0125527	0.0295351	0.00452767
ANK1	NM_020477	0.00746975	0.00795313	0	0.0094095	1.25e-05	0.00764512	0.00164353	0.0014977	0.00305383	0.0015694	0	2.02e-05	9.97e-06	1.2252e-05	0.00208941
ANK1	NM_020476	0.00727015	0.00686127	0.00321253	0.00909496	0.0144373	0.00726011	0.00156472	0.00141737	0.00275933	0.00146126	0	0.023443	0.0065038	0.0212114	0.00194912
ANK1	NM_020475	0.0074775	0.00751464	0.00327312	0.00936628	0.0141829	0.00756031	0.00161857	0.00146048	0.00288913	0.00151052	0	0.0242471	0.00650447	0.0170771	0.00200506
ANK1	NM_000037	0.00692577	0.00723288	0.00310386	0.00895443	0.0150764	0.00732756	0.00160435	0.00139715	0.00285446	0.00144752	0	0.0222242	0.00642577	0.0151853	0.00195376
ANK1	NM_001142446	0.00707676	0.00694748	0.00311237	0.00830402	0.0139014	0.00724504	0.00153316	0.00144898	0.00270905	0.00144783	0	0.0230228	0.00603451	0.0153079	0.00192343
ANK2	NM_001127493	0.0482655	0.0356297	0.124757	0.110083	0.0757037	0.544124	0.254795	0.139386	0.114463	0.218255	0.0824877	0.0294909	0.0247168	0.0582772	0.0391272
ANK2	NM_020977	0.0490312	0.0358113	0.0619586	0.0795293	0.0710717	0.16382	0.263356	0.139275	0.282872	0.129103	0.0754357	0.0304704	0.0241971	0.0300349	0.0366523
ANK2	NM_001148	0.0108752	0.00789301	0.0272857	0.024073	0.00780383	0.0576378	0.000503138	0.000411659	0.00948682	0.0085824	0.00418851	0.000507225	0.00121848	0.00788756	0.00506537
ANK3	NM_001149	3.75839	3.00232	5.13436	4.23384	2.2301	1.33273	1.6132	1.97716	1.81425	2.35189	3.14518	4.66746	4.26438	4.30985	2.69613
ANK3	NM_020987	0.681338	0.245561	0.835781	0.547072	0.209697	0.145977	0.0521214	0.307666	0.224035	0.292215	0.489	0.392492	0.140782	0.476797	0.19821
ANKAR	NM_144708	0.108566	0.159125	0.219392	0.240608	0.227767	0.149125	0.195279	0.205045	0.215705	0.154777	0.134596	0.301752	0.0950069	0.202714	0.157799
ANKDD1A	NM_182703	0.449274	0.543258	0.423688	0.453038	0.525773	0.725114	0.420096	0.445474	0.790817	0.407592	0.556994	0.43705	0.165129	0.34542	0.706442
ANKEF1	NM_198798	3.11128	1.1634	2.91525	1.85267	2.78143	1.09205	3.23269	2.95191	2.64707	3.49038	7.54	1.32053	1.88472	2.02863	3.37419
ANKEF1	NM_022096	1.23978	0.788511	1.56219	0.616348	0.399092	2.32405	0.741608	1.6981	0.526052	0.457931	0.638408	1.94037	0.603345	1.37962	0.629861
ANKFN1	NM_153228	0.0293985	0	0	0.0456067	0	0	0	0	0	0	0.0364472	0	0	0	0
ANKFY1	NM_016376	8.6386	8.0433	8.66353	7.29305	8.63544	8.57374	8.49692	9.57152	10.5778	11.5515	9.68508	10.2965	5.92715	7.85284	7.83396
ANKFY1	NM_020740	0.095695	0.115589	0.0998776	0.174682	0.0750859	0.106277	0.0886916	0.0624606	0.0477078	0.0527318	0.31437	0.0853411	0.0792256	0.0449537	0.0550947
ANKH	NM_054027	4.3834	4.17556	6.47906	7.45888	3.70118	2.42185	2.26416	2.85626	3.90967	2.61419	3.45088	4.55608	3.98026	6.20698	3.33067
ANKHD1	NM_001197030	0.0906613	0.403401	1.17895	0.191047	3.22168	0.476388	0.0666503	0.062188	0.128936	0.16704	0.0933211	0.0572679	0.306596	0.362407	0.194096
ANKHD1	NM_024668	5.52937	2.91417	7.50428	6.18254	2.98709	0.231603	1.44537	2.58382	1.18354	1.50189	10.0433	3.22293	6.1219	3.08374	4.25298
ANKHD1	NM_017978	4.96707	2.94589	6.3009	6.68482	0.089915	0.0202865	1.69885	2.63469	1.0611	1.73847	8.99278	3.42958	6.16782	3.55674	4.46207
ANKHD1	NM_017747	6.31027	3.05536	6.70923	7.44749	3.4653	5.70695	3.19439	3.4785	4.40197	4.59072	4.64482	5.04791	3.75885	5.47564	4.77855
ANKHD1-EIF4EBP3	NM_020690	1.61318	2.35608	5.3626	3.93053	1.82924	3.4908	1.19864	3.1541	2.38809	1.49046	3.43587	4.57137	1.03621	3.7124	1.84904
ANKIB1	NM_019004	16.3732	14.7038	18.4318	17.5204	14.1917	10.306	11.3695	12.5011	14.1746	17.2949	15.7375	15.1928	10.6903	13.2125	11.3711
ANKK1	NM_178510	0.251352	0.0818665	0.877919	0.563234	0.179438	2.60859	0.351634	0.172303	1.09241	0.405387	0.138497	0.305639	0.342162	0.193247	0.439142
ANKLE1	NM_152363	0.325213	0.362792	0.238539	0.0336347	0.1791	0.238245	0.329183	0.152871	0.395764	0.236034	0.322551	0.290002	0.132812	0.233368	0.581556
ANKLE2	NM_015114	39.4962	51.7228	25.9223	35.1154	49.9805	39.9294	57.8687	47.4866	56.7442	56.7719	34.3638	41.6041	23.7806	29.2569	34.9695
ANKMY1	NM_017844	0.699188	0.403053	0.17167	0.955305	0.214012	0.284911	0.248749	0.157861	0.567066	0.0881588	0.61731	1.54431	0.333331	0.683238	1.00965
ANKMY1	NM_016552	0.210483	0.156871	1.15645	0.72308	0.452476	0.585322	0.165147	0.166733	0.418856	0.422048	0.233473	0.54967	0.252343	0.268271	0.401774
ANKMY2	NM_020319	3.19533	5.49779	6.63813	5.34497	4.66709	4.65624	4.6508	4.11416	5.41005	5.52042	3.75478	5.70993	3.77861	4.33656	3.03261
ANKRA2	NM_023039	7.8951	6.21788	10.9674	10.4183	5.50261	8.05473	7.23026	5.71683	5.66663	6.89501	11.2908	9.44084	9.15097	8.61378	7.93886
ANKRD1	NM_014391	0.7012	6.4908	0.058006	0.0572514	44.2732	0.55762	11.4524	0.618	2.75876	5.75863	0.0915078	1.92964	0	0.0567469	4.02798
ANKRD10	NM_017664	7.86962	14.3969	6.67752	7.38696	8.27006	12.7679	12.0159	9.82596	11.8222	9.64857	11.3119	17.0583	12.2964	10.0621	12.0261
ANKRD11	NM_013275	16.2096	18.7714	17.1731	29.7583	17.3952	16.9406	12.3461	16.3498	20.287	20.2813	14.2399	24.4951	7.81883	14.7867	18.8376
ANKRD12	NM_001083625	2.73727	1.76497	2.20739	3.19483	1.57958	0.741085	2.18014	2.02859	2.22636	1.6656	1.56712	2.95223	1.4874	1.58095	1.71961
ANKRD12	NM_015208	0.868809	1.11733	2.20328	0.920094	1.57887	1.0978	1.16196	1.3257	0.450725	1.66371	1.85584	0.607022	1.48395	1.83519	0.837826
ANKRD13A	NM_033121	14.8851	16.8539	10.6168	11.8744	14.5042	7.97007	14.8518	15.4355	16.0356	19.6324	12.8566	12.0526	9.52882	10.3596	8.93935
ANKRD13B	NM_152345	2.21631	2.3864	2.13931	1.72829	1.90037	2.27344	2.15758	1.91696	1.9958	3.11344	2.91752	4.02551	2.49545	2.46245	3.94121
ANKRD13C	NM_030816	4.12547	3.12854	3.70258	4.39665	3.5671	2.46379	3.5338	3.2778	3.25347	2.86406	6.99739	4.14418	3.91162	4.61533	5.06566
ANKRD13D	NM_207354	11.8412	12.7771	8.91138	8.67836	11.8107	15.9158	8.79909	9.16335	12.1414	14.3437	8.69231	10.8274	12.6985	11.9053	15.0285
ANKRD16	NM_019046	0.571423	0.429708	0.575955	0.184606	0.416994	0.865097	0.739596	0.381005	0.598193	1.10573	1.01127	0.487168	0.501101	0.573401	0.974231
ANKRD16	NM_001009943	0.464432	0.523836	0.989094	0.591487	0.252445	0.440555	0.496094	0.740813	0.850581	0.681281	0.394405	1.20312	0.605998	1.06859	1.03087
ANKRD16	NM_001009941	0.419167	1.0937	0.805743	0.826698	0.890078	0.416188	0.435017	0.571965	0.934212	1.26362	0.577416	1.92578	2.30627	1.05259	1.30534
ANKRD17	NM_198889	4.89727	5.77618	4.51775	6.12853	4.89483	6.46404	7.38303	6.49295	7.58675	6.75247	7.89783	5.71172	8.328	8.49051	7.10381
ANKRD17	NM_032217	7.89202	2.55465	6.31012	6.24328	3.13701	3.71403	0.630445	6.2892	3.39525	3.04979	9.64446	8.42584	1.0566	4.55665	3.25027
ANKRD18A	NM_147195	0.573026	0.948255	1.20572	1.40515	0.950119	0.431637	0.301193	0.643535	0.417762	0.763031	1.18021	0.561936	0.88322	1.15827	1.18827
ANKRD2	NM_001129981	0.343874	0.475729	0	0.220962	0.346377	0.374519	0.211733	0.226392	0.470255	0.238147	0.221739	0.401248	0.334488	0.165241	0.260687
ANKRD2	NM_020349	0.521532	1.55807	0	0.609155	0.835021	0.374723	1.31803	0.391724	0.978491	0.921218	0.769981	1.98721	0.333824	0.57275	0.825915
ANKRD20A1	NM_032250	0	0.0603879	0.022781	0.0217673	0.031394	0.0103662	0.00993241	0.00638494	0.0798344	0.0103785	0.0182013	0.0617255	0.00283253	0.030356	0.0259458
ANKRD20A2	NM_001012421	0.0138795	0.046002	0.0300539	0.0193683	0.0200805	0.0103662	0.00821987	0.00638494	0.0359121	0.0123547	0.0125371	0.0351594	0.00283253	0.0226449	0.0259458
ANKRD20A2	NM_001012421_1	0.0138464	0.0503284	0.030026	0.018861	0.0229056	0.00719421	0.0116441	0.00638518	0.0307328	0.0105063	0.017667	0.0324544	0.0028321	0.0226515	0.0173783
ANKRD20A3	NM_001012419_2	0.0138532	0.036146	0.0300016	0.0198007	0.0200791	0.0103718	0.00821168	0.00637931	0.032598	0.0133021	0.0130256	0.0352725	0.0028301	0.0226052	0.0259248
ANKRD20A3	NM_001012419_1	0.0138823	0.0387069	0.0300262	0.020247	0.0229099	0.00719564	0.0116339	0.00637909	0.0296023	0.0109873	0.0192833	0.0323701	0.00283047	0.0225994	0.0173905
ANKRD20A3	NM_001012419	0	0.0457747	0.0227447	0.0221829	0.0313908	0.0103718	0.00992239	0.00637931	0.0543753	0.0110997	0.0188134	0.0619062	0.0028301	0.030294	0.0259248
ANKRD20A4	NM_001098805	0	0.108616	0.0278922	0.0392562	0.0503731	0.0221187	0.0175245	0.00782042	0.0628449	0.0169941	0.00488907	0.115887	0.00603932	0.0432056	0.0218854
ANKRD22	NM_144590	0.706182	0.215361	0.241334	0.47888	0.126932	0.0712331	0.486516	0.0761792	0.180314	0.156828	1.19659	0.87575	2.19688	1.23047	0.440979
ANKRD23	NM_144994	0.38458	0.80524	0.949874	0.383537	0.781624	0.905581	0.488283	0.387377	0.740212	0.922085	0.953579	1.93737	0.336551	0.865913	1.34664
ANKRD24	NM_133475	0.119643	0.15031	0.295506	0.0795473	0.0470639	0.187818	0.26584	0.120516	0.594284	0.310127	0.0635698	0.187054	0.104701	0.0394232	0.0948544
ANKRD26	NM_014915	1.41582	1.06672	1.48354	1.38725	1.06698	1.46027	1.13326	1.55877	1.29981	1.12224	1.81687	1.72166	1.01033	1.94031	1.2636
ANKRD27	NM_032139	8.54812	7.69543	9.7625	11.4009	5.81393	6.27205	7.80006	9.06539	7.64429	8.03413	8.63443	8.17919	7.28951	9.0309	7.57948
ANKRD28	NM_001195099	2.99585	3.13243	0.0149826	5.33612	0.00710205	2.2159	2.53865	0.00698305	0.00493232	0.00580256	3.82396	4.05747	0.00859015	3.02458	0.00783608
ANKRD28	NM_001195098	0.635759	0.240142	5.17032	1.70398	2.12467	0.41479	0.548787	2.17123	1.55199	1.94267	0.624925	0.808462	2.84311	0.981252	2.63177
ANKRD28	NM_015199	1.70103	1.3971	5.17312	4.03316	2.12501	0.811991	1.0411	2.17132	1.55193	1.9413	4.41281	1.7658	2.84318	3.08595	2.63158
ANKRD29	NM_173505	4.35698	1.78156	6.05411	2.79179	3.4485	5.11736	4.16222	3.58961	2.82667	3.8238	5.20592	5.68186	2.97844	4.70908	5.11047
ANKRD30A	NM_052997	0	0	0	0	0	0	0	0	0	0	0	0	0	0	0
ANKRD30B	NM_001145029	0	0	0	0	0	0	0	0	0	0.0134298	0.0183522	0.0180006	0	0	0
ANKRD31	NM_001164443	0.0336039	0.0328359	0.0528171	0.0521326	0	0.0769301	0.0497778	0.0197454	0.0292105	0.030487	0.013887	0.027242	0	0.0602854	0.0414424
ANKRD33	NM_182608	0	0	0	0	0	0	0	0	0	0	0	0	0	0	0
ANKRD33	NM_001130015	0	0	0	0	0	0	0	0	0	0	0	0	0	0	0
ANKRD33B	NM_001164440	0.207522	0.152086	0.179958	0.288644	0.197045	0.373515	0.169604	0.290132	0.422988	0.480426	0.0798453	0.121826	0.113973	0.121043	0.158853
ANKRD34A	NM_001039888	0.30669	0.30904	0.0903825	0.297366	0.281499	1.55342	0.227147	0.320992	0.64981	0.313018	0.522807	0.279701	0.11742	0.32422	0.97512
ANKRD34B	NM_001004441	0	0.141144	0	0	0	0.0240498	0.0259355	0.0154318	0.152194	0.111192	0	0	0	0	0
ANKRD34C	NM_001146341	0	0.00917136	0	0	0	0	0	0	0	0	0	0	0	0	0
ANKRD35	NM_144698	1.26141	0.0909266	0.260017	0.352884	0.0759215	0.142022	0.0459469	0.0546775	0.03595	0.037521	0.51274	0.100582	3.44555	0.508762	0.133888
ANKRD36	NM_001164315	1.12396	0.992656	1.43077	1.1685	0.719346	0.890309	0.430861	0.852291	1.0268	0.627136	1.04063	0.943629	0.409148	1.12783	0.983138
ANKRD36B	NM_025190	1.18442	0.907208	1.55086	0.950883	0.64848	0.938903	0.44246	0.841222	0.772588	0.587678	1.07154	0.737314	0.392191	0.767323	0.87862
ANKRD37	NM_181726	5.27502	5.52626	2.31502	4.49631	8.91698	3.4394	7.11064	7.94448	6.67744	6.80833	2.84303	6.18851	2.13473	4.36589	4.63696
ANKRD39	NM_016466	6.49377	8.41313	5.47311	6.86112	8.37909	5.5587	4.25131	5.55674	4.25334	5.03679	13.5346	10.8703	9.80073	10.5627	13.7538
ANKRD40	NM_052855	10.1654	10.0698	11.4846	12.5497	9.26487	6.69865	7.65504	8.18994	8.72645	8.93206	14.5533	10.8836	8.61901	11.0331	10.4691
ANKRD42	NM_182603	2.16083	1.40082	1.43689	2.53562	1.52565	2.51147	1.92866	2.56372	2.57659	2.1614	3.9497	2.29067	3.66557	2.83276	3.45921
ANKRD44	NM_001195144	0.271035	0.607233	0.0802937	0.355247	0.332391	0.0608347	0.328027	0.298912	0.240616	0.381575	0.280987	0.46487	0.148182	0.3544	0.385838
ANKRD44	NM_153697	0.114843	0.105676	0.0992433	0.163851	0.0540704	0	0	0.0550191	0	0.0832355	0.0864192	0.0815953	0.0600674	0.0479529	0.0558226
ANKRD45	NM_198493	0.0529581	0.116429	0.166474	0	0.0486082	0.181857	0.137279	0.116688	0.0690494	0.0240223	0.0656557	0.16099	0	0.050895	0.0244917
ANKRD46	NM_198401	2.7398	2.52838	4.1468	3.06971	2.81746	2.40437	4.92267	3.15261	3.59435	3.4062	4.87491	3.26986	5.43908	3.74481	4.64598
ANKRD49	NM_017704	5.1843	7.37318	6.94126	8.04241	6.06264	3.21768	5.94422	5.44913	4.4395	5.85284	5.90361	7.61133	8.23352	7.20391	5.71871
ANKRD50	NM_020337	4.11622	1.15502	5.88299	4.04995	2.70947	1.55931	0.725707	3.27495	1.77449	2.99143	4.67086	2.20966	0.998452	3.14071	1.64512
ANKRD50	NM_001167882	1.44277	3.55834	2.47963	2.32224	2.65339	3.83554	3.685	2.65457	3.59796	3.23505	1.14506	2.96445	2.77689	2.7237	2.75926
ANKRD52	NM_173595	12.3279	13.2264	9.39061	8.94523	11.7873	7.21932	8.74726	9.4897	10.2191	13.0568	13.5302	14.8219	5.66269	8.97931	14.5554
ANKRD53	NM_001115116	0.0484497	0.10317	0.0554756	0.0820251	0.11329	0.0538974	0	0.0155498	0.061235	0.0460319	0.0656231	0.0642117	0.0432091	0.0406929	0
ANKRD53	NM_024933	0.125228	0.103544	0.0553737	0.0820794	0.11327	0.0901655	0	0.0155289	0.0613617	0.0807371	0.0655295	0.0644125	0.043194	0.040639	0.0315345
ANKRD54	NM_138797	2.56317	6.50461	4.06411	9.40307	4.49881	4.41427	9.21322	7.36863	10.8573	10.3713	4.45815	4.72355	5.22452	7.9716	7.13476
ANKRD55	NM_024669	0	0	0	0	0	0	0	0	0	0	0	0.0345958	0	0	0
ANKRD6	NM_014942	3.19966	2.83222	2.5056	2.14507	3.57841	1.13539	2.17156	3.39268	2.57391	2.56056	4.0487	3.44999	0.452255	2.51096	3.91502
ANKRD7	NM_019644	0.113304	0.20757	0.267128	0.263643	0.415988	0.622531	0.0419557	0.0998558	0.0984814	0.0513925	0.351175	0	0.208222	0	0.1572
ANKRD9	NM_152326	13.9646	11.5798	9.67481	6.55589	5.43902	5.93115	9.01541	8.62327	7.42653	22.9198	9.56759	10.7801	14.8576	9.74717	8.79509
ANKS1A	NM_015245	7.73669	4.96896	5.27831	4.61638	4.88696	4.45226	4.82503	6.3226	4.77599	6.0742	9.10419	7.37905	6.13248	5.43364	5.18025
ANKS1B	NM_020140	0.006786	0	0.0179446	0.0144105	0	0.0206195	2.33976	0	0.0118361	0.975659	0	0.0148818	0	0.836713	0.0145269
ANKS1B	NM_152788	0.000616705	0	0.00295072	0.0137093	0	0.0194899	2.20921	0	0.0111829	0.921555	0	0.0172094	0	0.789059	0.0137488
ANKS1B	NM_181670	0	0.00315379	0	0	0	2.23e-05	0	0	0	0.974099	0	0.00223429	0	0.0461414	0
ANKS3	NM_133450	3.48146	4.96635	4.55303	4.57635	4.9274	5.00112	4.03502	4.54409	5.65968	4.29162	3.45954	4.71813	3.28854	3.22834	5.89953
ANKS4B	NM_145865	0	0	0	0	0	0	0	0	0	0.0438664	0	0	0	0.00929379	0
ANKS6	NM_173551	4.29048	3.65459	4.83585	5.54684	3.23854	2.93376	2.30667	2.80303	2.41276	2.29625	8.01961	7.17381	4.79541	6.40946	6.15285
ANKUB1	NM_001144960	3.36838	3.46007	0.905001	1.42919	3.7259	2.68906	2.70794	2.46127	2.92789	4.10057	1.78462	3.92083	0.705434	1.50513	1.5711
ANKZF1	NM_018089	8.37569	6.86357	6.89661	12.1562	11.934	12.9141	5.73941	18.2278	10.4831	13.8884	13.6027	15.3372	7.64827	10.1291	12.1556
ANKZF1	NM_001042410	10.3996	11.7388	10.4131	8.06058	10.582	5.07415	15.0323	6.27954	14.3192	13.6034	2.95822	15.6456	8.41451	8.22508	6.3568
ANLN	NM_018685	19.8784	32.3217	0.0493893	29.469	7.43203	0.000648428	0.00274209	1.35362	0.00267731	0.00319059	7.05504	2.80906	10.8675	17.9064	0.0195382
ANO1	NM_018043	1.20394	4.09309	0.672255	5.73663	6.74842	0.824216	3.81468	11.383	5.74762	7.30749	3.47203	5.21195	5.49053	6.465	8.53874
ANO10	NM_018075	14.7689	12.5262	16.0706	11.576	15.7835	20.2864	14.8968	16.3165	17.4161	18.224	17.3497	13.7202	15.785	18.2829	15.356
ANO2	NM_020373	0.0743808	0.0681373	0	0	0.119475	0	0.220359	0.0163894	0.0808191	0.101221	0	0	0	0	0.0343991
ANO3	NM_031418	0.00849713	0.00101005	0.0246827	0	0.00108847	3.4e-05	0	0	0	0	0.0161002	0	0.0157972	0	3.22e-05
ANO4	NM_178826	1.2678	1.43034	1.25853	0.905777	2.87855	1.44356	0.741311	3.39636	1.98657	2.63334	1.07543	0.709973	0.817504	0.808016	1.5121
ANO5	NM_213599	0.0405047	0.00370382	0.00795939	0.0078398	0	0	0	0	0.0043928	0.00458915	0.0564914	0	0	0.00388949	0.00468334
ANO5	NM_001142649	0.0404509	0.00371234	0.0079459	0.00785942	0	0	0	0	0.00440365	0.0045917	0.0564205	0	0	0.00389094	0.00467662
ANO6	NM_001025356	18.9577	4.88616	12.4771	7.59748	5.98485	6.61012	5.34561	13.3027	14.8937	16.497	10.6085	7.84948	0.105895	6.408	1.39497
ANO6	NM_001142679	0.0447049	0.073204	0.201645	1.30624	0.0419216	0.0485588	0.384015	0.728371	0.540285	0.920099	0.0742022	0.0466246	3.89333	0.0418911	0.815919
ANO6	NM_001142680	0.0679256	0.0937235	0.158086	1.31852	0.0498297	0.0584041	0.378998	0.767505	0.551888	0.947717	0.0314461	0.0289543	4.12083	0.0230144	0.886158
ANO6	NM_001142678	4.97313	17.0853	2.0117	10.4319	16.0911	9.4422	28.4178	13.7779	15.0423	16.4601	7.27194	7.73181	4.18746	5.85033	7.97181
ANO7	NM_001001666	0	0	0	0	0	0	0	0	0	0	0	0	0	0	0
ANO7	NM_001001891	0.299657	0.390407	0.0523319	0.284092	0.488967	0.480207	0.64116	0.689626	0.665663	0.558822	0.515979	0.546577	0.122376	0.24319	0.431148
ANO8	NM_020959	3.40433	4.20865	2.99445	2.36906	2.98381	1.93174	1.61206	3.3465	2.63016	4.13676	3.26245	4.04358	2.0724	2.54989	3.68435
ANO9	NM_001012302	14.6741	13.1644	13.3003	7.85377	12.3464	8.432	12.915	9.89394	14.7536	18.7043	10.0058	15.4049	10.4273	10.7179	14.9526
ANOS1	NM_000216	0.994325	7.67878	0.537749	0.381499	8.88119	1.63014	4.79882	1.73393	7.19343	15.3745	0.782055	2.09321	0.615651	0.411019	1.75039
ANP32A	NM_006305	27.762	29.1453	24.7906	44.1806	27.4741	22.7228	27.4519	30.5599	23.1526	25.2079	33.947	30.7731	47.5047	38.9659	34.1992
ANP32B	NM_006401	59.122	63.1231	94.0158	118.267	44.2024	41.2401	38.9208	35.9197	28.6298	28.1182	77.2548	63.0571	97.0883	93.0404	63.7132
ANP32C	NM_012403	6.7134	7.19518	8.22972	11.6595	6.95963	4.98377	6.25818	6.56667	4.68256	4.86748	9.23885	6.70898	11.4724	8.36692	8.44014
ANP32D	NM_012404	7.64609	9.04281	8.01184	12.6447	7.48592	5.36799	7.2525	9.52858	3.54249	7.85674	11.5859	5.57508	10.5473	11.7499	8.74859
ANP32E	NM_001136479	2.83513	7.99701	1.10098	6.39694	4.01745	3.78183	4.19505	4.06738	2.47507	2.51442	1.46254	1.89523	9.82608	6.23902	1.89273
ANP32E	NM_001136478	0.588443	0.82378	1.5738	0.691693	0.443482	1.29802	0.670406	0.412208	0.578069	1.05872	0.916158	0.846328	2.2035	0.706919	1.05107
ANP32E	NM_030920	9.99061	12.1796	8.30242	16.439	7.69361	3.32788	4.662	7.90328	6.84544	5.94753	16.2477	9.99734	10.3413	16.8288	10.0795
ANPEP	NM_001150	0.132697	0.138924	0	0.117635	0	45.0471	0.0140402	0.25062	0.280127	10.1297	0.0235019	0.0230514	0.023225	0.174898	0.0876698
ANTXR1	NM_018153	1.09332	1.4858	0.916392	1.13074	1.95182	9.90285	2.63124	2.04023	8.23129	7.72971	0.80806	1.96207	0.323519	1.14565	1.35794
ANTXR1	NM_053034	0.146461	0.050527	0.343828	0.186819	0.0948842	0.132102	0.0532809	0.0958448	0.0944773	0.0812743	0.168097	0.124414	0.0879867	0.0566243	0.076126
ANTXR1	NM_032208	5.76369	7.71689	3.01561	6.31445	7.99966	10.0707	5.11077	9.035	12.6743	11.633	8.10964	9.75824	2.50088	6.85566	8.55051
ANTXR2	NM_058172	5.01053	5.18059	7.13378	11.9162	7.12629	15.2239	4.04649	16.4533	13.2314	10.9468	5.197	5.9594	2.52195	5.00707	6.54578
ANTXR2	NM_001145794	3.60294	0.178926	4.03025	2.81903	2.63978	2.40158	0.218737	4.69505	1.99285	3.93124	4.39808	1.47521	0.153217	1.61758	0.946436
ANXA1	NM_000700	909.175	516.273	391.508	547.932	648.111	467.759	1078.83	743.462	559.721	561.42	1129.5	366.278	1636.64	635.385	554.98
ANXA10	NM_007193	0.373562	0.860344	0	1.24177	2.59608	1.39276	4.14986	3.1982	0.927701	2.32378	4.23433	8.69508	5.55744	23.3446	23.0514
ANXA11	NM_001157	19.8584	31.3659	14.7935	26.0586	18.4827	16.0039	16.8094	12.6834	6.8756	12.7014	18.3868	24.922	50.4466	22.2669	29.3692
ANXA11	NM_145868	62.199	68.8277	38.5402	59.773	56.0092	30.5837	37.3364	47.6818	39.0794	43.6451	61.91	64.7153	67.3413	65.1763	45.4406
ANXA11	NM_145869	1.91435	2.26415	1.7775	0.527226	1.71636	1.10049	1.06059	1.77377	0.70098	2.91277	3.26867	2.83077	0.654777	0.893743	1.027
ANXA13	NM_004306	0.0246343	0.0180029	0	0	0.0225846	0.0675661	0.0182319	0	0.0427262	0.0670359	0.0305172	0	0.0602986	0	0.022771
ANXA13	NM_001003954	0.0245742	0.0180529	0	0	0.0225796	0.0676089	0.0182108	0	0.0428087	0.0668859	0.0304878	0	0.060272	0	0.0227429
ANXA2	NM_001002858	6.73143	5.26463	5.9259	2.56316	5.2351	12.2426	15.7255	15.4715	8.16015	7.72774	15.4363	10.5811	5.86076	11.3474	9.16989
ANXA2	NM_004039	1064.77	1104.19	379.563	721.891	1606.1	1154.2	1709.14	1223.21	1360.88	1061.04	864.53	822.259	1076.58	892.669	1389.53
ANXA2	NM_001136015	14.9386	7.64875	8.96648	3.91638	15.6543	8.17726	10.6858	29.0408	14.0955	8.07197	17.6852	6.85947	14.9035	11.3693	12.7462
ANXA2	NM_001002857	415.35	258.509	106.746	341.03	435.382	234.655	227.999	372.634	240.064	156.868	243.736	246.312	220.338	348.001	271.61
ANXA2R	NM_001014279	0	0	0.6767	0.477046	0.338721	0.25345	0	0	0.0534589	0	0.228757	0	0.0753538	0.0472843	0.113779
ANXA3	NM_005139	116.598	182.331	129.243	220.22	221.675	74.3684	221.597	196.465	142.545	127.82	115.06	87.6833	41.0896	73.908	144.167
ANXA4	NM_001153	60.3343	71.2126	64.3153	47.8446	69.517	56.1603	107.094	64.0485	74.5347	80.6967	45.716	66.5607	64.2558	60.3023	48.7912
ANXA5	NM_001154	251.755	434.532	228.888	311.474	463.205	281.007	349.7	326.556	370.23	377.509	248.405	293.563	176.062	314.417	346.225
ANXA6	NM_001193544	2.50682	5.9447	4.20106	1.50316	4.88326	42.7361	5.36444	32.266	17.1425	8.83368	0.860515	1.67373	3.22107	4.2471	1.35395
ANXA6	NM_001155	3.06308	10.0289	6.51679	1.90724	7.26798	60.0459	3.58366	47.4244	34.9174	10.7933	3.27327	7.31787	1.77235	1.65078	3.86371
ANXA7	NM_001156	55.5241	50.776	64.6693	70.1685	53.4969	38.1064	51.9282	52.3013	42.4311	34.7099	82.4549	55.4152	76.2614	71.0445	68.6614
ANXA7	NM_004034	0.722133	0.517174	1.1723	0.954414	0.970907	1.06063	0.559674	0.577687	0.645606	0.599605	0.846167	0.823202	0.923807	0.480326	0.549888
ANXA8	NM_001040084_1	11.2777	30.2088	10.2088	11.7183	23.8545	11.6416	17.593	28.9306	19.0152	19.8136	16.0385	32.0685	10.22	11.4913	27.9069
ANXA8	NM_001040084	11.2525	30.1861	10.201	11.6993	23.7905	11.5995	17.5893	28.8872	18.9819	19.797	16.0237	31.9641	10.2232	11.4929	27.7992
ANXA8L1	NM_001098845	107.148	184.754	51.3456	73.2065	178.815	94.964	224.601	171.137	135.474	125.738	89.8168	112.215	93.2805	90.6943	150.006
ANXA8L1	NM_001098845_1	114.864	188.32	54.0232	79.7987	193.186	101.571	226.609	179.736	147.692	134.052	95.7557	117.203	94.1003	99.1871	162.885
ANXA8L1	NM_001630	122.347	206.291	61.4806	92.3494	220.052	107.475	227.421	199.141	169.97	154.852	109.015	137.75	100.02	109.886	190.977
ANXA9	NM_003568	2.33868	0.561426	0.697141	0.562964	1.25834	0.553861	1.85151	0.71075	1.33184	2.85324	1.64967	1.07865	1.48203	1.70501	0.745916
AOAH	NM_001177507	0.00984788	0.00729127	0	0	0	0	0.000166633	0	0	0	0	0.0123139	0	0	0
AOAH	NM_001637	0.00992497	0.00712863	0	0	0	0	0.0210307	0	0	0	0	0.0121347	0	0	0
AOAH	NM_001177506	0.00939069	0.00695159	0	0	0	0	0.0210039	0	0	0	0	0.0110479	0	0	0
AOC1	NM_001091	0.352465	0	0	0	0	0.0403452	0	0	0	0.0532934	0.0364145	0	0.0359853	0.0225821	0
AOC2	NM_001158	0.316986	0.404876	0.1866	0.113757	0.226731	1.09823	0.380645	0.396194	0.780718	0.33712	0.634927	0.170742	0.271091	0.146586	0.401759
AOC2	NM_009590	0.542842	0.405986	0.862541	0.219411	0.414179	0.396315	2.67904	1.55859	1.06771	1.74493	1.49207	0.996832	0.778474	0.286798	1.28096
AOC3	NM_003734	0.478698	0.150349	0.309019	0.318273	0.243227	0.305284	0.405195	0.384244	0.260067	0.434291	0.381519	0.249471	0.21993	0.0920115	0.458583
AOX1	NM_001159	4.01983	1.721	0.390815	3.81462	5.9085	21.4982	3.12052	6.57467	7.69696	11.3544	3.35668	0.554327	0.203089	2.33658	4.97028
AP1AR	NM_001128426	0.722814	0.844797	1.68149	0.981979	0.579616	1.10057	0.881186	1.02909	0.749008	0.980172	1.32954	1.71675	1.44202	0.910592	0.802973
AP1AR	NM_018569	4.9567	4.88689	15.6189	13.483	4.43076	4.24911	5.77131	5.07691	3.85627	5.69655	10.2502	6.48332	9.59154	8.9483	8.92423
AP1B1	NM_001166019	2.97355	2.41745	1.30072	3.57335	2.61041	2.35495	2.19349	1.99971	1.89896	1.51231	2.97648	4.73571	2.61975	1.6246	3.49232
AP1B1	NM_145730	32.9229	29.378	12.47	18.817	28.4976	23.1902	26.755	25.9704	25.4094	24.6368	33.567	25.835	22.0253	27.3541	28.833
AP1B1	NM_001127	0.616304	0.838579	0.873125	1.21764	0.579357	1.48491	0.4559	0.552392	0.661124	0.557114	0.745732	1.19404	0.835295	0.775436	0.463309
AP1G1	NM_001128	15.8664	11.5849	6.58914	12.2507	14.2656	10.6365	14.7084	17.2013	15.0578	12.8395	21.0808	14.6976	12.4393	19.3535	12.1588
AP1G1	NM_001030007	2.24667	3.15936	6.58664	1.54011	2.44049	2.4244	2.38877	2.14752	1.92821	2.71722	1.74278	3.19709	3.67121	1.1671	2.61792
AP1G2	NM_003917	30.4373	30.3859	29.2419	27.8761	34.219	22.7008	18.4131	20.1145	23.4421	21.7802	28.612	36.0898	21.955	28.6267	41.4718
AP1M1	NM_032493	21.9346	26.638	13.7683	15.7982	25.9253	25.8788	28.8054	23.8379	34.1867	28.7377	17.4706	24.3715	11.454	18.1556	21.5208
AP1M1	NM_001130524	0.798286	1.24909	1.10566	1.28194	1.27269	1.97414	0.758751	0.642004	0.750799	2.51801	0.998885	1.38085	1.06671	0.62932	0.769385
AP1M2	NM_005498	53.752	39.9782	30.5951	43.0353	44.2792	13.5429	40.0282	41.438	33.619	35.4712	46.5904	37.2749	48.7831	40.2538	43.9375
AP1S1	NM_001283	82.0522	68.4476	50.3465	41.7168	95.0595	97.2737	117.461	97.3305	100.873	102.679	74.7568	62.6363	91.3015	60.4616	86.1752
AP1S2	NM_003916	0.785512	2.68251	1.53094	1.90099	1.8169	2.9348	1.9082	2.03541	2.47168	3.79115	1.1881	3.5914	1.36657	1.82384	1.5403
AP1S3	NM_001039569	16.238	15.2894	9.93589	14.6418	9.76132	2.52794	15.0152	8.73448	4.8329	8.54493	17.214	13.1678	11.0006	15.1425	9.45152
AP2A1	NM_130787	39.5136	39.8142	15.5245	29.7809	34.2437	45.78	43.3056	42.5883	53.0292	57.1211	17.5192	23.1903	23.254	22.2547	24.6998
AP2A1	NM_014203	0.248813	0.00895074	7.02203	0.80895	0.154392	0.0288043	0.0104576	0.0175694	0.0204301	0.0135218	12.1252	4.70639	2.02531	3.29018	8.10857
AP2A2	NM_012305	15.4874	14.1604	14.7078	15.0799	13.8959	18.5176	15.6105	17.2783	16.8989	21.8284	12.3538	14.3407	11.2831	11.8278	12.216
AP2B1	NM_001282	8.08873	12.153	11.2337	15.8257	8.24403	35.5928	29.3371	27.9207	21.0234	24.2367	14.1564	25.4833	13.3131	21.0172	3.54926
AP2B1	NM_001030006	54.7072	56.7968	27.8143	50.0253	55.1329	25.4411	33.5121	47.0562	46.2632	42.612	53.1135	35.5555	20.002	40.7972	49.7159
AP2M1	NM_004068	2.69775	2.39877	4.72831	4.45012	2.93843	3.12362	2.16823	2.35774	2.51954	2.8474	3.23011	3.54703	3.45896	1.78492	2.36082
AP2M1	NM_001025205	252.124	242.985	120.297	190.879	253.703	214.307	268.897	280.198	274.703	244.338	206.52	211.815	191.328	190.063	219.75
AP2S1	NM_021575	3.47239	3.61712	2.19012	0.624999	3.43501	3.07262	3.12895	2.25276	2.65472	3.38057	0.63142	3.03809	4.1517	2.47384	4.52673
AP2S1	NM_004069	133.445	115.094	73.1466	138.079	128.526	137.176	143.268	113.321	108.835	92.916	128.312	116.118	182.24	126.533	142.412
AP3B1	NM_003664	22.5581	21.8355	16.8863	26.7694	20.3881	33.192	27.1593	24.5712	24.0077	22.7847	27.0245	21.1716	20.7173	23.9306	21.4082
AP3B2	NM_004644	0.111954	1.31272	0.381254	0.115787	0.719306	0.0768892	0.829177	0.115119	0.778522	1.10032	0.208195	0.907571	0.137161	0.114767	0.724858
AP3D1	NM_001077523	9.56238	14.6733	17.2874	11.8265	16.6165	14.6579	19.9836	13.0688	19.9608	16.5812	9.58448	13.3659	13.8039	8.45118	15.2862
AP3D1	NM_003938	25.1035	20.9974	36.3213	30.5959	20.7417	22.3578	18.3097	27.3018	31.423	38.0179	26.8584	24.6479	8.95816	20.3273	23.8137
AP3M1	NM_012095	5.27587	6.16843	4.64331	2.28701	4.58148	6.52451	9.1188	8.45604	6.67312	6.92801	7.30191	5.9446	7.98792	7.97355	5.04701
AP3M1	NM_207012	6.51325	3.78037	5.72186	7.6485	4.21393	2.70203	4.4212	4.11658	3.5255	4.13793	6.85162	4.63488	2.84778	5.1674	3.52784
AP3M2	NM_006803	2.15937	3.0503	1.41887	4.21457	1.77569	3.19114	3.27684	2.23639	4.99311	6.11766	2.08867	4.7918	2.01853	5.51236	3.21441
AP3M2	NM_001134296	0.647945	1.69778	4.2041	1.12019	1.77494	0.927679	3.06056	2.20375	1.42391	0.860229	2.07104	1.77566	0.648194	0.884924	1.73892
AP3S1	NM_001284	38.1981	48.7473	74.4679	49.6665	41.9585	62.2814	58.6286	53.463	54.3057	48.9511	42.4431	36.5266	58.194	50.9798	35.1363
AP3S2	NM_005829	3.31866	1.79164	0.976954	4.98392	2.99219	2.9395	3.16177	1.09867	5.81246	4.79088	3.04333	2.29448	2.69477	4.93541	4.61909
AP4B1	NM_006594	4.2403	4.13625	3.55751	4.71135	5.04909	8.85472	4.64707	4.92405	5.05551	4.96452	7.42371	5.39997	6.24808	4.20725	6.78408
AP4E1	NM_007347	5.15309	3.68147	5.29392	6.78979	3.85975	2.85622	5.25818	4.86186	3.74304	3.9981	7.71385	4.3778	3.79294	4.72183	3.99215
AP4M1	NM_004722	3.55363	8.87474	8.60902	5.18084	10.1048	3.85977	4.7585	9.0542	9.04585	8.99196	2.08526	6.20281	1.94457	4.7417	5.18027
AP4S1	NM_007077	0.226788	0.152283	0.667718	0.346904	0.206404	0.456147	0.318143	0.251974	0.249755	0.268353	0.284689	0.419604	0.407957	0.353613	0.58453
AP4S1	NM_001128126	2.42657	1.91836	0.989784	2.76862	2.58616	0.26452	2.04139	2.17113	1.35235	1.34078	2.28127	2.09666	1.26424	3.82276	2.1375
AP5B1	NM_138368	4.6518	6.58111	3.84942	5.0206	6.8287	2.60241	2.79507	2.78312	5.08126	5.01683	4.86961	8.1328	3.94414	5.51157	5.89835
AP5M1	NM_018229	9.40515	8.68501	9.64945	10.3141	9.41451	6.46749	6.84728	8.94203	8.27797	10.3917	13.7855	14.2809	10.2972	14.3285	7.95603
AP5S1	NM_018347	4.45377	4.85894	4.23236	6.16218	5.91094	5.78697	4.7249	3.04121	4.41184	5.31443	6.31754	6.68406	4.91582	5.8611	7.64518
AP5Z1	NM_014855	11.5035	15.8802	13.5318	10.5641	18.1036	24.0524	22.1913	13.7613	22.2605	24.8439	10.2816	13.7811	7.86617	7.12405	14.6892
APAF1	NM_181869	0.00852822	0.188498	0.011955	0.000373593	0.00108997	0.00118132	0.0147407	0.00309851	0.000818596	0.000820846	0.000968772	0.0546796	0.000989807	0.000311931	0.00125687
APAF1	NM_001160	1.55844	1.51484	0.664404	0.789733	0.252199	0.856723	0.441269	1.53535	0.0996087	0.982076	1.20288	1.27226	0.401892	0.810234	0.602867
APAF1	NM_181868	1.53108	1.46537	0.639748	0.789357	0.251787	0.85664	0.448412	1.53729	0.0995461	0.983822	1.20275	1.10945	0.401876	0.802945	0.602506
APAF1	NM_013229	1.54404	1.49332	0.696546	0.789543	2.27349	0.856792	0.439977	1.53672	2.05618	0.981797	1.20376	1.08714	0.747682	0.812489	0.602488
APAF1	NM_181861	1.56439	1.57206	0.705974	0.789423	2.27369	0.855882	0.447357	1.54602	2.05618	0.98062	1.20407	1.44928	0.747715	0.818623	0.603332
APBA1	NM_001163	0.737223	0.412715	0.305777	0.047655	0.986809	0.40787	0.273014	0.514411	0.890054	1.36555	0.317356	0.286375	0.18817	0.133833	0.558772
APBA2	NM_001130414	2.26652	1.18959	0.736841	0.252171	1.9955	5.70525	3.26074	4.54837	4.19559	4.33326	3.24591	2.39779	0.468799	0.614703	1.672
APBA2	NM_005503	0.452956	0.440501	0.736383	0.252315	0.493888	1.00218	0.56926	0.92204	0.41357	0.557399	0.44472	0.419419	0.468633	0.245158	0.351974
APBA3	NM_004886	4.91426	5.51219	4.93915	5.13424	5.15498	5.96954	5.86794	4.80261	8.28163	11.2214	4.60048	6.99182	4.66914	3.90671	6.24609
APBB1	NM_001164	3.84315	1.04255	1.76884	0.860935	0.499983	2.17293	0.480532	0.355999	3.30231	1.74281	1.2141	1.55525	0.50763	0.391189	0.356291
APBB1	NM_145689	0.42107	2.99134	0.425072	0.263851	1.87869	4.5685	0.236096	0.355815	2.68532	5.30796	1.35651	1.19281	0.514859	0.187382	0.816211
APBB1IP	NM_019043	0	0	0	0	0.0246437	0	0	0	0	0.0243579	0.0332866	0	0	0	0
APBB2	NM_001166052	1.69668	2.71928	0.304939	5.00359	2.67581	1.94946	3.7891	3.07469	0.84148	2.8632	0.275202	1.9227	0.337502	0.411702	1.24785
APBB2	NM_001166051	1.21894	0.476269	0.0809356	5.81539	1.94967	1.53052	0.78906	4.82175	0.671391	1.99153	0.267483	0.193455	0.340773	0.399771	1.98381
APBB2	NM_001166053	1.86372	1.58269	0.144568	0.956398	0.214661	4.78962	0.162477	0.629371	0.777557	2.00902	0.27498	0.384451	0.340099	0.405841	0.269225
APBB2	NM_001166054	2.34168	1.61845	0.303437	0.145	0.943543	1.31016	2.82715	1.1169	0.778023	2.85137	0.29735	2.11291	0.367084	0.457361	0.455112
APBB2	NM_173075	0.0152369	0.00445585	0.000214494	0.0062806	0.000212946	0.00207411	0.00822683	0.00307824	0.000428001	0.00122874	0.000180516	0.00698706	0.00021567	0.000234253	0.00561871
APBB2	NM_001166050	0.00897755	0.0123662	1.99507	0.00634101	0.032363	0.0284587	0.00666718	0.00452878	2.84076	0.0495195	1.66532	0.0128643	0.50445	1.30234	0.0397148
APBB2	NM_004307	0.0102347	0.00914875	1.99634	0.0201838	0.00563499	0.00783855	0.0138805	0.0226351	2.84064	0.00387725	1.66484	0.0178106	0.504461	1.3024	0.00801123
APBB3	NM_133174	0.46275	0.0390609	0.00279378	0.00200805	0.0134578	0.00955189	0.514688	0.0476102	0.556423	0.00194922	0.394188	0.00772193	0.541342	0.73963	0.00267175
APBB3	NM_133173	0.638891	0.0653896	1.40032	0.933976	1.05247	1.46338	0.551965	0.0275057	0.556561	0.925416	0.394121	0.755532	0.554369	0.749788	1.36182
APBB3	NM_133172	0.281008	1.56705	1.45105	0.968603	1.07273	1.40712	0.478615	0.716383	0.730007	0.939186	0.564867	0.72981	0.528311	0.634161	1.37941
APBB3	NM_006051	0.837875	1.59287	1.31637	0.908946	1.00594	1.22697	0.00431653	0.714312	0.730053	0.845509	0.564746	0.712508	0.52082	0.00420923	1.26386
APC	NM_001127511	0.375151	0.381629	0.343854	0.440127	0.006259	0.00789349	0.694629	0.627946	0.0208685	0.354952	0.484086	0.189248	0.770521	0.759389	0.178739
APC	NM_000038	2.47375	1.57697	2.01622	2.23699	1.50365	1.52166	0.927956	1.19855	1.46619	2.24162	1.66143	1.73016	0.956897	2.66813	1.37202
APC	NM_001127510	0.740511	0.363766	0.973398	0.454014	1.49948	1.51526	0.573139	2.05918	1.47562	0.548484	2.20653	1.82647	0.670698	0.187047	0.816167
APC2	NM_005883	0.188401	0.215262	0.262621	0.214617	0.203688	0.362127	0.344985	0.183894	0.478403	0.449561	0.235437	0.315592	0.168376	0.161115	0.459511
APCDD1	NM_153000	0.55406	0.0609052	0.0870845	0.0429766	0	0.0380526	0	0	0.216723	0.0753977	0.171726	0.0336863	0.067881	0.106495	0
APCDD1L	NM_153360	0.876084	1.08652	0.0353074	0.174245	1.60825	0.246847	0.549036	1.06914	0.292895	0.570629	0.417746	0.464366	0.0825646	0.328149	0.768775
APCS	NM_001639	0	0	0	0	0	0	0	0.0791732	0	0	0	0	0	0	0
APEH	NM_001640	31.8691	25.7729	31.7185	43.9245	29.4627	28.4925	17.0679	26.6681	19.1644	19.445	34.944	30.386	41.1441	38.6409	40.0757
APEX1	NM_080648	14.6849	5.46051	8.75464	17.241	18.2308	8.20273	17.083	16.2946	9.25567	13.2469	8.62846	16.0023	10.8849	12.81	4.51211
APEX1	NM_080649	11.4513	14.6048	8.7153	9.86453	11.376	26.5101	19.3239	15.3773	25.6736	10.256	15.158	12.9842	19.1141	16.1334	24.3541
APEX1	NM_001641	24.3927	43.459	40.6918	38.5387	31.0931	22.271	27.7591	30.4216	25.3566	32.2469	39.5118	39.7098	29.4474	34.3089	43.0376
APEX2	NM_014481	19.7478	13.9316	9.67061	15.2031	14.6426	13.9675	10.2324	10.2285	11.6248	10.1608	20.8285	15.0078	17.965	15.1258	16.0846
APH1A	NM_016022	44.353	54.7679	46.4209	48.4992	52.7485	37.4425	33.9294	34.3074	43.6421	43.4662	53.2576	52.1255	56.7173	50.3849	48.828
APH1A	NM_001077628	21.4655	20.3157	47.7207	29.7166	24.8877	17.0338	27.5492	20.4187	27.4171	29.2185	26.1892	17.5476	33.3453	24.0751	23.7657
APH1B	NM_001145646	0.307086	0.196953	0.611718	0.278903	0.468487	0.880938	0.361539	0.510854	0.265002	0.303133	0.550209	0.360439	0.203706	0.233259	0.282182
APH1B	NM_031301	2.25709	2.65346	4.8382	1.9654	2.61233	1.77807	2.97298	1.4679	3.05996	3.47995	2.24825	2.63774	1.44779	2.02771	2.0289
API5	NM_001142931	6.06208	12.1568	6.09558	10.7494	0.091394	0.0294746	16.2125	9.70688	4.78231	6.02411	3.56781	9.54708	0.045321	16.9165	8.87934
API5	NM_001142930	18.3488	12.764	16.7441	18.722	13.661	10.2223	12.399	17.9621	15.5019	14.0048	38.6743	9.78298	17.3239	15.8492	16.3607
API5	NM_006595	2.39797	1.06058	2.7456	2.03509	0.0289599	0.00827382	0.936543	2.64234	1.91149	3.13781	2.18521	2.36077	0.00677416	1.51395	3.03167
APIP	NM_015957	6.19386	3.85081	6.51673	6.06314	4.70949	2.98688	5.21727	4.93222	4.80904	4.32887	8.90647	4.55188	10.7279	9.29832	6.94543
APLF	NM_173545	0.914013	0.945648	1.60562	1.58479	0.855387	1.30471	1.32737	0.837184	1.24628	1.72348	0.844317	0.915305	1.31742	1.29524	0.828836
APLN	NM_017413	1.49251	0.887705	0.067996	0.167784	1.52875	0.267405	0.704902	4.65177	0.92131	4.04252	0.804508	0.341935	0.371013	0.166305	0.560201
APLNR	NM_005161	0.0177901	0.0172226	0	0.0371439	0	0	0.0295772	0	0	0	0	0.0293033	0	0.0136778	0
APLP1	NM_001024807	0.582392	2.43662	0.27443	0.394969	0.403381	3.03029	1.11981	0.538868	3.34124	1.59047	0.138861	0.642468	0.267409	0.469879	0.484793
APLP1	NM_005166	0.581759	1.52983	0.274498	0.869537	1.36033	1.32603	0.51797	0.256121	16.3239	8.57948	0.294226	1.44605	0.267442	0.469907	0.484307
APLP2	NM_001142278	8.30199	59.4871	1.37251	1.45703	22.5039	47.0442	68.4601	4.34456	54.985	13.4415	3.75337	0.580781	76.0915	3.45191	18.9099
APLP2	NM_001142277	126.654	85.5386	78.8067	92.3579	95.1618	113.682	66.8847	141.599	106.762	53.5051	147.276	105.84	31.0792	88.8206	45.9619
APLP2	NM_001142276	37.73	102.248	118.455	120.045	114.925	75.2051	91.8948	75.4916	96.4693	133.728	47.5334	137.929	94.1746	122.683	110.416
APLP2	NM_001642	46.4964	1.23816	55.0784	33.0133	8.25838	35.2641	0.915856	36.3769	1.17081	23.9492	50.1353	25.7907	1.49871	22.8588	28.5908
APMAP	NM_020531	57.0645	52.3799	93.3563	56.7728	70.6291	66.3277	60.7325	52.549	65.3381	79.123	55.6497	62.0244	85.1097	58.862	63.7753
APOA1	NM_000039	0	0	0	0	0	0.388376	0	0	0.081913	0	0	0	0	0	0.0871747
APOA2	NM_001643	0	0	0	0	0	0.333404	0.179693	0	0	0	0	0	0	0	0
APOA4	NM_000482	0	0	0	0	0	0	0	0	0	0	0	0	0	0	0
APOA5	NM_001166598	0.0190568	0	0	0	0	0	0.0141035	0.0167913	0	0.0172658	0	0.0231082	0	0	0
APOA5	NM_052968	0.0190101	0	0	0	0	0	0.0140893	0.0167586	0	0.017268	0	0.0231784	0	0	0
APOB	NM_000384	0.00469404	0	0	0	0	0	0.00347671	0	0.00408039	0	0	0	0	0	0
APOBEC1	NM_001644	0	0	0	0	0	0	0	0	0	0	0	0	0	0	0
APOBEC2	NM_006789	0.319754	0.435163	0.0717962	0.212583	0	0	0.135321	0.120775	0.0397043	0.0414393	0.113263	0.111086	0.111928	0.0702366	0.169003
APOBEC3A	NM_145699	0.0931975	0.380329	0	0.37287	0.203205	0.108031	0.160047	0.0511786	0.534342	0.138337	0.151295	0.549912	0.350262	0.464061	0.00322598
APOBEC3A	NM_001193289	0.803184	0.284243	0.112575	0.270016	0.201097	0.100525	0.225462	0.0488098	0.0522258	0.183146	0.436928	0.398031	0.71473	0.468157	0.450053
APOBEC3B	NM_004900	0.997599	2.07743	0.270867	3.4518	1.34052	0.0336602	0.2436	0.0274586	0.21324	0.192469	1.21591	4.56608	1.11411	4.94492	0.328253
APOBEC3C	NM_014508	48.0076	35.6105	34.9582	37.3933	28.1875	31.4926	20.3821	25.2939	38.025	30.597	33.2115	47.2118	24.4493	40.1617	20.7836
APOBEC3D	NM_152426	0.72929	0.485863	0.766657	0.573032	0.31296	0.240679	0.217456	0.217038	0.312844	0.485476	0.522528	0.725564	0.435143	0.739106	0.508106
APOBEC3F	NM_001006666	1.80337	2.50532	0.633177	1.06329	2.75321	4.7462	1.16662	0.753165	3.33553	1.98425	1.56141	4.00545	1.19992	3.02034	1.80047
APOBEC3F	NM_145298	0.816528	0.649597	0.811601	1.13955	0.47981	0.417467	0.246299	0.421006	0.631008	0.590593	0.876995	1.00374	0.617071	0.89208	0.54107
APOBEC3G	NM_021822	1.01523	1.13065	1.0078	1.76142	0.882794	1.34864	0.0296799	0.812349	0.836002	0.545334	1.35801	2.7207	0.711919	2.1567	1.50121
APOBEC3H	NM_001166004	0.000190061	0	0.0465735	0	0.0143835	0.000137809	0.000126873	0	0.000649574	0.000178005	0.000160777	0.0362252	0	0.000177679	0.000260383
APOBEC3H	NM_181773	0.103639	0.0752772	0.033252	0	0.021321	0.107506	0.056596	0.0232824	0.18857	0.0703575	0.0646882	0.0260824	0.198256	0.122427	0.0950198
APOBEC3H	NM_001166002	0.103208	0.0755859	0.0318263	0	0.0210818	0.105927	0.0571983	0.0223697	0.189974	0.0704367	0.0645754	0.0246308	0.0669271	0.118049	0.094905
APOBEC3H	NM_001166003	0.0923423	0.0683664	0.0292903	0	0.0190915	0.0948483	0.0522619	0.0202914	0.143322	0.0627432	0.0562848	0.0222311	0.187688	0.104743	0.0866277
APOBEC4	NM_203454	0	0	0	0	0	0	0	0	0	0	0	0	0	0	0
APOBR	NM_018690	0.0925545	0.0542627	0	0.0861514	0.0339809	0.0762792	0.20565	0.0489453	0.0482716	0.0839684	0	0.0675278	0.090715	0.0569281	0.10273
APOC1	NM_001645	2.54052	2.60534	1.19792	4.13642	0.816144	0.697926	0.282113	2.57384	0.441463	0.230377	6.29929	2.77906	3.89066	8.29755	3.28978
APOC2	NM_000483	0	0	0	0	0	0	0	0	0	0	0	0	0	0	0
APOC3	NM_000040	0	0	0	0	0	0	0	0	0	0	0	0	0	0	0
APOC4	NM_001646	0	0	0	0	0	0	0	0	0	0	0	0	0	0	0
APOD	NM_001647	9.66361	4.29009	18.404	3.7202	14.5673	37.5931	0.783565	2.23789	5.82427	4.73505	8.04538	3.68788	3.80245	3.52474	13.8968
APOE	NM_000041	15.5599	24.8636	20.4065	8.40893	24.3559	54.1447	50.1075	35.329	186.254	287.948	8.79486	19.448	30.1733	5.45365	28.7841
APOF	NM_001638	0.0219937	0.0322345	0	0.0170593	0	0	0	0	0	0	0	0	0	0.0338179	0
APOH	NM_000042	0	0	0	0	0.0601335	0	0	0	0.0569433	0	0	0.0796587	0	0.0503661	0
APOL1	NM_001136541	1.51923	2.38601	2.10128	0.329537	1.43816	2.49459	8.12345	0.779638	0.888335	1.32119	2.6111	1.72444	5.79225	0.957582	1.99025
APOL1	NM_001136540	2.49148	2.08157	1.26281	4.00499	0.968632	2.93155	0.669959	0.878124	0.723839	1.66647	1.80545	1.30111	1.53462	0.983345	1.88672
APOL1	NM_003661	18.5926	14.3394	4.94829	3.66756	14.2583	8.3677	26.0628	3.48674	9.63529	8.3754	8.16457	23.1372	37.1527	25.3176	11.3658
APOL1	NM_145343	0.613428	0.517689	1.0699	3.39866	0.267049	1.07804	0.805169	0.318161	0.204878	0.195403	0.411732	0.402227	1.55605	0.939324	1.01512
APOL2	NM_030882	6.86851	14.227	2.90685	3.49814	17.5695	14.4608	32.7467	17.1233	13.9606	12.0895	9.31341	9.96216	17.0987	10.1586	6.75177
APOL2	NM_145637	6.65487	0.420008	2.88419	1.11018	0.568063	11.9922	0.379768	0.368733	0.387296	4.92517	1.29814	9.93382	0.591594	1.00535	6.12009
APOL3	NM_145640	0.0198079	0.0402401	0.0087388	0	0.0445195	0.0396822	0.0192007	0	0.0531325	0.0440281	0.0316575	0.0794295	0.0641521	0.0930755	0.0374702
APOL3	NM_145642	0.0109458	0.0172898	0.00528854	0	0.0170278	0.0213501	0.0104332	0	0.0224296	0.01739	0.0166327	0.0317693	0.0283694	0.0289834	0.0173284
APOL3	NM_145641	0.0109449	0.0167597	0.00516336	0	0.0163311	0.0211621	0.010162	0	0.0216216	0.0159764	0.0167449	0.0319279	0.0286372	0.0283681	0.016831
APOL4	NM_145660	0	0.00767215	0	0	0.00962025	0	0.0310688	0.00924588	0	0.00135883	0	0.0254462	0.102895	0.0161225	0
APOL4	NM_030643	0	0.00768844	0	0	0.00961898	0	0.0310302	0.00922901	0	0.00135781	0	0.025528	0.370498	0.0161091	0
APOL5	NM_030642	0.0529765	0.0388211	0	0	0	0	0	0.0466892	0	0	0	0	0	0	0
APOL6	NM_030641	1.63399	1.18545	2.51483	3.55338	1.81059	1.28253	0.668834	0.622056	1.54612	3.51371	1.71463	2.16003	1.50243	3.55787	1.81849
APOLD1	NM_001130415	0.345563	0.544141	0.24026	1.07641	0.327439	0.0799659	0.161555	0.207482	0.391998	0.297048	0.378677	0.530583	0.311964	0.426221	0.309913
APOLD1	NM_030817	0.176825	0.414789	0.240281	0.2743	0.327347	0.0800178	0.161939	0.229024	0.392639	0.297331	0.379413	0.53165	0.31233	0.27745	0.309526
APOM	NM_019101_2	0.351764	0.945046	0.921477	2.18243	0.538118	0.64424	0.781444	1.34323	0.611421	0.425426	0.726842	0.997879	1.58021	0.8112	1.4099
APOM	NM_019101_4	0	0	0	0	0	0	0	0	0	0	0	0	0	0	0
APOM	NM_019101_1	0	0	0	0	0	0	0	0	0	0	0	0	0	0	0
APOM	NM_019101_6	0	0	0	0	0	0	0	0	0	0	0	0	0	0	0
APOM	NM_019101	0	0	0	0	0	0	0	0	0	0	0	0	0	0	0
APOM	NM_019101_5	0	0	0	0	0	0	0	0	0	0	0	0	0	0	0
APOM	NM_019101_3	0	0	0	0	0	0	0	0	0	0	0	0	0	0	0
APOO	NM_024122	4.82912	4.31969	2.42393	6.08468	4.30867	8.16114	4.43878	4.83594	3.2865	3.63828	3.7739	5.10081	5.63268	7.45325	4.73031
APOOL	NM_198450	2.60222	1.96579	3.68942	3.193	2.2593	1.8267	2.58683	2.17765	1.78179	2.51335	3.78745	2.81512	3.27964	2.99391	2.37196
APOPT1	NM_032374	14.5082	22.0172	24.1974	28.5004	22.4559	19.4283	28.1983	25.1255	22.4669	23.7073	15.6304	21.1454	15.5239	20.2128	15.7047
APP	NM_001136129	0.00456094	93.7357	0.0377355	38.2818	72.1899	147.459	124.275	5.27489	117.745	1.98267	94.3974	82.5991	63.2804	39.2496	85.2818
APP	NM_201414	12.4795	61.2709	7.93026	62.6977	91.4869	59.1531	156.466	49.4979	30.2155	35.8467	96.6657	76.5367	104.158	8.67721	90.8127
APP	NM_001136130	0.176778	55.4791	3.08742	70.1172	130.748	9.51879	286.892	59.2471	23.7309	57.9412	94.8061	83.7423	118.058	20.6221	95.1197
APP	NM_201413	211.272	89.6923	226.007	120.057	160.149	250.708	214.418	312.868	276.332	325.216	11.6362	34.8409	26.0366	119.033	26.6431
APP	NM_000484	224.889	161.568	348.31	59.2557	33.572	339.674	153.105	415.308	626.426	708.47	78.0618	123.313	79.1075	125.558	70.136
APPBP2	NM_006380	5.14141	4.63158	5.37642	5.24204	4.15434	5.38617	6.09694	5.26694	5.80183	6.34867	6.49697	6.46764	5.2641	5.51658	4.18641
APPL1	NM_012096	7.38802	7.4925	11.2285	8.69844	5.78848	3.59425	4.95487	6.81159	4.83462	5.63884	11.3394	9.27716	7.28083	9.68737	6.79612
APPL2	NM_018171	8.4624	7.18249	8.34693	10.4155	6.59825	6.34569	4.07713	5.99346	7.24328	5.6013	9.15321	7.1664	9.7859	10.5228	6.70908
APRT	NM_001030018	25.0772	23.6841	11.9287	18.6814	20.9449	13.766	21.8416	17.2476	15.7117	12.3411	34.3119	23.0931	33.8881	26.1347	25.2351
APRT	NM_000485	69.9599	79.1923	45.0279	84.0851	74.077	77.368	74.3651	56.5461	64.9675	46.9903	64.6226	98.0502	104.084	101.564	87.6671
APTX	NM_001195249	4.73744	4.35665	4.27324	0.167171	4.5499	0.557583	4.8369	0.291031	3.83415	3.4859	0.326485	4.48354	0.375691	5.906	5.53899
APTX	NM_001195254	0.263027	0.0984765	0.0563841	0.0402006	0.131187	1.86834	0.201758	3.97357	0.288784	0.164914	0.0797378	0.0769299	0.0707111	0.505076	0.0548527
APTX	NM_001195250	0.26565	0.0974522	0.0557301	0.0407851	0.129243	1.86737	0.200444	3.97356	0.288305	0.164387	0.0812982	0.0768492	0.0696067	0.505066	0.0555215
APTX	NM_001195248	4.36373	4.16769	4.04575	6.0337	4.43549	2.17805	4.60456	0.425498	3.40629	3.22365	7.07242	4.32204	7.61582	6.6933	5.55089
APTX	NM_001195252	0.00224383	0.000390346	0.000669897	0.00071818	0.000457738	0.00259013	0.000612896	0.000406298	0.000475902	0.00050106	0.000215255	0.000570942	0.00180069	0.00643884	0.00165174
APTX	NM_175069	0.397898	0.188626	0.259951	6.18935	0.10921	1.85346	0.240006	0.21436	0.437813	0.317149	6.80247	0.293922	7.69848	0.773621	0.0121953
APTX	NM_175073	0.397446	0.186289	0.258265	6.19006	0.108414	1.85355	0.241114	0.214197	0.437937	0.322841	6.80328	0.293661	7.69936	0.771888	0.0113115
APTX	NM_001195251	0.396657	0.189545	0.258521	6.18754	0.109429	1.85524	0.239768	0.214521	0.437389	0.320928	6.80363	0.293431	7.69734	0.768985	0.0111539
AQP1	NM_198098	0	0.00457565	0	0	0.00586625	0.000149059	0.00460789	0.00558251	0.0275305	0.00596927	0.00788526	0	0	0.00490984	0.0551625
AQP1	NM_001185060	0	0.00541161	0	0	0.00651334	0.0265821	0.00519169	0.00623483	0.0315405	0.00639003	0.00912084	0	0	0.0055698	0.0692874
AQP1	NM_001185061	0	0.00484513	0	0	0.00611053	0.0253714	0.00502957	0.00584429	0.0280648	0.00613587	0.00836516	0	0	0.00503044	0.0597868
AQP1	NM_001185062	0	0.00524532	0	0	0.00663617	0.0251201	0.00545788	0.00647676	0.0319528	0.00630238	0.00855442	0	0	0.0055435	0.0697229
AQP10	NM_080429	0.617408	0.542935	0.0646942	0.127704	1.24673	0.621915	0.335323	0.326487	0.679764	0.634788	0.0510294	0.200196	0.151284	0.221513	0.494926
AQP11	NM_173039	0.301645	0.319299	0.316074	0.155982	0.123052	0.506411	0.223405	0.118158	0.291329	0.425683	0.0831042	0.163018	0.123187	0.12884	0.403007
AQP12A	NM_198998	0	0	0	0	0	0	0	0	0	0	0	0	0	0	0
AQP12B	NM_001102467	0	0	0	0	0	0	0	0	0	0	0	0	0	0	0
AQP2	NM_000486	0	0	0	0	0	0	0	0	0	0	0	0	0	0	0
AQP3	NM_004925	94.5714	35.6207	45.5605	68.4534	32.2757	1.33091	9.08959	4.94582	16.9142	28.3845	95.699	45.8994	417.855	118.288	125.469
AQP4	NM_004028	0.0329642	0.0385692	0.0724859	0.0612713	0	0	0.00488177	0.00581212	0	0	0.0163514	0.0400044	0.0323157	0.030389	0
AQP4	NM_001650	0.0329153	0.0386778	0.0724782	0.061372	0	0	0.00487696	0.00580097	0	0	0.0163187	0.0401047	0.0322546	0.0303926	0
AQP5	NM_001651	0.646351	0	0.063494	0.940014	0	0.110978	0	0	0.0702268	0	0.300497	0	1.73224	0.341635	0.07473
AQP6	NM_001652	0.0533256	0.0195395	0	0.041363	0	0	0.0592419	0	0.0231762	0	0.0661112	0	0.261329	0.0204992	0
AQP7	NM_001170	0.0827868	0.0454987	0	0	0.028495	0	0	0	0.0899449	0	0.0769771	0	0.101427	0	0.0957166
AQP8	NM_001169	0	0.0867124	0	0	0	0.0812697	0	0	0.0514257	0.107346	0.0733519	0.0719401	0	0	0.164176
AQP9	NM_020980	0.0231893	0	0	0	0.0212846	0	0.0343497	0.0204384	0	0	0	0	0	0	0
AQR	NM_014691	8.35998	6.02847	7.22269	8.35534	7.08305	5.0607	5.09039	7.82889	6.1839	5.49391	11.1949	8.12941	6.17163	9.88861	7.52187
AR	NM_000044	0.0543698	0.0275471	0.351376	0.0690725	0.191461	0	0.00392401	0.0105067	0.00460536	0.0238201	0.0197051	0.0646948	0	0.102489	0.21714
AR	NM_001011645	0.107933	0.0859161	0.143695	0.272564	0.225694	0	0	0	0	0.0511769	0	0.0925743	0	0.148415	0.279836
ARAF	NM_001654	18.549	16.2342	13.7978	16.0742	18.3168	12.5422	14.4822	11.9702	12.1549	16.6586	18.1195	20.5301	19.0669	20.2657	17.5021
ARAP1	NM_001135190	9.07555	10.5826	7.39752	5.95711	7.32073	12.4741	7.40829	8.64379	11.8768	12.9974	6.68938	12.592	11.5273	7.0864	7.96047
ARAP1	NM_015242	30.4374	13.6304	8.40798	7.10526	14.0375	14.1996	8.39999	11.6268	14.0051	18.998	11.7273	17.6823	9.34218	9.16201	11.4456
ARAP1	NM_001040118	1.71558	1.43052	3.815	5.20262	0.942208	3.41617	0.638213	1.40353	0.862284	0.808226	5.32037	3.17621	2.74317	3.53054	4.00309
ARAP2	NM_015230	5.94291	3.96061	8.68076	6.28814	3.56948	1.16616	2.40705	2.53454	1.85688	2.15336	6.43976	4.7845	4.95465	5.48873	3.50415
ARAP3	NM_022481	4.882	8.13998	3.00436	7.89442	6.34215	8.56861	2.1523	3.36949	3.51397	4.11278	5.21991	11.2764	2.94314	8.08303	9.06701
ARC	NM_015193	0.0476993	0.052434	0	0	0.569158	0.0327597	0.0176639	0	0	0.0216369	0.029568	0.203006	0	0	0.352954
ARCN1	NM_001142281	1.65695	17.0846	2.50763	13.7737	13.2159	26.5803	35.7911	6.94674	28.5417	18.0492	4.76864	11.6959	25.01	11.7056	20.7025
ARCN1	NM_001655	40.3882	23.0069	42.8003	31.9618	30.4067	20.9912	17.9951	45.1472	27.5893	28.8634	53.9951	31.455	12.9948	35.6986	23.8222
AREG	NM_001657	176.246	41.7309	293.399	436.408	124.429	298.405	296.276	296.567	216.934	235.268	301.638	41.0544	154.556	143.896	286.539
AREG	NM_001657_1	163.486	38.9998	276.023	410.048	116.718	279.662	281.493	278.641	204.196	217.388	278.534	38.2125	145.501	135.834	265.679
AREL1	NM_001039479	10.9313	11.7014	8.13024	8.46961	11.9096	10.1356	10.4504	12.3372	11.8532	10.5166	13.8304	11.883	7.13147	10.81	9.66121
ARF1	NM_001658	61.792	188.28	182.673	209.313	197.59	187.357	214.36	191.857	205.93	199.599	192.021	179.901	24.2728	171.264	234.446
ARF1	NM_001024226	1.06406	0.950172	4.84325	0.539388	0.966104	1.48953	4.49332	3.45154	1.34609	2.49629	2.15106	2.96535	0.329621	1.4507	3.00003
ARF1	NM_001024228	56.6591	0.258376	4.87964	1.44958	2.42072	6.51875	0.85889	0.579625	1.28955	1.46966	0.415302	0.394431	82.9754	2.91784	1.76715
ARF1	NM_001024227	57.4748	0.0732863	7.66986	2.28662	3.28798	9.99673	0.200122	0.176783	0.250063	0.25527	0.133012	0.12959	84.1324	6.28327	0.25581
ARF3	NM_001659	66.344	55.3708	45.8077	54.1526	55.3178	59.362	60.6775	70.877	58.0269	50.6585	74.767	57.89	65.5057	64.0428	57.0773
ARF4	NM_001660	117.928	179.227	132.615	151.867	190.173	209.125	355.589	214.764	267.957	195.177	146.624	136.981	129.735	142.813	161.038
ARF5	NM_001662	131.952	168.699	121.307	128.581	154.383	105.812	147.555	119.062	148.991	120.496	115.566	141.384	214.593	142.478	156.862
ARF6	NM_001663	38.6879	31.8516	39.6405	58.0654	30.5817	22.895	28.8224	31.3548	27.8522	30.7512	44.5813	37.1125	72.1909	58.3202	35.315
ARFGAP1	NM_018209	21.2116	34.6662	20.7516	22.3755	33.9364	42.7545	37.4675	28.5426	52.1791	44.4278	20.3475	28.3781	18.6506	17.4875	30.945
ARFGAP1	NM_175609	0.679465	0.425586	0.781561	0.675492	0.585554	1.15831	0.475053	0.486943	0.572555	0.53174	0.810183	0.797171	1.46429	0.44854	1.06256
ARFGAP2	NM_032389	19.5938	20.1688	10.4947	25.1757	23.3805	15.7117	12.3433	13.1897	21.0341	18.7645	25.8594	23.8532	16.2336	21.8846	15.1161
ARFGAP3	NM_001142293	0.794575	4.71804	2.28684	1.38474	1.07587	3.19963	3.86015	1.85011	1.95869	1.94805	1.30475	2.94613	7.87938	1.8263	1.37561
ARFGAP3	NM_014570	15.4956	20.6111	43.7556	31.9894	24.0882	15.7327	27.2505	24.7853	27.2758	28.0857	16.0116	22.9745	13.7648	20.3874	20.7108
ARFGEF1	NM_006421	14.7376	10.8894	19.0028	14.7797	11.4479	7.55446	12.2618	15.1586	11.9843	14.0472	17.4622	12.4802	11.135	12.6785	8.61342
ARFGEF2	NM_006420	6.83702	5.31527	10.0227	7.11735	5.34877	4.1603	5.23435	6.55611	5.2269	6.46556	10.1237	7.3481	5.38419	7.4085	6.10415
ARFGEF3	NM_020340	2.05907	1.24436	7.83597	1.49834	1.51557	0.293443	1.61197	2.00849	1.09875	1.90387	1.85398	2.403	1.21597	1.24218	1.24734
ARFIP1	NM_014447	2.35605	1.3908	2.07799	5.14057	5.95579	2.3411	7.97005	3.56601	3.44027	2.04268	2.89098	1.91934	10.5897	8.35073	6.64906
ARFIP1	NM_001025593	4.51795	1.73798	1.61193	1.56521	1.17603	1.76264	0.931332	1.03379	1.25727	1.21343	2.62908	4.11508	1.49808	0.738189	0.958369
ARFIP1	NM_001025595	5.86879	9.38169	7.452	6.9257	6.11951	7.30398	10.5099	10.2035	9.64802	10.6856	10.2329	9.61438	6.83495	9.6157	5.28797
ARFIP2	NM_012402	15.135	17.4884	19.0135	20.174	21.4497	25.0881	25.3103	19.6759	25.4274	19.7792	27.9497	22.1982	18.189	17.9881	28.4049
ARFRP1	NM_001134758	2.04982	0.476707	0.544297	1.2824	1.6826	1.69006	1.17755	0.95577	2.57274	2.13389	1.59507	0.971626	0.477085	1.55951	0.776005
ARFRP1	NM_003224	10.2704	10.8617	5.84195	14.5457	10.503	8.22039	9.78626	9.26278	16.7144	13.7159	8.42145	13.4833	10.1038	9.48596	11.4821
ARG1	NM_000045	0.105101	0	0	0.0815192	0	0	0.077837	0	0	0	0.0651502	0	0.0643824	0.0404004	0.0972125
ARG2	NM_001172	10.1719	4.32357	45.3821	31.2143	4.61025	3.41947	5.09328	4.20242	4.43728	3.08445	10.768	5.33413	6.37341	5.08953	4.80458
ARGFX	NM_001012659	0	0.000895332	0	0	0	0	0.00995342	0	0	0.00243843	0.0166609	0.0190653	0	0	0
ARGLU1	NM_018011	36.7777	41.1849	48.7132	42.7733	33.5243	42.6296	34.3679	30.6645	31.6738	34.8583	33.1367	41.7931	48.8349	43.9546	36.3217
ARHGAP1	NM_004308	38.614	37.4365	23.2924	38.3133	37.4728	34.8058	32.6425	28.0967	48.0259	46.656	36.3153	43.4138	23.5853	38.3614	45.0605
ARHGAP10	NM_024605	6.77981	6.36173	5.8681	8.06605	6.43316	8.68344	5.14013	6.29852	7.76479	7.27291	4.65703	6.04387	5.41595	5.19497	3.87698
ARHGAP11A	NM_199357	1.06565	0.255331	0.0694073	1.68878	0.263584	0.0960471	0.0389316	0.200177	0.082051	0.0643126	0.620629	0.16058	0.224233	0.945026	0.184553
ARHGAP11A	NM_014783	4.84655	6.58947	0.293448	10.7903	2.59843	0.797057	0.636318	1.03322	0.348601	0.768827	4.12467	1.8425	4.31299	6.31393	1.3406
ARHGAP11B	NM_001039841	2.77172	2.67857	0.252548	4.54866	0.811147	0.606946	0.118992	0.495607	0.523699	0.32795	2.68926	1.3187	1.0335	2.53221	0.854563
ARHGAP12	NM_018287	7.26019	5.99628	9.44467	9.19448	5.68165	5.7212	5.34066	6.51508	6.03902	5.97433	8.14371	6.94664	4.3365	6.63257	5.58846
ARHGAP15	NM_018460	0	0.0307837	0	0	0	0.0577011	0.0311111	0	0	0	0	0	0	0	0
ARHGAP17	NM_018054	8.17354	10.2325	3.61601	6.91411	8.93479	9.25687	12.5635	7.52422	15.01	14.4859	6.72438	10.1525	3.26689	7.56539	7.63775
ARHGAP17	NM_001006634	0.651035	1.37036	1.56603	1.03984	0.860624	3.2444	1.22051	0.909491	0.908922	0.596173	1.944	2.03698	1.70893	0.553449	2.33865
ARHGAP18	NM_033515	3.39015	2.97844	1.68268	4.95177	3.0571	3.29508	1.89418	6.18567	4.37722	2.39217	4.5471	3.4474	1.99172	4.42037	3.30074
ARHGAP19	NM_032900	2.52161	2.28494	2.5381	5.0875	1.52779	0.614245	0.782015	1.40139	1.27413	1.19457	2.54101	1.84281	2.00885	2.82695	1.40171
ARHGAP20	NM_020809	0.0545748	0.0559939	0.0343113	0	0.200369	0	0.0889264	0	0.0284638	0.158441	0.027064	0.0796368	0.0133725	0.00839205	0.151436
ARHGAP21	NM_020824	30.1066	30.0603	36.6439	34.3789	23.8275	16.2762	20.4155	27.9663	33.5348	26.6843	20.099	29.845	11.9656	21.0631	18.8308
ARHGAP22	NM_021226	7.26392	8.01313	4.55877	3.86246	7.82168	9.48406	6.10229	12.6007	12.6058	11.0376	4.90055	6.055	4.62268	2.92065	6.62377
ARHGAP23	NM_001199417	22.0164	18.0222	7.92278	17.9197	15.4641	10.02	8.0437	11.5845	8.7516	10.4309	20.7129	21.5236	10.5764	18.2185	22.1178
ARHGAP23	NM_020876	0.315176	0.264189	0.727434	0.463796	0.616391	0.270046	0.175767	0.424562	0.132992	0.150836	0.849883	0.615455	0.375583	0.527131	0.142142
ARHGAP24	NM_001025616	1.01266	1.12039	2.45137	1.76111	1.0868	0.295497	0.0674	0.182615	0.342787	0.375249	0.580428	0.698705	1.31788	1.30491	0.857076
ARHGAP24	NM_001042669	0.198756	0.818614	0.404364	0.294864	0.745918	1.36388	0.133045	0.988174	0.827243	1.28143	0.317213	1.00104	0.447001	0.864469	0.250087
ARHGAP24	NM_031305	0.0901339	0.0859671	0.170989	0.167717	0.121751	0.0968384	0.131093	0.0714241	0.104674	0.0894318	0.139876	0.102758	0.212413	0.0913954	0.103717
ARHGAP25	NM_001166277	0.000785122	0.000744973	0.354775	1.06984	1.48929	0.896659	0.70972	0.00429081	0.840947	0.00103235	0.853532	0.523518	0.152331	0.684615	1.91947
ARHGAP25	NM_001007231	0.433556	0.314126	0.293389	0.633675	0.547207	0.587784	0.383265	0.907449	0.422121	0.657477	0.531735	0.376932	0.213905	0.393039	0.640595
ARHGAP25	NM_001166276	0.556548	0.380971	0.31344	0.905119	1.08879	0.736687	0.559077	2.61053	0.610663	0.928053	0.727914	0.465442	0.213876	0.5133	1.25987
ARHGAP25	NM_014882	0.557252	0.386092	0.320223	0.93237	1.11817	0.747832	0.591217	2.6891	0.63485	0.920936	0.716007	0.472948	0.152404	0.534025	1.26132
ARHGAP26	NM_001135608	0.912976	0.598924	1.56771	4.66928	1.61624	1.82882	1.73002	1.58699	2.69514	0.709714	0.552067	0.415109	0.109802	0.271656	0.687698
ARHGAP26	NM_015071	0.323816	0.474112	2.42365	0.475521	0.150944	0.534	0.317177	0.227924	0.548882	0.893038	0.548857	0.554502	0.109612	0.551873	0.214025
ARHGAP27	NM_001159330_1	1.4347	5.18692	1.18644	6.06065	5.34189	6.48624	8.27824	2.54555	5.25056	5.35281	4.54951	7.36571	8.68746	5.06487	7.26785
ARHGAP27	NM_199282	11.8085	2.5757	9.50695	5.55013	4.51694	4.57646	4.16217	6.49767	6.4186	5.83993	9.69765	6.03189	1.38756	7.97282	8.87612
ARHGAP27	NM_001159330	0	0	0	0	0	0	0	0	0	0	0	0	0	0	0
ARHGAP27	NM_199282_1	0	0	0	0	0	0	0	0	0	0	0	0	0	0	0
ARHGAP27	NM_174919	4.34351	1.9179	1.75049	4.40553	1.32891	3.55677	2.16512	3.16545	3.17029	3.46037	5.90271	3.82557	1.26214	3.18941	3.88874
ARHGAP27	NM_174919_1	0	0	0	0	0	0	0	0	0	0	0	0	0	0	0
ARHGAP28	NM_001010000	0.183947	0.31455	0.693888	0.152199	0.180094	0.0336891	0.072662	0.0108086	0.543652	0.233639	0.152035	0.328068	0.0150243	0.122572	0.0793994
ARHGAP29	NM_004815	5.3431	2.7448	4.3891	4.22992	4.1104	4.90289	4.94542	9.60613	5.68307	8.13243	7.20575	2.90554	1.95756	3.26282	4.47431
ARHGAP30	NM_001025598	0.406681	0.13235	0.197039	0.0960635	0.303683	0.0996066	0.282414	0.0394564	0.0980937	0.304136	0.29386	0.171747	0.333098	0.144508	0.184301
ARHGAP30	NM_181720	0.12239	0.0711268	0.0543627	0.0564597	0.0605196	0.0328713	0.045334	0.0177705	0.0428615	0.104704	0.0605925	0.0414868	0.0988674	0.0259717	0.0526263
ARHGAP31	NM_020754	0.763179	0.565385	0.352036	0.347475	0.670036	0.58112	0.16589	0.446004	0.620138	0.526821	0.58621	0.716208	0.0813055	0.287011	0.422005
ARHGAP32	NM_014715	1.95151	2.26405	2.4019	4.57177	2.11015	1.21369	2.22456	1.22665	2.34993	1.37326	2.31445	2.54568	4.51396	5.07746	2.18123
ARHGAP32	NM_001142685	3.752	0.783282	3.51214	5.77203	0.961476	0.507541	0.352736	2.1398	1.52854	1.5191	3.96468	3.10259	0.807253	2.62129	1.65579
ARHGAP33	NM_052948	0.345469	0.682142	0.0368173	0.14345	0.0912514	0.162475	0.220704	0.0422575	0.261347	0.33042	0.149928	0.604528	0.0435285	0.421517	0.120669
ARHGAP33	NM_001172630	0.542756	1.14563	0.0682344	0.750748	0.512945	0.162588	0.20556	0.176016	0.437108	0.0781357	0.0428536	0.509169	0.0793368	0.398175	0.279655
ARHGAP35	NM_004491	11.5021	8.93117	22.0512	16.1287	7.68497	6.77846	6.35175	10.7214	9.0829	10.4558	11.1729	12.4043	8.73715	10.4167	8.1409
ARHGAP36	NM_144967	0	0	0	0	0	0	0	0	0	0.0205563	0	0	0	0	0
ARHGAP39	NM_025251	2.24851	2.2585	1.82941	1.7031	2.16094	1.5261	1.93965	2.00512	2.40292	2.67592	1.95134	2.81463	1.53943	1.41353	3.3643
ARHGAP4	NM_001666	0.178742	0.13068	0.42993	0.163041	0.259868	0.0432917	0.0467372	0.0370854	0.0547449	0.209773	0.242575	0.178656	0.167547	0.137517	0.194484
ARHGAP4	NM_001164741	0.178571	0.131163	0.429009	0.163026	0.109578	0.043319	0.0466657	0.0370155	0.0548722	0.20973	0.0989475	0.179148	0.167217	0.137204	0.194333
ARHGAP40	NM_001164431	0.644809	0.109048	1.71512	0.423212	2.82265	4.36038	0.18368	8.83071	1.6168	2.27244	0.799412	0.0904706	1.33691	0.343213	2.38565
ARHGAP42	NM_152432	0.96236	0.926324	1.37714	1.44841	1.10744	0.473512	0.531919	0.595013	0.998848	1.01643	0.961604	1.5021	0.281562	1.07122	0.690848
ARHGAP44	NM_014859	1.15529	0.570971	1.36138	0.301567	0.456996	0.374964	0.553452	0.29247	0.321647	0.208756	1.6403	1.02759	0.481758	0.586887	0.548694
ARHGAP45	NM_012292	2.42391	2.8844	1.35059	2.42632	4.4405	2.969	3.22727	2.34918	4.26132	8.15483	3.39432	2.66211	1.71572	2.1884	5.17206
ARHGAP5	NM_001030055	4.39639	5.079	3.01269	7.70283	3.45155	2.02543	4.51432	2.72465	1.99465	2.12836	2.11397	5.75403	3.98579	2.32762	2.04195
ARHGAP5	NM_001173	7.60112	5.09874	15.7146	10.7804	6.22709	4.51977	4.51553	8.39562	8.45914	10.3054	10.3523	4.68017	3.98922	8.41247	5.41309
ARHGAP6	NM_013423	0.113194	0.0441301	0.11067	0.0936033	0.0691926	0.0310608	0.00559303	0	0.0457721	0.0216427	0.0466865	0.0458091	0	0.0463595	0.0503011
ARHGAP6	NM_013427	0.112932	0.0441436	0.0799557	0.0932954	0.0690649	0.0309509	0.00558578	0	0.0458588	0.0162185	0.0466046	0.0459337	0	0.0462877	0.0492392
ARHGAP6	NM_006125	0.000363892	0.000260016	0.0341121	0.0005666	0.000357197	0.000244376	0	0	0.000237883	0.022274	0.000343848	0	0	0.000240113	0.0331281
ARHGAP8	NM_001198726	0.00072442	0.0676792	0.0678914	0.0905923	0.00824828	0.111328	0.0466413	0.00585113	0.0951472	0.0268635	0.172811	0.0594609	0.941131	0.0605457	0.0172569
ARHGAP8	NM_181335	0.0548541	0.33362	0.00583406	0.389823	0.022303	0.767675	1.31496	0.0570089	0.859623	0.128585	6.35734	5.18809	11.6506	1.24856	0.180955
ARHGAP8	NM_001017526	0.00539647	0.0471705	0.00741334	0.0532497	0.00258542	0.367782	0.210958	0.00368913	0.169779	0.0130336	0.843385	5.25561	0.179949	0.0210903	0.0418366
ARHGAP9	NM_001080156	0	0	0.119685	0.831052	0	0	0.0378218	0.168894	0	0	0.111387	0.386804	0	0.134334	0.0781771
ARHGAP9	NM_001080157	0	0	0.0752972	0.533928	0	0	0.0303928	0.0596115	0	0	0.0658958	0.212959	0	0.074635	0.0480255
ARHGAP9	NM_032496	0	0	0.0749724	0.297986	0	0	0.0303899	0.223223	0	0	0.0669706	0.174765	0	0.0648386	0.0464973
ARHGDIA	NM_001185077	7.8836	7.40582	4.26378	6.27847	10.5962	13.3043	8.54581	15.3583	17.7279	23.5958	11.1145	9.41928	4.40866	7.21266	14.024
ARHGDIA	NM_001185078	1.01633	1.15853	1.76221	1.25013	1.27674	2.03583	1.19039	0.985996	1.23694	1.76598	1.81049	1.34731	2.60028	0.815233	1.19447
ARHGDIA	NM_004309	176.533	202.035	75.9658	151.087	240.169	158.143	157.122	152.172	179.955	181.465	184.664	141.048	131.088	137.227	273.821
ARHGDIB	NM_001175	18.0723	17.8781	1.42026	21.9267	41.7658	26.2424	15.1525	79.1803	21.2617	18.3264	17.1241	5.8074	7.51225	16.6226	20.6561
ARHGDIG	NM_001176	0	0	0	0	0	0	0.58986	0.233981	0.0769201	0.0802814	0	0.322814	0	0	0.0818602
ARHGEF1	NM_198977	5.35651	3.01045	2.68488	7.21034	3.71802	3.67378	4.31433	2.02303	9.11767	10.8307	3.47634	5.30663	6.2611	4.68144	3.81698
ARHGEF1	NM_004706	20.2457	15.8654	4.18022	19.4391	25.8465	15.3859	10.678	19.895	18.9019	9.68378	28.3377	19.6619	7.63936	19.2579	38.1723
ARHGEF1	NM_199002	5.46498	6.00853	7.49235	4.16778	5.97734	9.31306	8.92076	4.47842	14.0758	12.0426	5.18454	2.69133	4.09205	2.2842	6.91422
ARHGEF10	NM_014629	9.67701	12.0953	12.3318	10.3471	10.2957	6.99592	9.01751	12.4678	9.51863	9.24147	7.08107	8.68546	4.97708	6.58245	6.90932
ARHGEF10L	NM_018125	0.541582	0.207494	1.21771	0.577	0.326516	0.364622	0.725375	0.335369	0.418245	0.656404	1.26629	1.03318	2.19845	0.23021	0.649621
ARHGEF10L	NM_001011722	4.82145	4.3945	1.79995	3.01196	4.28065	3.04263	2.85842	2.06509	4.33057	3.90748	4.01095	7.0136	2.50848	4.64664	3.9598
ARHGEF11	NM_014784	3.12591	3.03331	4.44743	2.38521	3.48678	3.55902	1.91264	2.8613	3.48747	1.78329	3.77498	2.29337	1.24743	2.41747	3.99741
ARHGEF11	NM_198236	2.07031	1.81222	1.28461	2.61502	1.64352	1.00151	1.13983	1.7119	2.13051	2.77908	2.30185	4.31912	1.24126	2.1189	1.70541
ARHGEF12	NM_001198665	13.5142	9.343	23.288	13.0993	8.80234	4.48442	9.05836	13.3636	10.033	9.55595	9.55393	8.86204	7.3216	11.3394	8.72419
ARHGEF12	NM_015313	6.62199	2.74465	2.86866	8.58511	3.64688	4.48272	1.37102	1.49755	1.47217	1.01182	14.1559	6.18689	7.19049	6.36077	4.91259
ARHGEF15	NM_173728	0	0	0	0	0	0.0113046	0	0	0.00714651	0	0	0	0	0	0.00761909
ARHGEF15	NM_025014	0	0	0	0	0	0.0113089	0	0	0.00716412	0	0	0	0	0	0.00760824
ARHGEF16	NM_014448	8.60102	3.20921	8.02374	9.15816	5.79599	2.85802	3.02832	1.89783	1.70347	3.55581	14.0677	13.2977	9.36675	14.7044	11.0437
ARHGEF17	NM_014786	3.76041	6.08429	3.87282	3.52963	5.42159	2.27602	3.52281	4.2149	4.20912	4.2217	2.58647	5.4706	2.00903	3.3797	4.16905
ARHGEF18	NM_015318	26.4858	23.2484	13.5204	19.7881	27.0382	15.844	19.0242	24.8837	23.4679	27.4756	15.2567	18.2938	7.66173	12.63	16.1235
ARHGEF18	NM_001130955	1.56095	1.17734	1.02901	0.724848	1.21396	0.91257	0.618107	1.35379	0.625531	1.3016	0.600937	0.729484	0.488783	0.450461	0.583879
ARHGEF19	NM_153213	6.17402	7.5918	1.88992	5.70378	3.11997	1.2705	0.804933	0.570654	1.4472	0.692285	3.1248	5.53927	5.89266	7.3958	2.75907
ARHGEF2	NM_004723	2.29265	4.74429	4.47118	6.42721	0.0107773	2.38667	2.55192	0.724575	4.6765	2.2125	2.89819	2.18575	4.92454	1.60024	2.07831
ARHGEF2	NM_001162384	3.66351	2.47325	2.18216	12.4453	4.64547	2.95692	1.35635	4.45065	3.13962	2.68702	5.71735	6.82186	2.90335	3.06209	4.44843
ARHGEF2	NM_001162383	7.4242	5.14908	14.0296	18.2492	4.64737	7.49324	3.85197	5.69709	5.59253	7.21183	6.42763	7.67275	2.68882	8.98071	7.93787
ARHGEF25	NM_001111270	0.119136	0.505407	0.04682	0.115477	0.136606	0.299155	0.0661854	0.118201	1.05742	0.256414	0.092335	0.17959	0.0805374	0.133361	0.0410126
ARHGEF25	NM_182947	0.118957	0.25365	0.0467368	0.115369	0.136554	0.886268	0.0660694	0.117884	0.362065	0.938021	0.0921552	0.249768	0.134468	0.162082	0.0672636
ARHGEF26	NM_015595	0.708779	0.94588	0.557012	0.407253	1.30112	0.486786	0.583286	1.3651	0.433559	1.15508	1.05772	0.750159	0.675395	0.645863	1.0805
ARHGEF28	NM_001177693	7.28385	5.08554	8.54561	8.92759	6.76103	12.1331	6.88219	13.6097	9.22775	7.40209	7.02065	4.24379	1.98482	3.32901	4.68208
ARHGEF28	NM_001080479	1.98907	1.37995	2.35152	2.09833	4.39419	6.95079	2.78278	4.44133	3.7002	2.87168	1.3017	0.926731	1.16468	1.3617	0.871222
ARHGEF3	NM_001128616	0.128288	0.0815399	0.175494	0.192009	0.113389	2.03357	0.10425	0.110091	0.0970358	0.169254	0.140711	0.29683	0.178644	0.100871	0.127129
ARHGEF3	NM_019555	8.01023	3.78247	0.619821	1.87139	7.45595	3.47866	8.27529	8.39388	8.37474	11.0179	3.70708	2.71917	3.06983	3.72627	2.76816
ARHGEF3	NM_001128615	1.89736	4.31994	7.32038	4.83719	2.16752	4.36214	6.6413	1.89821	2.99641	2.24772	4.14418	6.71305	3.96245	3.54075	2.25544
ARHGEF33	NM_001145451	0.101177	0.0671346	0.0597784	0.037846	0.101515	0.0656563	0.0313784	0.0617654	0.0431929	0.0313205	0.0879542	0.0592335	0.0786928	0.0710173	0.0678064
ARHGEF35	NM_001003702	13.5971	11.1489	16.5241	12.3883	8.69214	6.89099	6.2305	9.94644	6.79956	7.7189	16.7918	12.3872	8.53199	9.25543	8.97882
ARHGEF37	NM_001001669	10.974	3.92361	14.6271	7.4144	5.11994	7.89306	8.95836	4.21235	7.39503	11.3802	7.66272	4.8913	13.651	6.45467	3.86311
ARHGEF38	NM_017700	0.0529765	0	0	0.0821802	0	0	0	0	0	0.0480587	0	0	0	0.040728	0
ARHGEF39	NM_032818	0.345305	0.922664	0.184918	0.769637	0.248319	0.274498	0.14649	0.183674	0.392898	0.358692	0.101578	0.227799	1.04437	0.791984	0.180248
ARHGEF4	NM_032995	3.7701	0.916869	2.72627	1.28135	2.25348	2.03173	1.59226	2.01254	2.10254	3.72506	2.37158	1.67189	1.75541	1.90375	3.47669
ARHGEF4	NM_015320	13.9083	3.53141	17.3611	11.7605	11.962	5.24147	6.66088	9.18572	9.52836	15.9418	7.25932	5.88987	12.0236	9.58034	9.4733
ARHGEF40	NM_018071	9.62357	13.8138	6.64444	3.35631	7.48645	8.60762	4.56763	6.88211	10.1379	8.2797	4.96353	13.8947	2.26972	3.11643	5.52017
ARHGEF5	NM_005435	16.8548	9.83343	15.3833	12.3549	10.8841	9.63708	5.68476	11.0945	9.15072	12.0985	19.9253	12.8336	9.2293	9.85385	11.6905
ARHGEF6	NM_004840	0.580387	0.4726	0.993312	0.260116	0.402496	0.478329	0.267471	0.329663	0.437238	0.795677	0.383757	0.548924	0.268625	0.228075	0.202801
ARHGEF7	NM_001113512	0.0102368	1.69119	0.0098175	0.0377365	0.019858	0.810131	0.0187308	0.012256	0.029763	0.0155009	0.0132385	0.0232251	0.0284173	0.00795224	0.0361128
ARHGEF7	NM_145735	0.00847813	3.3343	0.0116612	0.013972	0.00999604	0.853046	0.00332575	0.0135929	0.0122119	0.0162826	0.0276903	0.0169797	0.0179371	0.0119983	0.00938571
ARHGEF7	NM_001113511	0.000730985	2.21978	0.00839721	0.00208165	0.000619577	0.0572236	0.000334581	0.00511403	0.000860955	0.0146288	0.00566724	0.00348825	0.00579171	0.00697999	0.00108916
ARHGEF7	NM_003899	3.83824	0.713302	5.177	1.09929	3.50782	1.14556	1.44974	5.63293	3.84417	6.54941	6.496	4.64531	2.43584	4.49019	0.651494
ARHGEF7	NM_001113513	7.00081	2.75692	5.29792	7.94126	7.59077	5.77047	12.643	4.92001	7.94419	6.70362	4.63815	9.95422	4.23358	4.35477	7.65349
ARHGEF9	NM_001173480	0.246454	0.349259	0.466695	0.356723	0.276553	0.61394	0.290308	0.429426	0.453235	0.334132	0.384429	0.409977	0.47986	0.64492	0.54163
ARHGEF9	NM_015185	1.54852	0.856893	1.98611	1.92327	1.1996	1.24315	1.17616	1.56129	1.78338	1.26208	1.21762	0.978026	1.04881	1.11074	1.37685
ARHGEF9	NM_001173479	0.13454	0.486316	0.16669	0.166796	0.189983	0.342297	0.730008	0.260648	0.621681	0.226751	0.246239	0.210554	0.308936	0.119679	0.28784
ARID1A	NM_006015	12.3956	8.14615	7.42557	7.94742	6.3355	6.08409	4.6307	8.73467	7.73774	9.90415	11.3076	13.2841	1.71994	7.9517	8.07927
ARID1A	NM_139135	0.73288	3.35032	1.32682	3.83861	3.37002	2.37671	4.26816	2.33592	2.11565	0.900563	1.74824	1.4952	4.7306	2.35321	1.4568
ARID1B	NM_017519	4.02792	2.56701	3.98025	6.2308	1.90783	2.20127	1.65042	2.20762	2.32243	4.35779	3.62662	5.4504	2.28851	4.75777	3.74227
ARID1B	NM_020732	0.683607	2.56914	0.552963	1.03561	1.9072	2.20217	1.64394	2.18979	2.32205	0.855736	0.474772	1.0896	2.28519	0.692445	0.564464
ARID2	NM_152641	3.24181	3.01322	3.10691	4.1216	2.6925	1.77031	2.77002	3.40091	2.86611	3.38589	4.17593	4.57672	2.6349	3.757	2.62552
ARID3A	NM_005224	4.03575	3.43517	2.40333	2.37212	3.42817	1.61828	2.20927	3.00465	3.26834	4.11614	2.76585	4.14539	0.82919	2.13922	2.89818
ARID3B	NM_006465	3.86741	5.75149	3.20463	4.59398	4.27752	1.82261	1.74979	2.83818	1.9411	1.89379	4.31321	5.74568	1.64548	3.48355	4.13093
ARID3C	NM_001017363	0.315549	0	0.694351	0.0978976	0.057926	0	0	0	0.164559	0.17175	0.0782413	0	0.309277	0.0485174	0
ARID4A	NM_023001	0.835592	0.419107	0.578467	0.350829	0.170786	0.21091	0.247385	0.257681	0.294568	0.178336	0.312078	0.29894	0.328352	0.259968	0.645168
ARID4A	NM_023000	0.523788	0.241989	0.201198	0.457239	0.285863	0.285303	0.268047	0.258457	0.367033	0.173775	0.187899	0.406803	0.394846	0.315595	0.696736
ARID4A	NM_002892	1.9368	1.86359	2.01376	1.80288	1.53946	1.7761	2.19535	2.01378	2.03203	2.75702	2.38254	2.21336	1.28411	2.07727	0.362681
ARID4B	NM_031371	1.13969	2.87243	1.49479	3.15566	2.39489	2.10466	4.82754	1.14347	3.48035	4.85257	1.89423	2.22914	3.75313	1.69724	2.56123
ARID4B	NM_016374	6.05254	4.39885	4.42019	3.93203	4.32729	4.00268	2.44071	7.3034	4.24674	3.01316	4.76439	6.3777	3.05996	5.01661	2.08604
ARID5A	NM_212481	2.12088	8.87111	6.05157	3.79633	5.42073	3.45104	3.21404	2.24309	5.72907	5.2986	1.09221	6.90356	1.15929	2.10721	3.56123
ARID5B	NM_032199	4.50032	3.8674	3.27791	5.35749	2.78995	1.43812	1.25073	1.54793	2.24589	3.25561	3.32877	3.15208	4.04468	3.57697	2.63186
ARIH1	NM_005744	16.4253	13.593	18.5537	19.7389	11.9754	11.0408	13.8335	16.1997	13.6027	14.8078	19.176	16.5737	16.3811	17.1268	12.7502
ARIH2	NM_006321	11.4133	12.8684	15.9812	21.1753	12.3263	14.6201	11.5422	10.745	11.2409	10.5372	20.6391	15.9278	14.4184	13.8209	16.6475
ARIH2OS	NM_001123040	0.24357	0.205193	0.700462	1.31049	0.339112	0.476232	0.195546	0.303432	0.336934	0.526778	0.221866	0.423106	0.246701	0.349237	0.608753
ARL1	NM_001177	16.3637	17.3909	30.2625	16.8734	22.6192	20.3279	29.5989	21.7966	26.1057	24.5849	22.9814	18.4184	26.2516	23.5582	24.0802
ARL10	NM_173664	0.890369	0.347995	1.1662	0.644585	0.599306	0.529968	0.0439621	0.130789	0.412764	0.538502	1.17744	1.26311	0.363614	1.48317	0.905897
ARL11	NM_138450	0.110222	0.0269254	0.0288737	0	0.0505843	0	0.0408177	0	0.0479051	0	0.0455499	0.00223384	0.0675197	0.028248	0.0679664
ARL13A	NM_001162491	0	0	0	0.0332112	0	0	0	0.0429446	0	0.00368973	0.0262208	0.015802	0.0259672	0	0.0412976
ARL13A	NM_001162490	0	0.0197545	0	0.0269576	0	0	0	0.0640491	0	0.0487253	0.0218892	0.0587319	0.0215798	0.0753466	0.0318556
ARL13A	NM_001012990	0	0.0194522	0	0.0312896	0	0	0	0.0429597	0	0.045298	0.0248615	0.059552	0.0245843	0	0.0362496
ARL13B	NM_144996	0.191102	0.430998	0.47435	0.717067	0.377183	0.00560769	0.32331	0.479964	0.364516	0.291102	0.234699	0.502929	0.397369	0.20626	0.21594
ARL13B	NM_001174151	0.645256	0.650193	0.995783	0.727379	0.727465	0.723402	0.425612	0.480374	0.316123	0.266085	0.560544	0.503176	0.530762	0.46472	0.317876
ARL13B	NM_001174150	0.870938	1.17483	2.31272	1.85113	0.727497	0.723708	0.613247	0.48076	0.88635	1.28778	1.2908	0.505812	0.787564	1.45087	0.714993
ARL13B	NM_182896	0.234963	0.215284	0.644689	0.503104	0.000477985	0.00383452	0.19868	0.00140899	0.265272	0.32972	0.342963	0.00179133	0.297976	0.31213	0.175818
ARL14	NM_025047	2.35004	1.41299	0.0947097	0.654314	2.59947	1.076	1.29414	2.28352	1.6236	1.4759	1.04587	1.75841	1.47649	1.2971	2.28513
ARL14EP	NM_152316	5.8606	5.71612	8.45745	10.9357	6.3938	7.13333	7.29066	7.99589	6.7075	7.41686	8.68789	8.57169	8.45775	8.3219	7.54273
ARL15	NM_019087	6.03999	7.97156	4.36425	5.50656	5.12349	7.78532	11.0457	7.87158	7.98718	7.60906	5.35884	4.90793	3.22651	5.28197	4.02452
ARL16	NM_001040025	14.9783	16.4398	13.3576	13.4946	13.4491	19.0812	18.4036	15.4578	18.118	10.7012	14.9768	15.2102	18.6129	12.6915	12.3783
ARL17A	NM_016632_3	0.431756	0.266884	0.374806	0.343712	0.143682	0.281102	0.0907466	0.163613	0.154975	0.42605	0.25803	0.207487	0.166249	0.417204	0.140521
ARL17A	NM_001113738	0.650858	0.706325	0.77522	0.521748	0.555176	0.981171	0.546228	0.549627	0.58156	0.65482	0.658418	0.976138	0.299717	0.57422	0.678154
ARL17A	NM_016632_1	0.980967	0.487822	0.680291	0.495343	0.762036	0.497872	0.250102	0.271355	0.310431	0.509244	1.21302	0.516932	0.575602	0.88327	0.238451
ARL17A	NM_001113738_1	0.855572	1.00714	0.938442	0.758451	0.772561	1.12003	0.706192	0.656874	0.893844	0.914757	0.96237	1.27032	0.492646	1.03964	1.05
ARL17A	NM_001113738_4	0	0	0	0	0	0	0	0	0	0	0	0	0	0	0
ARL17A	NM_001113738_3	0	0	0	0	0	0	0	0	0	0	0	0	0	0	0
ARL17A	NM_016632	0	0	0	0	0	0	0	0	0	0	0	0	0	0	0
ARL17A	NM_016632_2	0	0	0	0	0	0	0	0	0	0	0	0	0	0	0
ARL17A	NM_016632_4	0	0	0	0	0	0	0	0	0	0	0	0	0	0	0
ARL17A	NM_001113738_2	0	0	0	0	0	0	0	0	0	0	0	0	0	0	0
ARL17B	NM_001103154_1	1.15278	0.616574	1.29526	1.90546	1.23133	1.02774	0.613532	0.692695	0.536435	0.571427	1.06211	1.86804	0.923373	1.50408	0.859219
ARL17B	NM_001039083_1	1.61703	1.83486	1.91402	1.19929	1.46152	0.87281	1.73288	1.23057	1.709	1.82108	3.24969	1.50134	1.84647	2.92187	2.09752
ARL17B	NM_001039083	0	0	0	0	0	0	0	0	0	0	0	0	0	0	0
ARL17B	NM_001103154	0	0	0	0	0	0	0	0	0	0	0	0	0	0	0
ARL2	NM_001199745	7.30642	5.24217	2.01047	15.3786	2.0967	5.91565	4.18198	4.05816	7.45524	1.33948	4.31695	5.40418	6.60539	1.77201	2.45355
ARL2	NM_001667	33.0777	37.3861	25.785	33.0539	26.9135	23.9293	13.1748	11.4873	11.9122	19.1802	22.636	25.1653	16.9724	28.2272	30.3023
ARL2BP	NM_012106	23.8414	23.6952	33.4385	30.9727	29.7572	28.4418	48.6728	35.3601	36.251	39.4604	41.4748	27.0632	37.2505	34.0637	29.6682
ARL3	NM_004311	5.53572	7.89194	6.43467	7.51098	5.62017	5.13441	5.90611	4.59668	6.03423	5.81347	4.47971	6.66652	8.76661	8.23854	4.79097
ARL4A	NM_001037164	1.09822	0.352656	0.81489	1.44983	2.63132	0.0741895	1.8276	0.119315	0.161799	0.144146	0.328362	0.126263	3.00652	1.17582	2.1286
ARL4A	NM_212460	1.09844	0.0694606	0.815626	0.938716	0.807555	0.0748687	0.603366	0.119436	0.0547816	0.066083	0.413916	0.12594	1.3352	2.74314	2.36077
ARL4A	NM_005738	1.69212	2.66801	2.74138	4.84532	0.654146	1.76341	0.940754	1.07486	1.98304	1.56453	2.77259	2.26582	0.560853	1.3576	0.206847
ARL4A	NM_001195396	1.69212	2.72204	2.74158	4.77743	1.22905	1.7634	1.17341	1.07496	1.98214	1.55265	2.4865	2.26586	1.01038	2.80662	0.382697
ARL4C	NM_005737	27.8714	35.6031	18.2731	26.3215	36.8993	32.717	30.7798	62.9041	64.9043	85.3768	22.9295	34.6852	7.51104	25.4294	35.707
ARL4D	NM_001661	31.5962	33.3097	51.743	63.1757	30.9112	23.0645	35.3805	33.1408	36.0559	43.553	40.462	54.6951	79.217	52.8371	53.0246
ARL5A	NM_001037174	3.24721	4.14889	2.43269	2.45332	4.92075	3.88053	3.02255	4.84159	3.43201	1.49628	5.90536	4.4255	10.17	7.0107	7.25758
ARL5A	NM_012097	8.14553	4.64978	5.43644	3.65236	2.25355	1.37496	4.67649	5.86197	1.93619	8.1182	8.68332	1.70158	10.9581	6.56465	0.890244
ARL5A	NM_177985	2.0662	3.46152	9.6082	5.93589	4.99991	1.83663	7.70615	3.85633	5.29986	1.4547	4.90835	5.6944	7.29626	5.54381	5.14306
ARL5B	NM_178815	5.75091	3.09726	8.34136	6.67632	3.25923	1.19286	1.58654	2.63641	1.84525	3.4841	7.3451	4.50562	2.93179	4.54025	2.53469
ARL5C	NM_001143968	0	0	0	0	0	0	0	0	0	0	0.109871	0.107751	0	0	0
ARL6	NM_032146	0.596393	0.916122	1.05708	0.733872	1.70776	1.41812	2.06725	1.71615	1.97747	1.36457	0.964214	1.55831	0.683649	1.85708	1.651
ARL6	NM_177976	1.65485	0.925027	0.780934	0.73848	1.41303	1.41927	0.426835	1.72824	0.767802	1.37041	2.94567	1.5644	0.684342	1.87736	1.23362
ARL6IP1	NM_015161	57.3321	128.275	52.856	95.7784	70.1591	56.8417	79.8385	43.9901	55.7606	72.0921	58.6358	64.7015	72.7466	78.8194	58.0006
ARL6IP4	NM_001002252	4.54228	6.27644	5.67253	3.48642	4.94354	9.1094	3.19158	4.38103	4.90713	3.87096	5.57549	5.88143	5.45969	5.48241	8.87815
ARL6IP4	NM_016638	17.3485	24.8117	19.0164	25.5848	25.4514	19.2668	18.8289	21.4046	19.2383	24.5995	17.0644	26.0401	33.5785	23.775	20.7294
ARL6IP4	NM_018694	23.2509	15.1941	2.37134	19.4596	20.6404	10.8398	8.61099	7.19452	12.3748	6.5557	10.5619	8.62027	13.3847	9.73258	12.7077
ARL6IP4	NM_001002251	25.0687	28.9671	32.6334	18.6143	24.7981	17.9898	17.8026	18.3941	21.2839	18.3093	32.0008	21.2	31.5497	24.9185	26.2778
ARL6IP5	NM_006407	73.9465	73.547	51.2289	52.0375	92.0861	96.7221	154.417	107.783	101.608	129.426	68.1469	65.8477	73.1257	68.5457	70.846
ARL6IP6	NM_152522	4.9481	5.33149	8.6278	4.18186	4.12628	1.62833	2.51492	3.0897	2.63728	4.69253	3.67508	3.67127	3.79426	3.92606	3.53114
ARL8A	NM_138795	19.954	24.6621	23.6419	22.388	26.1562	23.8463	36.4941	23.8252	38.7201	38.9451	19.7452	27.9364	18.8023	17.2177	23.6489
ARL8B	NM_018184	41.3063	42.6565	59.2192	53.3305	43.8209	35.6528	67.7881	42.1201	51.637	52.5829	50.584	42.4017	52.9808	45.149	37.3696
ARL9	NM_206919	1.34346	0.454334	0.487289	0.320592	0.474273	0.567804	0.459166	0.364277	0.718526	0.468703	1.7937	0.376933	0	0.0794417	0.382347
ARMC1	NM_018120	9.66745	12.2633	13.205	16.6045	10.5213	10.2755	14.1667	14.5459	10.064	10.7335	15.7522	11.4756	11.9287	13.5028	10.2406
ARMC10	NM_001161013	0.0582292	1.31266	0.451806	2.20617	0.443818	0.150672	0.296872	1.24308	0.173119	0.461885	0.0287654	0.489013	0.334588	0.709983	0.562619
ARMC10	NM_001161011	0.940488	1.1748	0.689096	2.08863	0.359344	0.684988	0.856718	2.20339	0.691728	1.71586	1.00048	0.797625	0.168583	0.178063	2.0729
ARMC10	NM_001161012	4.34455	4.13772	4.83245	4.43919	3.78119	3.98507	2.74977	1.0935	1.44206	3.06452	5.07223	3.21845	4.96567	5.0835	4.85366
ARMC10	NM_001161010	1.31153	2.76653	4.81509	2.93088	2.97936	3.91141	1.1702	1.61073	2.3913	3.48814	4.89294	3.94223	5.37044	5.92834	3.25021
ARMC10	NM_001161009	3.32903	0.144092	7.21908	7.8195	1.14504	1.74796	6.80107	9.1594	8.40867	4.8641	3.82662	5.52801	6.13604	8.44881	0.17659
ARMC10	NM_031905	4.56651	5.26181	2.69466	0.626444	5.5959	4.73517	3.66522	0.943792	1.76632	0.931826	7.00469	3.1424	4.62792	2.2579	6.61007
ARMC12	NM_145028	0.609183	0.247998	0.74471	0.524985	0.372764	0.650819	0.0501271	0.29826	0.411817	0.307009	0.41958	0.493797	0.746344	0.364251	0.688675
ARMC2	NM_032131	0.346064	0.432632	0.415945	0.378966	0.448432	0.587198	0.648312	0.412664	0.530848	0.313959	0.378564	0.420813	0.249402	0.297371	0.263604
ARMC3	NM_173081	0	0	0	0	0.0230255	0	0	0	0	0	0	0	0	0.0385741	0.0232032
ARMC4	NM_018076	0	0	0	0	0	0	0.0143653	0	0	0.0175964	0.0480924	0	0	0	0.01794
ARMC5	NM_024742	0.542181	0.389223	0.298999	0.784969	0.580832	0.284875	0.294399	0.193503	0.47121	0.87355	0.28406	0.504191	0.286153	0.445105	0.496848
ARMC5	NM_001105247	2.73688	3.20932	2.10665	2.68538	4.08767	3.97383	3.64971	3.40932	4.57655	5.33624	2.57198	3.65934	2.83956	2.27337	4.52403
ARMC6	NM_033415	5.2747	8.08372	5.17591	2.91832	7.44632	11.7008	9.91345	9.55826	11.8402	4.85898	8.88759	6.67379	10.1916	7.17849	7.97852
ARMC6	NM_001199196	4.24127	1.96076	0.777841	6.58148	2.77624	0.991606	1.04052	2.08572	0.752017	4.81537	3.69471	2.96213	1.18777	2.924	4.11781
ARMC7	NM_024585	3.04022	3.74477	5.80778	3.16034	4.1023	3.62767	4.33302	2.73859	3.4079	4.58846	4.5469	4.62465	4.60908	3.77918	4.3221
ARMC8	NM_213654	2.76788	2.29518	1.75203	2.3722	3.43701	2.64182	0.0503499	4.23163	3.60939	3.04074	2.98346	2.93748	2.56348	2.72416	3.00814
ARMC8	NM_014154	1.75853	1.4321	1.17496	1.73077	3.43598	2.77748	1.44647	3.8524	3.36559	3.26433	3.6522	3.17034	2.16912	3.17488	3.27179
ARMC8	NM_015396	2.94718	3.33885	2.17136	3.12677	1.58193	1.40228	6.92666	1.64353	1.47273	1.46076	2.20028	1.4775	1.17568	1.64081	1.34514
ARMC9	NM_025139	3.82727	6.06107	2.80384	4.12593	4.13808	7.66289	5.6451	7.34666	8.1759	5.20818	3.69942	7.09906	4.72874	5.98474	4.92002
ARMCX1	NM_016608	5.62135	3.79686	2.39513	2.62665	6.55831	10.7449	5.21665	3.70086	10.3316	11.3975	4.24027	3.00591	2.24036	2.34316	3.88392
ARMCX2	NM_014782	6.79129	2.5928	6.19543	5.7191	6.2753	2.62112	4.33921	4.46885	3.28991	4.90484	5.60659	7.16892	13.2137	4.83371	6.19533
ARMCX2	NM_177949	9.48538	10.1591	10.4016	6.9725	13.4311	3.57666	10.0465	15.4045	21.7474	14.3013	14.3958	9.29504	3.52039	12.2922	14.8499
ARMCX3	NM_016607	5.09789	4.89717	2.78922	2.04311	1.1024	2.31406	1.79603	2.43025	2.55418	1.37378	2.8188	1.53787	1.76295	1.35086	1.32047
ARMCX3	NM_177947	7.97716	10.5277	19.6773	9.13102	12.1409	7.72593	11.9062	18.6393	10.6349	25.935	9.18391	10.2868	7.60936	7.69224	5.19607
ARMCX3	NM_177948	3.37166	5.45765	5.41173	1.81197	3.61724	11.3347	10.0395	7.40173	14.4614	7.68596	1.95716	8.10186	13.2611	2.86663	5.80655
ARMCX5	NM_001168485	1.11903	1.11926	0.217461	0.696987	0.748912	0.670812	0.395022	0.355307	0.63466	0.711275	1.54864	0.292962	0.299821	1.5927	0.758258
ARMCX5	NM_001168479	0.00311919	0.00069208	0.242611	0.000562751	0.231873	0.000423664	0.00046022	0.286942	0.0021612	0.00256492	0.00248071	0.158991	0.190735	0.000422476	0.000661251
ARMCX5	NM_001168480	1.11969	1.11953	0.0961212	0.697098	0.760961	0.670917	0.395121	0.232265	0.63368	0.705986	1.5493	0.350449	0.273579	1.59252	0.758094
ARMCX5	NM_022838	1.1335	1.12085	1.10061	0.696886	0.748772	0.481438	0.534097	0.903118	0.625363	0.705041	1.55037	0.292267	1.17406	1.59192	0.758072
ARMCX5	NM_001168482	0.0115943	0.00117966	1.02708	0.000512745	0.000337864	0.426461	0.638654	0.983189	0.00218579	0.00306301	0.00101874	0.000183672	1.41026	0.000687236	0.00102616
ARMCX5	NM_001168478	1.10593	1.11891	0.216564	0.697638	0.748665	0.670432	0.394969	0.357834	0.635015	0.717958	1.54676	0.292925	0.648104	1.59384	0.75858
ARMCX6	NM_001009584	0.0183155	0.647546	0.0326372	0.015743	0.209234	0.0957053	0.243232	0.479483	0.254311	0.873485	0.0333952	0.0288193	5.44472	0.148796	1.13646
ARMCX6	NM_019007	4.54288	6.53705	6.76696	4.47182	5.20421	6.70854	4.91018	5.7361	8.25999	5.25601	4.34158	5.81846	3.99441	2.87002	5.34379
ARMCX6	NM_001184768	4.53283	5.88781	5.5692	4.47407	5.13004	5.51229	4.40378	4.97541	6.53356	5.95833	4.33513	5.80042	5.23018	4.51561	4.99847
ARMS2	NM_001099667	0	0	0	0	0	0	0	0	0	0	0	0.131466	0	0.0831228	0
ARMT1	NM_024573	12.0275	12.17	11.6634	13.7372	14.1033	7.76784	12.1769	11.257	7.40939	9.00953	17.4763	11.036	15.1749	16.8612	11.6606
ARNT	NM_001197325	0.74722	0.949491	2.1956	1.33499	0.747045	2.42532	0.496928	1.91154	0.863669	0.68749	1.72088	0.766247	0.868652	1.26959	1.06971
ARNT	NM_178427	1.69103	4.50482	1.00665	3.59499	1.09414	1.21143	0.950921	2.61319	1.13094	1.25903	1.65148	0.744957	1.53425	1.11813	1.27591
ARNT	NM_001668	5.70428	1.489	5.70963	4.74848	4.69409	2.91447	4.32115	2.77396	5.72492	5.48878	4.80669	6.91735	3.8929	5.47611	3.90955
ARNT2	NM_014862	0.503774	0.226038	0.145434	0.14355	0.254789	0.296563	0.4645	0.181234	0.285983	0.438392	0.471608	0.55009	0.0503839	0.347807	0.294794
ARNTL	NM_001030272	3.91274	4.27445	5.56297	3.15434	3.29956	2.1339	2.49488	2.78458	3.81252	3.08563	9.09618	6.8617	3.64979	9.59755	6.31227
ARNTL	NM_001178	1.36421	0.979757	5.42923	3.46452	0.122818	1.7131	2.16598	3.38884	2.82639	2.12186	1.25608	3.48356	3.63903	3.09693	1.52427
ARNTL	NM_001030273	1.32779	0.413788	6.79713	4.29479	3.10796	1.34995	0.449644	2.53617	1.30149	0.890897	1.52148	2.99517	0.0164557	1.55291	0.526028
ARNTL2	NM_020183	21.0424	13.7285	19.8084	33.876	14.3118	3.27505	6.3066	9.57299	4.4081	5.52774	34.3925	10.4463	13.9566	29.6495	14.0722
ARPC1A	NM_006409	94.5817	94.8148	69.8095	81.5348	101.324	68.9554	92.1557	89.5323	71.5277	71.732	80.6248	93.5948	124.583	107.818	75.4245
ARPC1A	NM_001190996	3.98745	4.33868	4.94864	5.39499	2.8013	4.46754	3.75866	3.74101	3.93091	3.51756	7.58389	6.8438	5.44949	2.78912	5.21969
ARPC1B	NM_005720	172.869	160.797	163.986	169.217	182.445	202.214	169.517	164.617	178.522	144.062	132.586	179.385	172.717	201.16	167.336
ARPC2	NM_152862	98.1181	72.4752	123.96	94.926	97.2978	64.7263	75.4395	83.3007	37.7882	111.22	70.1461	77.9528	77.8492	95.1599	60.9048
ARPC2	NM_005731	295.639	298.765	213.336	330.416	308.531	216.687	335.621	294.135	267.918	212.709	290.448	209.922	341.599	266.918	248.18
ARPC3	NM_005719	202.825	232.017	136.172	213.422	291.165	254.367	369.604	274.075	270.219	227.283	203.149	185.932	217.485	220.894	244.609
ARPC4	NM_001024960	36.9506	58.2421	48.3036	47.0022	53.9286	76.138	45.2928	66.4241	71.4078	46.7725	42.78	76.3021	51.6743	35.1258	49.3545
ARPC4	NM_001024959	0.706201	0.371868	0.601738	3.39514	0.397008	0.671737	0.6898	0.5912	0.545276	0.559942	0.473395	1.25982	0.302272	0.348186	1.89946
ARPC4	NM_005718	5.34786	7.6888	3.03765	2.43514	7.38723	0.803436	4.81061	8.71112	8.02313	3.0353	5.9303	4.14436	4.52827	4.35047	1.65291
ARPC4	NM_001198780	62.0249	79.1257	35.9496	52.693	66.7522	36.0962	75.6848	34.1979	30.6206	35.556	45.2961	29.431	26.324	54.5307	46.889
ARPC4-TTLL3	NM_001198793	2.11693	5.36145	3.06063	4.59302	4.47757	6.41318	3.87556	1.70054	3.19805	4.58039	2.8457	4.18405	2.63164	2.04397	5.53102
ARPC5	NM_005717	111.871	164.771	117.396	113.418	126.894	85.0834	145.436	119.935	113.654	93.9567	116.011	97.9687	142.776	131.908	89.9159
ARPC5L	NM_030978	70.4874	70.4801	60.2711	93.7892	68.4949	74.3095	96.0925	80.0671	78.5502	82.0549	78.5111	62.5841	122.617	76.8778	79.3992
ARPIN	NM_182616	5.12893	3.86815	8.6338	3.19928	2.31903	0.800182	1.06998	2.57705	1.30545	1.98963	3.19205	3.24384	2.2093	5.42943	1.97259
ARPP19	NM_006628	35.3195	31.6958	41.7151	35.3522	32.2871	21.7521	35.4022	35.7971	27.6651	34.1595	54.9784	29.5726	32.5795	42.3745	31.0141
ARPP21	NM_016300	0	0	0	0	0	0	0	0	0	0	0.0266668	0	0	0	0
ARPP21	NM_001025068	0	0	0	0	0	0	0	0	0	0	0	0	0	0	0
ARPP21	NM_001025069	0	0	0	0	0	0	0	0	0	0	0	0	0	0	0
ARPP21	NM_198399	0	0	0	0	0	0	0	0	0	0	0	0	0	0	0
ARR3	NM_004312	0.0591124	0.0866339	0.09291	0	0	0.0811962	0.175111	0.104192	0.154137	0	0.146571	0.215625	0	0.0454447	0.164027
ARRB1	NM_020251	0.0493295	0.0480955	0	0	0.0452422	0.135366	0.0487218	0.0144942	0.0998446	0.203035	0.101933	0.0398992	0	0.0126293	0
ARRB1	NM_004041	0.0492468	0.0482226	0	0	0.0452368	0.135439	0.0486221	0.014466	0.100084	0.0957083	0.101753	0.04001	0	0.0126332	0
ARRB2	NM_199004	0.557058	1.56388	1.33861	0.992393	0.480438	0.58291	0.42838	0.659665	0.603422	0.525177	1.21222	2.3148	2.07492	0.864154	0.897603
ARRB2	NM_004313	2.6951	1.49167	6.17977	4.7651	2.01434	0.583387	0.739432	1.06967	0.604269	0.52522	2.78616	2.33103	3.57928	3.69742	4.26953
ARRDC1	NM_152285	44.4632	24.2038	43.2632	43.9183	21.3085	16.0789	20.3504	14.5992	15.4502	15.8661	33.9984	27.4072	38.7222	33.6987	38.0171
ARRDC1-AS1	NM_032937	5.5543	5.88638	7.36974	6.39956	3.8224	6.26838	3.93812	4.22021	4.67043	4.40448	7.2849	6.29904	8.17613	6.66257	7.59346
ARRDC2	NM_001025604	2.37746	3.47689	2.55697	1.62231	1.88052	2.03296	1.9102	1.47335	1.65287	3.04957	2.24615	1.96132	2.71447	2.28868	2.5792
ARRDC2	NM_015683	3.96451	2.13279	1.39327	2.59379	3.21317	2.82622	1.81738	2.46933	3.91311	2.85007	2.45272	4.75729	0.879948	2.73572	3.3357
ARRDC3	NM_020801	9.07983	13.4656	16.7103	17.9535	7.06119	8.69637	12.0682	5.471	8.86129	13.6444	14.1837	26.86	10.295	19.439	16.3463
ARRDC4	NM_183376	9.85882	9.56729	2.71107	26.4442	20.1158	5.4586	23.9347	30.9568	16.2429	19.975	21.6779	13.5512	30.8698	23.6109	20.2555
ARRDC5	NM_001080523	0	0	0	0	0	0	0	0	0	0	0	0.0553879	0	0	0
ARSA	NM_000487	14.1759	10.486	11.7081	3.1645	12.0753	9.84318	10.8644	7.79201	16.3551	17.4487	7.8181	10.1981	6.75127	7.94893	10.6903
ARSA	NM_001085428	0.451032	0.403496	0.67788	0.632342	1.00993	0.846741	0.474905	0.245051	0.760056	0.316333	0.424659	1.15641	0.80614	0.203825	0.382152
ARSA	NM_001085425	0.579064	0.67543	1.05326	1.43888	0.854422	1.23123	1.4834	0.494498	1.13868	0.571808	0.388277	0.880557	1.98648	0.587048	0.578492
ARSA	NM_001085426	3.01724	7.07217	3.26821	3.85365	2.53431	3.68896	3.45704	2.39647	1.85046	3.24909	1.45503	4.78101	2.59805	1.61463	2.24757
ARSA	NM_001085427	0.365281	0.464254	0.487403	0.824683	1.1521	1.26654	0.756866	0.318743	1.18387	0.815675	0.896662	0.611579	1.19284	0.419805	0.837062
ARSB	NM_000046	1.47943	2.98062	0.891527	1.65979	2.35447	4.70003	2.62717	2.10858	3.23174	4.92029	1.48585	2.8458	1.0218	2.17742	1.93047
ARSB	NM_198709	0.236682	0.200151	0.811643	0.613432	0.201663	0.0771617	0.0597946	0.179679	0.291393	0.133244	0.426408	0.10703	0.0852541	0.105993	0.247251
ARSD	NM_001669	5.23526	4.55494	6.99235	5.07126	9.06285	5.51969	5.61462	3.1707	6.13418	11.4399	4.65133	5.04678	2.85482	5.19208	7.98752
ARSD	NM_009589	0.746948	0.720031	0.55035	0.31188	0.759109	0.571783	0.87647	0.68146	0.467639	0.910865	0.814048	0.99286	0.28576	0.458803	0.477627
ARSE	NM_000047	0.162011	0.166217	0.0509284	0.150799	0.178445	0.956911	0.0959916	0.342694	0.901274	0.308653	0.241027	0.0788002	0.119094	0.137014	0.194807
ARSF	NM_004042	0	0.0264767	0	0	0	0	0.0267583	0	0	0	0	0	0.0442645	0	0
ARSG	NM_014960	0.356405	0.111937	0.840271	0.23696	0.327131	0.454587	0.188547	0.314123	0.177028	0.161669	0.725911	0.247647	0.218326	0.450171	0.470937
ARSH	NM_001011719	0	0	0	0	0	0	0	0	0	0	0	0	0	0	0
ARSI	NM_001012301	2.22672	22.4095	2.73751	1.94953	5.84816	3.75512	2.25336	1.94314	7.55058	9.80066	3.03394	16.1924	9.56179	6.62761	4.6086
ARSJ	NM_024590	6.16169	3.53117	5.48491	9.35521	4.82466	5.31484	1.96821	7.20677	2.75418	4.68934	8.0735	4.4743	2.39708	4.61393	5.87479
ARSK	NM_198150	2.11094	2.23285	5.81853	3.48453	2.27161	3.28522	1.833	3.28112	2.45861	3.49058	3.63553	2.68069	3.28693	2.87819	2.90471
ART1	NM_004314	0	0	0	0	0	0	0	0	0	0.106958	0	0	0	0	0
ART3	NM_001130017	0.0160913	0.0719366	0.0256342	0	0.0450113	0.0688063	0.0357744	0.0080678	0.0720046	0.059666	0	0.0605203	0	0.0136763	0.0465878
ART3	NM_001179	0.0165683	0.0716962	0.0258066	0	0.0450538	0.0675626	0.0362084	0.038432	0.0705116	0.0602035	0	0.0607592	0	0.0488086	0.0455042
ART3	NM_001130016	0.0159479	0.070092	0.0249622	0	0.0437858	0.0639854	0.0359994	0.0388222	0.0687537	0.0565512	0	0.0560898	0	0.0492109	0.0428297
ART4	NM_021071	0	0	0	0	0	0	0	0	0	0	0	0	0	0	0
ART5	NM_053017	0	0	0	0	0	0	0	0.0245536	0	0.0253076	0	0	0	0.0214143	0
ART5	NM_001079536	0	0	0	0	0	0	0	0.0246134	0	0.0252935	0	0	0	0.0214763	0
ARTN	NM_001136215	0.821481	0.47772	1.12679	1.28376	0.435767	1.15848	0.857812	0.818365	0.748482	1.21857	0.795479	1.51749	1.55528	2.10167	0.793153
ARTN	NM_057090	8.35885	4.73869	5.29145	19.4033	4.13144	2.43182	7.04501	5.17383	5.61083	6.10924	19.2969	15.8674	36.1916	19.4799	15.0595
ARTN	NM_057091	5.49436	3.39986	4.41928	19.4681	2.2899	3.83266	7.62348	6.67685	2.84828	4.27889	9.75804	13.4699	46.554	19.74	17.514
ARV1	NM_022786	6.84256	8.52418	9.10022	7.18525	7.77818	14.3875	17.5026	7.37573	15.4634	10.648	13.051	7.808	17.5402	12.5848	12.9988
ARVCF	NM_001670	3.25395	9.21959	4.96292	3.35159	5.1189	2.19236	3.66709	2.03876	5.85558	7.43497	1.60587	9.9184	1.4194	2.63006	3.40449
ARX	NM_139058	0	0	0	0	0	0	0	0	0.0212667	0.022196	0	0	0	0	0
AS3MT	NM_020682	1.513	1.27125	1.17378	1.42077	1.62452	0.350118	1.09962	1.59801	1.0149	1.06244	0.637038	1.35967	2.37911	1.83984	1.35504
ASAH1	NM_177924	27.5874	28.4321	26.3126	19.6726	25.7627	28.0472	33.3888	23.5444	22.6414	45.9186	29.9487	37.779	40.9065	31.0739	33.6262
ASAH1	NM_004315	9.98398	4.80302	15.5687	7.29474	11.3924	8.63317	19.1006	5.87989	7.15471	7.59449	19.5126	9.58496	7.8772	12.3726	2.54699
ASAH1	NM_001127505	4.7772	0.499255	9.7884	0.774556	0.625931	0.810998	0.709453	0.558271	0.539988	0.410322	0.632722	0.789234	1.68872	0.621357	0.519017
ASAH2	NM_001143974	0.219269	0.121707	0.273512	0.257909	0.187251	0.14516	0.145633	0.193339	0.150908	0.205855	0.487941	0.247523	0.101875	0.186117	0.272726
ASAH2	NM_019893	0.218948	0.121907	0.272761	0.257807	0.187225	0.145416	0.145349	0.192891	0.15118	0.205412	0.48625	0.248553	0.101769	0.185654	0.272367
ASAH2B	NM_001079516	2.36505	1.2297	2.51815	2.60315	1.96071	2.09587	1.29928	1.81505	1.45858	1.66071	4.44545	1.94768	1.2151	1.75924	3.24603
ASAP1	NM_018482	7.53073	5.80598	7.77372	9.28743	7.89815	9.03768	7.20207	8.80728	6.03064	9.27882	9.4612	8.10977	4.18132	7.45911	7.24497
ASAP2	NM_001135191	19.7445	21.2167	8.44276	25.2829	17.7479	14.3076	19.459	21.5015	17.4926	13.8368	17.57	7.04357	10.6075	19.4362	12.3952
ASAP2	NM_003887	4.16532	2.68869	8.33968	3.02098	5.41781	3.70255	2.40536	4.68583	8.42881	9.49693	2.47214	10.953	0.961261	3.35135	5.03891
ASAP3	NM_001143778	0.365932	0.783473	0.459327	0.352278	0.308088	0.355426	1.41738	0.271409	1.06389	0.381803	0.372868	0.51142	0.364219	0.262533	0.234741
ASAP3	NM_017707	1.13449	2.13703	0.459407	1.14771	0.961965	1.08727	1.89597	1.31473	2.77725	2.03674	0.372517	1.59689	0.759777	1.49236	0.921441
ASB1	NM_001040445	6.45477	4.44157	6.87712	10.3502	5.69846	8.79853	8.54699	8.39046	7.36696	10.0313	9.21193	5.66816	3.75484	5.90991	6.41695
ASB10	NM_001142460	0	0	0	0	0	0	0	0	0	0	0	0.0166181	0	0	0
ASB10	NM_001142459	0	0	0	0	0	0	0	0	0	0	0	0.0159867	0	0	0
ASB10	NM_080871	0	0	0	0	0	0	0	0	0	0	0	0.0162426	0	0	0
ASB11	NM_001012428	0	0.0624805	0	0	0	0	0	0	0	0	0	0	0	0	0
ASB11	NM_080873	0	0	0	0	0	0	0	0	0	0	0	0	0	0	0
ASB12	NM_130388	0.0755108	0.0553318	0	0	0.138617	0	0	0	0.13126	0	0	0	0	0.0580497	0.279374
ASB13	NM_024701	3.41412	2.34928	3.00557	1.68008	2.41884	1.46792	0.685113	0.930001	0.530938	0.959272	6.19064	3.0997	4.30066	1.25659	5.75416
ASB14	NM_130387	0.217516	0.192415	0.390763	0.374441	0.270019	0.199168	0.241142	0.234356	0.271463	0.228216	0.327904	0.37356	0.242465	0.220932	0.340356
ASB14	NM_001142733	0.212741	7.09e-05	0.000209296	0.193698	0.353557	0.00015787	0.270479	0.0988326	0.456601	0.149414	0.524326	0.13541	0.275568	0.151338	0.0834735
ASB15	NM_080928	0	0	0	0	0	0	0	0.0230113	0	0	0	0	0	0	0
ASB16	NM_080863	0.564552	0.894785	0.580319	0.364891	0.55676	0.638563	0.343365	0.600992	0.407597	0.573571	0.454938	0.969122	0.19233	0.314944	1.08664
ASB16-AS1	NM_178542	3.27341	3.46731	2.97114	3.37786	3.15891	3.54904	3.00487	2.1382	4.03693	3.34698	1.9296	5.13289	2.40563	3.24476	3.5583
ASB17	NM_080868	0	0	0	0	0	0	0	0	0	0.0339523	0	0.0456029	0	0	0
ASB18	NM_212556	0	0.0399884	0	0	0	0	0	0	0	0	0	0	0	0	0
ASB2	NM_016150	1.05527	3.05565	0.647269	0.279503	3.66176	4.77279	7.43445	2.13238	2.79658	7.30865	1.02111	9.42052	0.504536	0.534291	4.97558
ASB3	NM_145863	2.70751	2.2218	3.99415	3.13001	2.96476	6.12762	1.85598	2.78189	2.36463	2.43973	5.89818	3.96724	2.3437	1.57305	4.14256
ASB3	NM_016115	4.72608	3.96341	8.561	9.04304	1.44886	3.39594	2.08978	4.88402	1.5092	5.15091	3.23006	7.24178	5.34888	2.262	2.44399
ASB4	NM_145872	0	0	0	0	0	0	0	0	0	0	0	0	0	0	0.0244849
ASB4	NM_016116	0	0	0	0	0	0	0	0	0	0	0	0	0	0.0277486	0.024298
ASB5	NM_080874	0.0231237	0.033892	0.0363447	0	0	0.0635249	0.119884	0	0.0401999	0.062935	0	0	0	0.0177784	0
ASB6	NM_177999	0.431963	0.597604	0.72624	0.530479	0.415321	0.588846	0.739276	0.467969	0.619626	0.602361	0.443011	0.79169	1.55323	0.621579	0.612057
ASB6	NM_017873	6.16572	6.36449	3.2625	5.00847	7.0068	7.05823	6.4611	8.05931	9.30422	8.37696	7.68993	7.7093	4.42113	5.80818	9.49161
ASB7	NM_024708	0.530297	0.190417	0.216426	0.272459	0.451618	0.16852	0.0481049	0.0994891	0.169152	0.204445	0.165447	0.359414	0.0748136	0.20643	0.0711174
ASB7	NM_198243	3.20417	3.56958	3.44629	4.68147	3.04061	3.13163	3.27836	4.19002	4.2882	4.13027	5.00048	4.87388	3.4064	4.34432	3.49379
ASB8	NM_024095	5.54081	5.72313	5.92425	6.0997	6.22231	4.17167	7.61159	5.26984	6.71761	6.55605	6.94215	7.55086	5.51485	6.2162	6.51362
ASB9	NM_001168530	0.0694785	0.123353	0	0.068137	0.128034	0.0432748	0.176429	0.222641	0.0782123	0.132263	0.0951632	0.108039	0.0647396	0.0371866	0.0404111
ASB9	NM_024087	0.0692795	0.12346	0	0.0653834	0.124847	0.0442302	0.176205	0.22246	0.0735634	0.133894	0.0977234	0.10475	0.0633325	0.0372864	0.0395093
ASB9	NM_001031739	0.072297	0.000637421	0	0.0666852	0.000183574	0.0446615	0.00230502	0.00120336	0.0764284	0.000279458	0.098448	0.00023101	0.0666004	0.0372671	0.0399947
ASB9	NM_001168531	0.0586027	0.000664171	0	0.0570337	0.102673	0.0385576	0.129792	0.00129134	0.060568	0.103995	0.000211739	0.0847777	0.0589408	0.0316837	0.0335247
ASCC1	NM_015947	2.65068	2.37655	5.11604	3.77465	4.54966	3.18517	2.9108	4.36635	2.87375	2.17561	3.94761	1.02472	2.52835	4.28015	2.07141
ASCC1	NM_001198798	3.09063	8.40172	1.71067	5.10732	2.32362	2.75817	6.16174	1.22057	3.09378	1.08837	4.72777	7.12647	1.52922	4.9219	1.48584
ASCC1	NM_001198800	6.56221	0.72464	4.21912	6.70267	4.89173	1.59601	2.42924	5.72812	3.32435	4.73365	6.1596	4.50936	6.64306	7.23755	7.95465
ASCC1	NM_001198799	0.199174	0.213021	0.862209	0.729106	0.410935	0.812582	0.326129	0.558462	0.303421	0.70878	1.76956	0.477149	0.360185	0.373847	0.846314
ASCC2	NM_032204	24.4711	29.7341	16.0626	27.302	29.7464	26.7165	23.6835	25.1888	30.2205	27.5611	23.2647	25.532	15.5031	20.413	28.4749
ASCC3	NM_006828	17.97	12.3559	11.5691	14.9229	13.2166	11.4903	13.6185	19.4687	12.1833	14.2175	24.7053	14.3727	9.89028	16.3523	11.9318
ASCC3	NM_022091	1.07415	1.51361	1.96661	1.27674	1.48756	0.987727	1.7265	1.60292	1.02437	0.920086	2.09124	1.32068	1.76514	1.53316	1.09332
ASCL1	NM_004316	0	0.0419924	0	0	0	0	0	0	0.024904	0	0	0	0	0	0
ASCL2	NM_005170	0.158838	0.349197	0.873787	0.739213	0.583163	0.218178	0.352911	0.384973	0.103547	0.144096	0.393843	0.434562	2.38386	0.824287	0.330561
ASCL3	NM_020646	0	0	0	0	0	0	0	0	0	0	0	0	0	0	0
ASCL4	NM_203436	0	0	0	0	0	0	0	0	0	0	0	0	0	0	0
ASF1A	NM_014034	9.4413	11.5523	7.97673	15.7902	12.2831	9.11298	11.1712	10.4202	10.4	8.51384	15.5715	14.204	8.78819	13.9726	13.6366
ASF1B	NM_018154	7.6572	11.0345	0.0672359	6.90149	3.65155	0.058759	0.0950445	0.339313	0.297461	0	8.59156	7.23011	3.30179	11.8067	2.53229
ASGR1	NM_001197216	0	0.0577733	0.0414143	0	0.145018	0.650866	0.0390224	0.0232176	0.160656	0.239021	0.0653278	0.0639204	0.0322601	0.101318	0.124075
ASGR1	NM_001671	0.0502852	0.0579766	0.0413513	0.0780057	0.144971	0.651033	0.0389737	0.0231906	0.159764	0.238678	0.0652392	0.0641217	0.0322524	0.101101	0.212677
ASGR2	NM_080914	0	0.0111139	0	0	0.0142103	0	0.0111905	0	0	0	0	0	0	0	0
ASGR2	NM_001181	0	0.01022	0	0	0.0122482	0	0.00974142	0	0	0	0	0	0	0	0.0165437
ASGR2	NM_080912	0	0.00905266	0	0	0.0114519	0	0.00941696	0	0	0	0	0	0	0	0.0155032
ASGR2	NM_080913	0	0.0100908	0	0	0.012852	0	0.0105521	0	0	0	0	0	0	0	0.0161245
ASH1L	NM_018489	5.30279	3.20437	5.1335	5.22331	3.19164	2.54429	2.9023	4.58932	3.69455	3.68262	6.15861	4.99957	2.82941	4.9106	3.75319
ASH2L	NM_004674	11.4027	13.58	15.4353	17.8897	14.3333	8.98411	8.56738	9.84955	9.15363	14.0449	11.7178	10.8796	13.5483	15.7033	13.9017
ASH2L	NM_001105214	2.34118	1.81942	1.89976	2.77307	1.79281	1.6785	5.69448	2.54139	4.74903	2.59454	2.27547	3.9348	0.592884	1.70302	1.14777
ASIC1	NM_001095	1.12599	1.5144	0.479664	1.09699	0.839083	0.505242	0.565419	1.87508	0.898018	0.211515	2.43457	1.78111	1.58762	1.90749	0.912999
ASIC1	NM_020039	0.869284	0.347473	0.478617	0.254262	0.161282	0.190383	0.498331	0.319612	0.267368	0.211459	0.2959	0.29667	1.48991	0.774792	0.911471
ASIC2	NM_183377	0.0201744	0	0	0	0.0104745	0	0	0	0	0.0183028	0.0282561	0	0	0	0
ASIC2	NM_001094	0	0	0	0	0.0104756	0	0	0	0	0	0.028351	0	0	0	0
ASIC3	NM_020322	0.0316431	0.0688957	0.0665614	0.0744602	0.161686	0.15916	0.110791	0.127355	0.251804	0.11713	0.0344723	0.229503	0.00302315	0.00777002	0.026706
ASIC3	NM_020321	0.199591	0.211518	0.431522	0.0714229	0.16447	0.432754	0.332082	0.357551	0.420552	0.732294	0.225895	0.211122	0.148137	0.0893012	0.289158
ASIC3	NM_004769	0.223202	0.207443	0.490852	0.0731658	0.159684	0.178666	0.413569	0.194786	0.915082	0.672456	0.259661	0.203561	0.147889	0.0908163	0.265333
ASIC4	NM_182847	0.0245032	0	0.0879531	0	0.011235	0	0	0.0107983	0.042504	0.0221969	0.0151822	0.0594576	0.0149963	0.0376394	0
ASIC4	NM_018674	0.0244567	0	0.180392	0	0.011234	0	0	0.0107776	0.0426095	0.0222199	0.0151671	0.0596088	0.0149952	0.0376442	0
ASIC5	NM_017419	0	0	0	0	0	0	0	0	0	0	0	0	0	0	0
ASIP	NM_001672	0	0.125902	0.270106	0	0	0	0.127241	0.151419	0.149335	0.155861	0.213054	0	0	0	0.158952
ASL	NM_000048	5.82998	11.2028	9.14647	7.62784	15.119	9.00621	12.301	12.0753	10.2495	6.21505	10.3204	6.82522	6.58658	5.54115	6.75855
ASL	NM_001024944	0.632918	1.76079	0.664336	4.40995	0.628706	1.11153	0.338092	1.44655	0.693472	1.31652	1.85323	0.960903	0.875496	2.58304	1.48937
ASL	NM_001024946	1.79071	1.89476	4.18785	1.48257	3.97903	1.50286	4.73315	2.08026	2.48257	0.855747	2.58242	1.2255	3.25859	1.43611	1.77069
ASL	NM_001024943	6.94323	2.71393	2.29899	4.82949	3.30868	3.77673	0.784915	3.85724	2.28442	2.96233	2.46458	2.78226	2.47558	3.64432	6.18128
ASMT	NM_004043_1	0.022615	0	4.47e-08	0.161513	1.0049	0.0834111	0	0.0613793	0.0644279	0.0516629	2.52e-08	2.5038	1.52e-08	0	1.41148
ASMT	NM_001171038_1	0.00674456	0	7e-10	0	1.778	0	0	0	0	0.00135263	5e-10	2.48785	4.7e-09	0	1.20455
ASMT	NM_001171039	0	0.0289367	0.0620683	0	2.98102	0	0.146222	0	0	0	0.0489582	0.287917	0.0483813	0.0303581	0.016159
ASMT	NM_004043	0.022615	0	4.47e-08	0.161513	1.0049	0.0834111	0	0.0613793	0.0644279	0.0516629	2.52e-08	2.5038	1.52e-08	0	1.41148
ASMT	NM_001171038	0.00674456	0	7e-10	0	1.778	0	0	0	0	0.00135263	5e-10	2.48785	4.7e-09	0	1.20455
ASMT	NM_001171039_1	0	0.0289367	0.0620683	0	2.98102	0	0.146222	0	0	0	0.0489582	0.287917	0.0483813	0.0303581	0.016159
ASMTL	NM_001173474	0.676622	0.663151	1.82861	0.881838	0.934269	1.12406	0.582171	0.599177	0.82422	0.604937	0.738518	0.639476	1.78545	0.974009	1.16513
ASMTL	NM_004192_1	3.22493	2.85929	1.59677	2.22276	1.6405	3.30986	2.79363	3.46937	1.86079	1.33914	2.85793	3.97921	3.08531	2.92237	2.80825
ASMTL	NM_001173473	0.864217	0.542763	1.84995	1.33416	0.804489	1.82124	1.11841	0.857272	1.34218	0.908992	2.32786	0.738932	2.62378	1.0679	2.81033
ASMTL	NM_001173474_1	0.676622	0.663151	1.82861	0.881838	0.934269	1.12406	0.582171	0.599177	0.82422	0.604937	0.738518	0.639476	1.78545	0.974009	1.16513
ASMTL	NM_004192	3.22493	2.85929	1.59677	2.22276	1.6405	3.30986	2.79363	3.46937	1.86079	1.33914	2.85793	3.97921	3.08531	2.92237	2.80825
ASMTL	NM_001173473_1	0.864217	0.542763	1.84995	1.33416	0.804489	1.82124	1.11841	0.857272	1.34218	0.908992	2.32786	0.738932	2.62378	1.0679	2.81033
ASNA1	NM_004317	44.1935	48.7546	43.6041	40.9632	50.9272	45.4444	35.3364	41.3554	46.9068	36.7863	45.6078	48.9371	34.2862	48.1626	59.2374
ASNS	NM_001178077	1.38263	1.57573	11.2705	33.0622	0.787716	0.00959845	2.17557	1.27284	0.00732413	0.0183295	2.25232	1.20754	0.447529	1.11558	0.8345
ASNS	NM_133436	1.40228	2.84348	5.69382	12.8843	2.16162	3.2384	2.4323	1.3503	2.0346	2.41442	0.818857	4.85639	4.64115	6.98783	2.19961
ASNS	NM_001178076	1.38147	0.225226	1.65776	5.22794	1.00806	0.00936082	2.221	1.20513	0.00757803	0.0191187	1.85694	2.0841	2.64575	2.96969	0.630055
ASNS	NM_001178075	0.0315939	0.798702	1.31678	2.89033	0.282251	0.00133422	0.0694135	0.294743	0.00137379	0.000279764	1.47573	0.672933	0.262527	1.3863	0.411614
ASNS	NM_001673	0.0617009	1.30581	48.1933	90.5511	0.583254	0.0034279	0.313162	0.639499	0.00254784	0.00104024	1.80404	3.09539	2.16673	3.95735	0.826227
[truncated: 30,458 more rows]

## Sheet: Table S2. Gene results
Gene	Exp_Cont	Exp_Sen	Log2_fold.Sen	Test_stat.Sen	P_value.Sen	Q_value.Sen	Q<0.05.Sen	Exp_CSE	Log2_fold.CSE	Test_stat.CSE	P_value.CSE	Q_value.CSE	Q<0.05.CSE
A2ML1	3.42289	0.603974	-2.50266	-2.07497	0.0001	0.0020819	yes	5.0906	0.57262	0.630785	0.16285	0.496999	no
AAMDC	23.906	41.9804	0.812342	0.976211	0.02925	0.168807	no	18.5558	-0.365499	-0.39738	0.3612	0.736168	no
AARS	84.2408	24.4067	-1.78724	-2.74628	5e-05	0.00115098	yes	39.0699	-1.10846	-1.69338	0.00035	0.00584565	yes
AASS	3.40653	1.04249	-1.70827	-2.11815	5e-05	0.00115098	yes	2.48476	-0.455197	-0.652931	0.13965	0.455953	no
ABAT	4.32088	4.99379	0.208808	0.294747	0.4999	0.836584	no	2.35738	-0.874139	-1.12989	0.0122	0.0903751	no
ABCA1	9.06748	17.197	0.923387	1.59453	0.00045	0.00719647	yes	6.70002	-0.436536	-0.722345	0.0885	0.346746	no
ABCA12	5.60175	0.789468	-2.82693	-3.33749	5e-05	0.00115098	yes	3.36511	-0.735227	-1.05007	0.02085	0.133199	no
ABCA2	8.69339	4.66564	-0.897843	-1.52278	0.0005	0.00780294	yes	8.6036	-0.014978	-0.025989	0.9538	0.990438	no
ABCB6	15.816	7.22989	-1.12934	-1.8463	0.0001	0.0020819	yes	25.2862	0.67697	1.22893	0.0056	0.0514295	no
ABCC1	30.919	24.3053	-0.347224	-0.640464	0.15535	0.484485	no	42.7507	0.467454	0.851122	0.06115	0.27599	no
ABCC3	9.45511	3.47732	-1.44312	-1.54281	0.00365	0.0369046	yes	17.7055	0.905031	1.33255	0.00385	0.0384752	yes
ABCG1	21.4932	16.9474	-0.342812	-0.565555	0.2121	0.572966	no	12.3433	-0.800148	-1.30999	0.00335	0.0345104	yes
ABHD17C	18.5371	11.5233	-0.685856	-1.12634	0.01255	0.0921228	no	22.3394	0.26918	0.463595	0.30845	0.686123	no
ABHD2	13.1654	9.9137	-0.409253	-0.775387	0.08595	0.340124	no	15.7971	0.262915	0.49262	0.2744	0.64876	no
ABHD3	11.0847	8.14736	-0.44417	-0.62438	0.1631	0.49737	no	25.0597	1.17679	1.85235	5e-05	0.00115098	yes
ABHD4	17.5011	13.9447	-0.32773	-0.551084	0.21835	0.580823	no	26.1619	0.580024	1.01	0.0229	0.142514	no
ABHD8	9.58947	17.902	0.900601	1.37476	0.001	0.0134089	yes	10.4049	0.117742	0.173547	0.68415	0.921927	no
ABL1	21.0951	30.8122	0.546594	1.01627	0.02555	0.153892	no	17.3769	-0.279739	-0.506533	0.25725	0.629524	no
ABL2	6.38092	12.2659	0.942819	1.69201	0.0003	0.00515264	yes	4.77183	-0.419222	-0.73486	0.0937	0.359312	no
ABLIM1	21.9473	9.18529	-1.25665	-2.14947	5e-05	0.00115098	yes	29.327	0.418187	0.673407	0.1346	0.446154	no
ACADSB	2.09343	0.843728	-1.31102	-1.43853	0.0032	0.0333462	yes	2.78296	0.410751	0.554158	0.21155	0.572198	no
ACAP3	21.2899	30.4373	0.51567	0.934836	0.03565	0.193662	no	18.8665	-0.174344	-0.310795	0.48255	0.826275	no
ACO1	17.3544	31.0168	0.837749	1.53914	0.00055	0.00838739	yes	19.9371	0.200154	0.369224	0.4119	0.780014	no
ACSL1	25.4113	15.7834	-0.687061	-1.13584	0.0125	0.0919299	no	28.0624	0.143166	0.233685	0.5998	0.887018	no
ACSS2	16.1554	7.4743	-1.11201	-1.77112	0.00015	0.0029264	yes	26.1139	0.692799	1.15701	0.0093	0.0742258	no
ACTA1	2.24942	0.4439	-2.34124	-1.5558	0.00135	0.0169581	yes	0.308013	-2.86849	-1.70785	0.00145	0.0179582	yes
ADA	13.089	37.0369	1.5006	2.34477	5e-05	0.00115098	yes	15.478	0.241857	0.359008	0.39265	0.763612	no
ADAM12	2.07014	4.15692	1.00578	1.14504	0.09465	0.361631	no	0.842279	-1.29736	-1.18493	0.05845	0.268302	no
ADAM19	6.64119	41.7391	2.65189	3.91857	5e-05	0.00115098	yes	2.92259	-1.18419	-1.54447	0.0007	0.0101555	yes
ADAM23	0.752913	4.17168	2.47007	2.41417	5e-05	0.00115098	yes	1.14539	0.605283	0.535662	0.20685	0.566721	no
ADAM28	6.62171	13.6767	1.04644	1.57025	0.00055	0.00838739	yes	8.04469	0.280834	0.403929	0.3579	0.732756	no
ADAM8	12.7785	4.26696	-1.58244	-2.27644	5e-05	0.00115098	yes	11.6112	-0.138198	-0.214255	0.63005	0.900586	no
ADAMTS14	0.223577	6.15125	4.78203	3.51982	5e-05	0.00115098	yes	0.142971	-0.645052	0	1	1	no
ADAMTS15	6.87104	1.22555	-2.4871	-2.83068	5e-05	0.00115098	yes	2.11086	-1.7027	-2.1279	5e-05	0.00115098	yes
ADAMTS6	1.63197	2.68844	0.720155	0.943568	0.0289	0.16741	no	0.366376	-2.15522	-1.86043	0.001	0.0134089	yes
ADAMTS7	2.1611	5.15053	1.25296	1.6512	0.0003	0.00515264	yes	1.21129	-0.835222	-0.893219	0.0479	0.235969	no
ADAP1	7.93077	4.61036	-0.782582	-1.00556	0.0238	0.146422	no	9.14265	0.205151	0.29518	0.51135	0.843234	no
ADAT2	1.3468	1.46334	0.119729	0.143868	0.7407	0.940817	no	2.68964	0.99788	1.27372	0.0045	0.0433505	yes
ADCY1	0.357916	0.975621	1.4467	1.44821	0.00465	0.0444312	yes	0.0927547	-1.94813	0	1	1	no
ADCY3	10.2364	3.20725	-1.6743	-1.62969	0.00365	0.0369046	yes	11.6795	0.190269	0.2516	0.57295	0.874632	no
ADCY6	13.9385	19.3906	0.476285	0.876423	0.04935	0.240726	no	12.0272	-0.212774	-0.38994	0.3773	0.750207	no
ADCY9	6.78045	3.95889	-0.776284	-1.31313	0.00275	0.0295957	yes	4.97767	-0.44591	-0.776197	0.08025	0.326568	no
ADD3	23.0657	17.3944	-0.407122	-0.758591	0.0893	0.348752	no	39.2438	0.76672	1.39282	0.002	0.0230744	yes
ADGRA3	12.3787	21.1075	0.769894	1.44268	0.0013	0.0164903	yes	19.2149	0.634365	1.18463	0.0071	0.061054	no
ADGRB1	0.13401	1.1674	3.12289	1.97619	0.0014	0.0174561	yes	0.0609641	-1.13631	0	1	1	no
ADGRB2	0.706652	1.17405	0.732422	0.725655	0.07925	0.324201	no	0.442608	-0.674969	0	1	1	no
ADGRF1	6.25923	6.04922	-0.0492375	-0.0582697	0.89465	0.980108	no	21.4447	1.77656	2.58469	5e-05	0.00115098	yes
ADGRF4	23.7684	19.3042	-0.30013	-0.543003	0.219	0.582033	no	13.2085	-0.847583	-1.49293	0.00135	0.0169581	yes
ADGRL1	2.04499	4.26821	1.06154	1.56588	0.001	0.0134089	yes	2.26485	0.147324	0.205324	0.65075	0.908633	no
ADGRL4	0.24816	1.38269	2.47813	1.54143	0.00175	0.0207903	yes	0.0781334	-1.66726	0	1	1	no
ADH7	12.0707	0.305482	-5.30428	-3.64131	0.00015	0.0029264	yes	43.5093	1.84982	2.69045	5e-05	0.00115098	yes
ADHFE1	2.99566	0.680109	-2.13904	-1.61178	0.00215	0.0242563	yes	1.94939	-0.619849	-0.524234	0.25	0.621234	no
ADIRF	39.2002	7.48273	-2.38923	-2.50648	5e-05	0.00115098	yes	63.4935	0.695747	0.981386	0.028	0.163961	no
ADM	86.2027	148.217	0.781903	1.33231	0.0023	0.0256796	yes	89.5635	0.0551789	0.0986413	0.8234	0.962928	no
ADM2	9.24497	1.09436	-3.07859	-3.43784	5e-05	0.00115098	yes	1.30853	-2.82072	-3.06761	5e-05	0.00115098	yes
ADRA2C	0.0841518	0.877336	3.38206	1.6865	0.00665	0.0582175	no	0.0927653	0.14059	0	1	1	no
AEBP1	0.447919	4.07156	3.18427	2.48665	5e-05	0.00115098	yes	0.233297	-0.941072	0	1	1	no
AFAP1	10.938	12.8063	0.227511	0.425653	0.3363	0.712815	no	5.98317	-0.870364	-1.53618	0.00075	0.0107283	yes
AFAP1L2	12.819	27.5328	1.10287	1.86086	5e-05	0.00115098	yes	8.11814	-0.659059	-1.02252	0.02325	0.144183	no
AFDN	20.0954	12.1627	-0.724399	-1.35013	0.0031	0.032435	yes	16.0684	-0.322643	-0.602934	0.17905	0.523709	no
AGAP2-AS1	9.60827	15.2895	0.670196	0.919784	0.0421	0.215988	no	7.04992	-0.446671	-0.549685	0.21335	0.57466	no
AGFG2	2.38271	1.33352	-0.837367	-0.996732	0.0271	0.160215	no	3.29583	0.46804	0.628724	0.1526	0.480313	no
AGMO	0.763284	2.75309	1.85076	1.4205	0.00215	0.0242563	yes	0.247657	-1.62388	0	1	1	no
AGPAT4	2.37528	3.06681	0.368641	0.549832	0.21525	0.577092	no	1.59099	-0.57817	-0.788711	0.0753	0.314514	no
AGR2	132.768	7.48874	-4.14804	-4.76355	5e-05	0.00115098	yes	108.213	-0.295036	-0.420242	0.3119	0.689045	no
AHR	29.6714	15.4307	-0.94327	-1.63018	0.00035	0.00584565	yes	23.2395	-0.352492	-0.607999	0.16665	0.503483	no
AK4	15.4527	25.8382	0.741644	1.31651	0.0037	0.0372837	yes	14.2961	-0.112238	-0.201476	0.6562	0.91005	no
AKAP12	12.9355	5.53721	-1.2241	-1.9414	5e-05	0.00115098	yes	10.5813	-0.28982	-0.423326	0.34035	0.715763	no
AKAP2	20.8902	46.5843	1.15702	1.82793	0.00015	0.0029264	yes	12.1883	-0.777327	-1.25141	0.00565	0.0517661	no
AKIP1	15.2402	20.8541	0.452447	0.670134	0.1453	0.466426	no	10.9911	-0.47155	-0.649866	0.1568	0.487632	no
AKIRIN1	40.4185	63.7196	0.656721	1.23275	0.007	0.0603548	no	37.3129	-0.115342	-0.218442	0.626	0.898984	no
AKNA	1.99316	0.723972	-1.46105	-1.60431	0.0013	0.0164903	yes	0.805343	-1.30738	-1.5318	0.0004	0.00653434	yes
AKR1B1	47.1777	51.0298	0.113235	0.188181	0.6699	0.915938	no	93.206	0.982317	1.79035	5e-05	0.00115098	yes
AKR1B10	9.49872	3.19099	-1.57373	-1.70501	0.00045	0.00719647	yes	160.79	4.0813	5.48814	5e-05	0.00115098	yes
AKR1C1	26.8219	21.983	-0.287023	-0.422564	0.32245	0.699758	no	522.665	4.2844	6.52829	5e-05	0.00115098	yes
AKR1C2	43.7486	19.1308	-1.19334	-1.49277	0.00085	0.0118356	yes	420.927	3.26626	3.56992	5e-05	0.00115098	yes
AKR1C3	39.5075	53.6043	0.440219	0.748867	0.09185	0.354709	no	315.686	2.99829	4.40159	5e-05	0.00115098	yes
ALCAM	103.861	48.4959	-1.09872	-1.90471	5e-05	0.00115098	yes	84.6586	-0.294922	-0.496367	0.26765	0.641807	no
ALDH18A1	26.9333	48.9691	0.862483	1.61371	0.0003	0.00515264	yes	27.8869	0.0501984	0.0943784	0.8331	0.965157	no
ALDH1A1	2.6542	0.357616	-2.89179	-1.7108	0.0038	0.0381131	yes	1.99855	-0.409321	-0.346771	0.4464	0.803577	no
ALDH1A3	166.201	457.217	1.45995	1.39537	0.0079	0.0659723	no	553.04	1.73445	2.18135	5e-05	0.00115098	yes
ALDH1B1	22.6469	24.1835	0.0947081	0.167007	0.7035	0.927812	no	14.5051	-0.642755	-1.09681	0.01305	0.0947879	no
ALDH1L1	4.66692	0.188329	-4.63114	-2.68045	0.00015	0.0029264	yes	0.958955	-2.28294	-1.94665	5e-05	0.00115098	yes
ALDH1L2	10.7875	3.40674	-1.6629	-2.33042	5e-05	0.00115098	yes	2.05451	-2.3925	-3.09114	5e-05	0.00115098	yes
ALDH2	61.2044	40.3635	-0.600584	-1.13051	0.01335	0.0963352	no	76.9088	0.329513	0.627334	0.1638	0.498525	no
ALDH3A1	16.0483	17.39	0.115844	0.171239	0.69795	0.926274	no	682.665	5.41069	4.96878	5e-05	0.00115098	yes
ALDH3A2	31.8795	22.5328	-0.500604	-0.87166	0.05125	0.246643	no	90.7432	1.50916	2.43666	5e-05	0.00115098	yes
ALDH3B1	3.68855	2.49107	-0.566285	-0.647491	0.1433	0.462649	no	7.09819	0.944398	1.22376	0.00595	0.0537149	no
ALDH3B2	2.0901	0.337267	-2.63161	-1.56589	0.0066	0.0578582	no	3.99338	0.934038	0.920514	0.04125	0.213264	no
ALDOC	24.7819	9.84725	-1.33149	-1.85511	5e-05	0.00115098	yes	39.2765	0.664382	1.13335	0.01165	0.0875218	no
ALOX15B	13.5718	20.7572	0.612998	0.879755	0.0539	0.254313	no	29.0209	1.09648	1.50855	0.00075	0.0107283	yes
ALOX5AP	1.89317	8.03449	2.0854	1.57036	0.0011	0.0144891	yes	0.3377	-2.48699	-1.31332	0.15095	0.477524	no
ALPK1	5.3948	2.09347	-1.36567	-1.84744	0.0002	0.00369015	yes	2.97989	-0.856311	-1.21345	0.0085	0.0694713	no
ALS2CL	53.6684	31.6828	-0.760374	-1.33368	0.0034	0.0349327	yes	52.0013	-0.045526	-0.0766236	0.8652	0.973287	no
AMACR	10.65	9.91224	-0.103574	-0.16393	0.71605	0.932125	no	5.47053	-0.961105	-1.3876	0.00325	0.0337584	yes
AMMECR1	9.66727	4.66277	-1.05192	-1.7027	0.00025	0.00443942	yes	11.9712	0.308384	0.523435	0.24125	0.610487	no
AMOTL2	28.5336	30.4155	0.0921408	0.171668	0.6942	0.924847	no	14.3575	-0.990862	-1.85196	0.0001	0.0020819	yes
AMPD2	10.267	18.9311	0.882743	1.55774	0.00075	0.0107283	yes	13.3132	0.374836	0.643434	0.1581	0.489712	no
AMPD3	6.75394	14.6516	1.11726	1.88433	0.0001	0.0020819	yes	7.52046	0.155093	0.24781	0.5984	0.886159	no
AMTN	18.4683	9.28305	-0.992383	-1.03644	0.0215	0.135984	no	3.89943	-2.24372	-2.0894	5e-05	0.00115098	yes
ANGPTL4	141.322	869.512	2.62122	2.67618	5e-05	0.00115098	yes	85.9109	-0.718075	-0.749978	0.092	0.355005	no
ANK3	3.90284	2.00121	-0.96365	-1.38879	0.00205	0.0234558	yes	3.6586	-0.093235	-0.147233	0.7381	0.939746	no
ANKH	6.52252	3.68766	-0.822727	-1.30542	0.00485	0.045957	yes	5.09012	-0.357731	-0.58495	0.19735	0.552087	no
ANKLE2	51.5824	69.4063	0.428188	0.768762	0.0798	0.325523	no	39.1901	-0.396391	-0.726026	0.1054	0.385929	no
ANKRD1	13.3359	5.59941	-1.25196	-1.29529	0.0027	0.0291629	yes	1.46082	-3.19046	-2.63737	5e-05	0.00115098	yes
ANKRD18B	0.794147	0.223574	-1.82865	0	1	1	no	0.99419	0.324116	0.291137	0.50355	0.838493	no
ANKRD22	0.466041	0.259346	-0.845577	0	1	1	no	1.47758	1.66471	1.28723	0.0095	0.0754183	no
ANKRD28	9.17139	5.22041	-0.812977	-1.36491	0.0019	0.0221049	yes	8.17236	-0.166388	-0.290797	0.5113	0.843234	no
ANKRD35	0.516151	0.0871571	-2.5661	0	1	1	no	1.19981	1.21694	0.852219	0.0536	0.253607	no
ANKS6	5.46256	3.45098	-0.662569	-1.09281	0.0167	0.113734	no	7.77094	0.508513	0.902782	0.04225	0.2165	no
ANLN	24.2562	0.809004	-4.90606	-3.67873	0.00015	0.0029264	yes	14.491	-0.743196	-0.893821	0.0935	0.358829	no
ANO6	25.9808	38.2181	0.556809	0.990603	0.0274	0.161545	no	15.4502	-0.749819	-1.35742	0.00245	0.0270428	yes
ANOS1	4.0342	6.67946	0.727447	0.941633	0.03615	0.195365	no	1.07697	-1.90531	-2.16425	5e-05	0.00115098	yes
ANP32B	86.0332	42.3979	-1.0209	-1.85181	5e-05	0.00115098	yes	85.8856	-0.00247703	-0.00454014	0.99275	0.997871	no
ANPEP	0.0981685	15.6584	7.31747	4.53668	0.00015	0.0029264	yes	0.0801886	-0.291862	0	1	1	no
ANTXR1	9.51575	21.1937	1.15525	1.85122	5e-05	0.00115098	yes	9.76812	0.0377633	0.0623916	0.89085	0.979237	no
ANTXR2	12.1755	19.1999	0.657118	0.988781	0.0249	0.151222	no	7.7238	-0.656598	-0.953895	0.0361	0.195177	no
ANXA10	1.27979	3.18436	1.3151	1.07572	0.0207	0.132503	no	15.4192	3.59075	3.25975	5e-05	0.00115098	yes
ANXA3	220.692	204.94	-0.106829	-0.181707	0.68315	0.92154	no	109.958	-1.00509	-1.74193	5e-05	0.00115098	yes
ANXA6	12.3455	72.4921	2.55384	3.83555	5e-05	0.00115098	yes	7.00668	-0.817178	-1.24299	0.00625	0.0556585	no
AOC2	0.945127	2.79852	1.56608	1.48544	0.00165	0.0198026	yes	1.52928	0.694276	0.627218	0.15205	0.479322	no
AOX1	4.01147	13.6766	1.76951	2.60265	5e-05	0.00115098	yes	2.71305	-0.564215	-0.731818	0.09685	0.367142	no
AP1M1	28.0463	39.7937	0.504728	0.923193	0.0403	0.209695	no	23.3824	-0.262391	-0.464187	0.29635	0.673823	no
AP1S1	86.3338	138.87	0.685741	1.27714	0.00325	0.0337584	yes	90.9078	0.0744791	0.135943	0.75815	0.944763	no
AP2A2	18.4907	24.0659	0.380194	0.722916	0.1091	0.39408	no	14.7547	-0.325621	-0.606208	0.17555	0.518136	no
AP5Z1	9.93608	16.765	0.754704	1.35144	0.0025	0.0274929	yes	7.16482	-0.471746	-0.815433	0.06875	0.296814	no
APBA2	2.26497	6.91186	1.60958	1.9994	5e-05	0.00115098	yes	2.4318	0.102529	0.114021	0.791	0.953514	no
APBB1	3.58981	5.68549	0.663376	0.819504	0.06845	0.295815	no	1.91162	-0.90911	-0.963967	0.03545	0.192927	no
APBB2	7.39766	10.2648	0.47256	0.856069	0.0564	0.262058	no	4.1803	-0.823464	-1.40294	0.00135	0.0169581	yes
APLN	1.0642	2.82234	1.40712	1.33552	0.0026	0.0283513	yes	0.534869	-0.992512	-0.740873	0.10145	0.377528	no
APLP1	2.22702	9.61536	2.11022	2.33192	5e-05	0.00115098	yes	1.18361	-0.911921	-0.823662	0.08095	0.328349	no
APOBEC3B	1.62915	0.326363	-2.31957	-1.58783	0.0018	0.0212411	yes	2.35988	0.534592	0.447937	0.29345	0.670691	no
APOE	24.0285	160.766	2.74214	4.04994	5e-05	0.00115098	yes	22.7329	-0.079967	-0.119218	0.77575	0.949337	no
APOL2	14.6577	29.6053	1.01419	1.70794	0.00015	0.0029264	yes	17.6397	0.267164	0.439888	0.31005	0.687355	no
AQP3	67.8387	15.4211	-2.1372	-3.2963	5e-05	0.00115098	yes	195.223	1.52494	2.0628	5e-05	0.00115098	yes
ARAP2	7.22074	2.71452	-1.41145	-2.26956	5e-05	0.00115098	yes	6.03662	-0.258405	-0.454324	0.2913	0.668417	no
ARF4	193.234	328.231	0.764364	1.28133	0.00365	0.0369046	yes	169.293	-0.190821	-0.340362	0.43735	0.797754	no
ARFGAP1	34.751	56.034	0.68925	1.27283	0.0045	0.0433505	yes	28.928	-0.264585	-0.490017	0.27505	0.64927	no
ARFGEF3	3.62916	1.84397	-0.97682	-1.42792	0.0009	0.0123587	yes	1.8955	-0.937055	-1.39433	0.00125	0.0160239	yes
ARG2	24.5663	5.6204	-2.12793	-1.75121	0.00165	0.0198026	yes	7.9691	-1.62419	-1.42445	0.0098	0.0771521	no
ARHGAP11A	6.10404	0.93039	-2.71386	-3.04741	5e-05	0.00115098	yes	4.27675	-0.513249	-0.741811	0.0819	0.330129	no
ARHGAP17	11.0716	17.6367	0.671716	1.17895	0.00985	0.0774357	no	10.5099	-0.0751214	-0.124719	0.78265	0.951616	no
ARHGAP19	3.51124	1.41587	-1.31029	-1.66575	0.00055	0.00838739	yes	2.56363	-0.45379	-0.646563	0.1521	0.47944	no
ARHGAP21	21.9935	18.5753	-0.243696	-0.454139	0.3088	0.686311	no	13.5271	-0.701222	-1.30245	0.00365	0.0369046	yes
ARHGAP22	9.03534	14.0334	0.635212	0.997936	0.0273	0.161152	no	6.65321	-0.441528	-0.629841	0.1665	0.503226	no
ARHGAP23	19.2252	12.2012	-0.655975	-1.2185	0.00645	0.0569684	no	20.3096	0.0791628	0.146778	0.7415	0.94083	no
ARHGAP26	3.30574	2.98525	-0.14712	-0.225054	0.61445	0.894224	no	0.950796	-1.79776	-2.35422	5e-05	0.00115098	yes
ARHGAP29	5.28738	8.94225	0.758084	1.36637	0.0017	0.0202771	yes	4.6901	-0.172935	-0.295814	0.5003	0.836783	no
ARHGAP32	7.05278	3.87298	-0.864747	-1.46122	0.00085	0.0118356	yes	6.91751	-0.0279388	-0.0494332	0.91415	0.983176	no
ARHGAP40	1.46746	4.74038	1.69168	1.68887	0.0008	0.0113182	yes	1.21647	-0.270629	-0.233946	0.59485	0.884549	no
ARHGDIB	25.6636	43.688	0.767517	1.12463	0.0079	0.0659723	no	16.2189	-0.662045	-0.944766	0.02995	0.171925	no
ARHGEF10	13.9484	12.71	-0.134136	-0.250483	0.56675	0.872197	no	8.17943	-0.770032	-1.40749	0.0017	0.0202771	yes
ARHGEF16	8.76309	3.50996	-1.31999	-1.77665	0.0001	0.0020819	yes	14.8807	0.763929	1.255	0.0042	0.0411144	yes
ARHGEF18	29.5094	30.9713	0.0697575	0.12912	0.77545	0.949203	no	17.365	-0.764993	-1.41231	0.00145	0.0179582	yes
ARHGEF19	6.21305	1.29242	-2.26523	-2.53223	5e-05	0.00115098	yes	5.9872	-0.0534206	-0.0749933	0.8619	0.972368	no
ARHGEF25	0.427945	1.1103	1.37545	0.992921	0.0212	0.134768	no	0.298448	-0.519949	0	1	1	no
ARHGEF28	13.4769	21.1562	0.650587	1.16695	0.0105	0.081163	no	7.11026	-0.92252	-1.60287	0.0005	0.00780294	yes
ARHGEF3	10.9822	16.241	0.564474	1.0074	0.02555	0.153892	no	8.99937	-0.287267	-0.482319	0.28105	0.655806	no
ARID5B	5.46698	2.88004	-0.924656	-1.45185	0.0014	0.0174561	yes	4.45497	-0.295327	-0.494523	0.25905	0.631736	no
ARL15	7.39005	11.4017	0.62559	0.951548	0.0303	0.173421	no	5.4451	-0.440625	-0.614011	0.1468	0.469298	no
ARL4C	36.9504	73.7327	0.996714	1.75118	0.0001	0.0020819	yes	29.9878	-0.301214	-0.544529	0.21175	0.572459	no
ARL5B	6.87307	2.86683	-1.2615	-1.68923	0.00045	0.00719647	yes	5.18264	-0.407267	-0.591311	0.17565	0.518234	no
ARL6IP5	85.626	154.738	0.853705	1.5393	0.0006	0.0089942	yes	81.5817	-0.0698042	-0.130206	0.75875	0.944964	no
ARL8A	40.0313	58.1963	0.539796	0.998762	0.02575	0.154496	no	34.6613	-0.207803	-0.378739	0.39625	0.766613	no
ARMCX1	5.3648	11.1087	1.05009	1.38717	0.00395	0.0392218	yes	3.75186	-0.515921	-0.579939	0.203	0.560971	no
ARMCX3	24.3383	36.5432	0.586375	1.08414	0.0145	0.102572	no	19.595	-0.312741	-0.559042	0.20975	0.570289	no
ARNTL2	17.5605	6.83666	-1.36097	-2.41776	5e-05	0.00115098	yes	18.1668	0.0489674	0.0882263	0.84155	0.967114	no
ARRB2	5.57629	1.71819	-1.69842	-1.66821	0.00105	0.0139395	yes	5.80073	0.0569279	0.0697395	0.87735	0.976134	no
ARRDC1	44.9307	22.2237	-1.0156	-1.63416	0.0001	0.0020819	yes	41.5967	-0.111233	-0.188755	0.66815	0.915095	no
ARSB	2.84752	4.87978	0.77711	1.04982	0.0211	0.134353	no	2.41943	-0.235042	-0.295806	0.4951	0.833444	no
ARTN	20.0788	15.0627	-0.414695	-0.625705	0.1673	0.504346	no	54.0073	1.42748	2.19042	5e-05	0.00115098	yes
ASB13	5.27386	2.67203	-0.980924	-1.17892	0.01165	0.0875218	no	8.57448	0.701191	0.991106	0.02945	0.169759	no
ASB2	2.24058	6.51555	1.54002	1.76487	0.0006	0.0089942	yes	3.85876	0.784268	0.812446	0.06735	0.293087	no
ASF1B	7.44048	0.213633	-5.12219	-3.30624	0.00015	0.0029264	yes	7.93983	0.0937129	0.117131	0.78975	0.953282	no
ASNS	60.9593	8.56607	-2.83114	-3.56337	5e-05	0.00115098	yes	17.2196	-1.8238	-2.41314	5e-05	0.00115098	yes
ASPHD1	2.33715	7.1705	1.61732	1.55816	0.0019	0.0221049	yes	3.48128	0.574869	0.514819	0.25705	0.629154	no
ASPM	2.97244	0.0884307	-5.07096	-3.59857	5e-05	0.00115098	yes	2.10839	-0.495507	-0.629548	0.16395	0.498746	no
ASS1	36.2152	13.7939	-1.39256	-2.03184	5e-05	0.00115098	yes	30.0305	-0.270163	-0.385881	0.3814	0.754907	no
ATAD2	5.52274	1.64371	-1.74842	-2.37507	5e-05	0.00115098	yes	7.56704	0.454346	0.734519	0.1008	0.376084	no
ATAD5	0.724544	0.222724	-1.70182	0	1	1	no	0.951361	0.39292	0.379713	0.3909	0.762387	no
ATF3	29.0637	4.54185	-2.67787	-3.61342	5e-05	0.00115098	yes	8.29244	-1.80935	-2.6528	5e-05	0.00115098	yes
ATF4	255.743	127.594	-1.00313	-1.7445	0.0001	0.0020819	yes	170.95	-0.581121	-0.988867	0.02975	0.171081	no
ATG12	11.1395	15.5107	0.47758	0.866664	0.0548	0.257057	no	8.81744	-0.337249	-0.593582	0.19015	0.541543	no
ATL1	3.84255	7.41571	0.94852	1.24165	0.0063	0.0560008	no	3.67043	-0.0661134	-0.0796194	0.85705	0.971335	no
ATP13A2	31.1786	51.6753	0.728921	1.35255	0.00265	0.0287751	yes	30.2595	-0.0431637	-0.0788051	0.86255	0.972423	no
ATP1B3	84.5799	75.8868	-0.156466	-0.294099	0.50185	0.83752	no	134.117	0.6651	1.16471	0.0078	0.0654474	no
ATP2B1	8.64458	4.66132	-0.891059	-1.42319	0.00125	0.0160239	yes	5.98586	-0.530239	-0.865663	0.0518	0.248334	no
ATP2C2	7.06151	1.94006	-1.86388	-2.10221	5e-05	0.00115098	yes	4.9197	-0.521407	-0.735426	0.1034	0.381707	no
ATP6AP2	82.0213	136.753	0.737507	1.35467	0.00245	0.0270428	yes	81.468	-0.00976565	-0.018055	0.96595	0.993343	no
ATP6V0E1	203.201	359.755	0.82411	1.45322	0.0013	0.0164903	yes	222.468	0.130695	0.242903	0.5698	0.87309	no
ATP6V0E2	2.98922	1.11669	-1.42054	-1.28305	0.0111	0.0845865	no	3.54101	0.24439	0.273669	0.5431	0.861039	no
ATP6V1A	18.59	19.3671	0.0590754	0.11069	0.80305	0.957328	no	30.0019	0.690526	1.28352	0.005	0.0472053	yes
ATP8B3	0.595416	1.29299	1.11874	1.06662	0.01805	0.120473	no	0.37838	-0.654065	0	1	1	no
ATXN1	4.83586	3.04503	-0.667315	-1.12022	0.0117	0.0877783	no	2.66707	-0.85852	-1.41808	0.00125	0.0160239	yes
AURKA	11.9264	3.42745	-1.79895	-2.22245	5e-05	0.00115098	yes	8.77686	-0.442387	-0.608777	0.19105	0.542767	no
AURKB	16.0351	0.532921	-4.91117	-3.93902	5e-05	0.00115098	yes	10.5903	-0.598492	-0.757431	0.08705	0.342832	no
AVPI1	74.3212	46.4553	-0.677929	-1.22112	0.0052	0.0486082	yes	70.4087	-0.0780182	-0.139263	0.75405	0.943568	no
AXL	29.2992	33.2007	0.180351	0.330172	0.45865	0.810964	no	16.1059	-0.863273	-1.57512	0.0007	0.0101555	yes
B3GALT4	3.77515	0.511639	-2.88334	-2.28875	0.00015	0.0029264	yes	3.4143	-0.144944	-0.148374	0.7368	0.939358	no
B3GNT3	4.88987	2.64662	-0.885647	-1.0538	0.0189	0.124222	no	8.63305	0.820074	1.13601	0.01105	0.0842552	no
B3GNT4	3.39574	10.9935	1.69486	1.91297	0.00025	0.00443942	yes	3.29893	-0.0417275	-0.0411287	0.92865	0.985842	no
B4GALNT4	13.5514	28.9235	1.0938	1.91969	5e-05	0.00115098	yes	15.3634	0.181058	0.307807	0.4854	0.827901	no
B4GALT1	122.883	214.843	0.805995	1.23192	0.00395	0.0392218	yes	99.9783	-0.297603	-0.493144	0.2597	0.632366	no
B4GALT4	22.7172	15.3474	-0.565794	-0.967716	0.0308	0.175583	no	29.1511	0.359764	0.639675	0.1538	0.482172	no
B4GALT7	25.1268	45.9647	0.871298	1.54426	0.0007	0.0101555	yes	22.462	-0.161742	-0.272781	0.54375	0.8614	no
BACH2	0.781315	0.937239	0.262514	0.302374	0.4917	0.831802	no	0.267735	-1.5451	0	1	1	no
BAIAP2	34.9254	24.4687	-0.513341	-0.939792	0.0354	0.19279	no	41.8809	0.262016	0.478837	0.2821	0.657425	no
BARD1	1.83486	0.34537	-2.40946	-1.91657	0.00085	0.0118356	yes	2.06138	0.167936	0.164387	0.7134	0.931206	no
BARX2	8.82068	2.8607	-1.62452	-1.79713	0.00015	0.0029264	yes	8.96725	0.0237751	0.0317664	0.94265	0.988898	no
BASP1	101.633	149.099	0.552909	1.03091	0.01675	0.113955	no	67.7629	-0.584795	-1.10595	0.01055	0.0815332	no
BAZ2B	6.68089	8.0987	0.277649	0.50905	0.24435	0.614282	no	4.82153	-0.470548	-0.831193	0.059	0.269932	no
BCAM	79.2578	27.1282	-1.54676	-2.64754	5e-05	0.00115098	yes	38.5175	-1.04104	-1.92583	5e-05	0.00115098	yes
BCAR1	41.843	56.2703	0.427387	0.78957	0.0879	0.345337	no	30.4016	-0.460837	-0.84829	0.06785	0.294437	no
BCAT1	4.50197	2.13568	-1.07586	-1.51766	0.0008	0.0113182	yes	1.97862	-1.18606	-1.72646	0.00015	0.0029264	yes
BCL11B	2.08569	1.23011	-0.761742	-0.973339	0.0338	0.18734	no	2.75821	0.403206	0.576721	0.2006	0.557079	no
BCL2A1	1.23173	3.99241	1.69657	1.24318	0.05945	0.271287	no	0.611602	-1.01002	-0.635307	0.2321	0.599544	no
BCL2L11	2.94895	1.31168	-1.16879	-1.23811	0.00205	0.0234558	yes	2.81519	-0.0669721	-0.0757042	0.84885	0.968925	no
BCR	22.4889	13.5069	-0.735514	-1.35566	0.00245	0.0270428	yes	19.237	-0.225328	-0.414986	0.354	0.72907	no
BDH1	3.62708	1.1974	-1.5989	-1.74827	0.0001	0.0020819	yes	5.64849	0.639058	0.842114	0.0601	0.273191	no
BEAN1	0.871765	1.13592	0.38185	0.281293	0.48595	0.828183	no	0.39518	-1.14143	-0.779205	0.0518	0.248334	no
BEX1	1.43076	16.7992	3.55354	2.91884	5e-05	0.00115098	yes	0.732412	-0.966049	-0.61794	0.1495	0.474641	no
BEX2	18.6635	3.25132	-2.52112	-2.19931	5e-05	0.00115098	yes	6.68638	-1.48092	-1.52657	0.00185	0.0216662	yes
BHLHA15	1.22877	0	0	0	5e-05	0.00115098	yes	0.144397	-3.0891	-1.26801	0.04055	0.210629	no
BICDL2	4.71677	1.2065	-1.96697	-1.63742	0.00285	0.0303434	yes	4.73598	0.0058666	0.00651901	0.9879	0.996641	no
BID	8.38153	16.4481	0.972636	1.45209	0.0015	0.0184186	yes	11.7285	0.484738	0.708898	0.1138	0.404498	no
BIRC5	12.0094	0.16148	-6.21667	-4.49164	5e-05	0.00115098	yes	6.71049	-0.839676	-1.13239	0.01315	0.0952288	no
BLM	1.49885	0.227835	-2.71779	-2.21721	0.0003	0.00515264	yes	1.78759	0.254164	0.276539	0.5188	0.847724	no
BLMH	11.5836	4.76541	-1.28141	-1.72887	0.00035	0.00584565	yes	12.6376	0.12564	0.199795	0.64195	0.90629	no
BLNK	10.505	2.09926	-2.32313	-2.30217	5e-05	0.00115098	yes	7.76834	-0.435397	-0.581183	0.19135	0.543102	no
BLVRB	181.555	44.8628	-2.01681	-3.49386	5e-05	0.00115098	yes	230.531	0.344552	0.602319	0.17275	0.513586	no
BMP1	67.0645	114.94	0.777264	1.28872	0.00325	0.0337584	yes	51.0979	-0.392287	-0.685279	0.12795	0.434058	no
BMP4	2.86434	0.66402	-2.1089	-1.53703	0.0012	0.015506	yes	2.90841	0.0220307	0.0184126	0.9651	0.992965	no
BMPER	0.660477	1.25775	0.929265	0.761223	0.0962	0.365428	no	0.200945	-1.71671	0	1	1	no
BMPR2	12.3222	15.9236	0.36991	0.684378	0.11945	0.416972	no	8.44711	-0.544729	-1.01512	0.028	0.163961	no
BMT2	4.4101	8.47597	0.942565	1.44727	0.0014	0.0174561	yes	4.77792	0.115572	0.168744	0.698	0.926274	no
BNIP3	65.3974	103.105	0.656814	1.16661	0.00805	0.066779	no	50.9665	-0.359685	-0.648337	0.14	0.456558	no
BNIP3L	55.3597	84.706	0.613627	1.07964	0.013	0.0944956	no	43.0242	-0.363689	-0.666655	0.139	0.455241	no
BNIPL	1.11523	0.665882	-0.743999	-0.552444	0.23435	0.601986	no	2.72887	1.29097	1.01411	0.03205	0.180532	no
BOK	24.1797	28.6139	0.242916	0.428073	0.33285	0.709771	no	16.6705	-0.5365	-0.922326	0.0338	0.18734	no
BPGM	32.2863	76.3004	1.24077	2.08795	5e-05	0.00115098	yes	16.8802	-0.935589	-1.52401	0.00055	0.00838739	yes
BPIFB1	0.411947	7.17641	4.12273	2.77845	0.00015	0.0029264	yes	0.466012	0.177908	0	1	1	no
BRCA1	2.88676	1.0523	-1.45591	-1.58102	0.0011	0.0144891	yes	3.99323	0.468105	0.555718	0.2175	0.579796	no
BRI3BP	3.82523	1.87334	-1.02994	-0.911147	0.0364	0.196197	no	6.66836	0.801784	0.825674	0.06935	0.29854	no
BRIP1	1.9769	0.327798	-2.59236	-2.63101	5e-05	0.00115098	yes	1.27031	-0.638066	-0.802332	0.0702	0.300896	no
BRIX1	24.2453	19.8736	-0.286851	-0.442382	0.30815	0.685967	no	44.0432	0.86121	1.44467	0.0009	0.0123587	yes
BST2	5.36539	0.404198	-3.73055	-2.13248	0.00085	0.0118356	yes	3.68322	-0.542715	-0.408594	0.3373	0.713569	no
BTG1	41.2869	56.0608	0.441309	0.780461	0.0807	0.327574	no	29.9158	-0.464777	-0.855082	0.0545	0.256301	no
BUB1	7.39116	0.280789	-4.71824	-4.07428	5e-05	0.00115098	yes	5.22942	-0.499151	-0.686551	0.10765	0.390845	no
BVES	4.44845	7.81857	0.813601	1.2574	0.00485	0.045957	yes	2.28836	-0.958987	-1.30361	0.00405	0.039969	yes
BZW2	38.3898	28.7522	-0.41705	-0.741516	0.1028	0.38047	no	52.4231	0.449479	0.81483	0.07055	0.301795	no
C10orf10	2.61403	35.1632	3.74972	4.00524	5e-05	0.00115098	yes	2.8589	0.129185	0.112839	0.81705	0.961171	no
C11orf24	24.7079	44.8179	0.859106	1.5746	0.0005	0.00780294	yes	23.1467	-0.0941627	-0.166271	0.7089	0.929309	no
C11orf95	3.88989	5.49911	0.49947	0.761572	0.08825	0.346046	no	2.93433	-0.406699	-0.567582	0.1987	0.554104	no
C12orf10	23.0596	14.0747	-0.712265	-1.03841	0.01735	0.11701	no	25.4039	0.139681	0.221401	0.61545	0.89503	no
C12orf54	14.8057	4.35741	-1.76461	-1.7315	0.00055	0.00838739	yes	7.29813	-1.02055	-1.0934	0.0178	0.119277	no
C12orf75	33.2994	38.712	0.217286	0.378102	0.39445	0.765231	no	20.7192	-0.684528	-1.11556	0.01255	0.0921228	no
C14orf132	0.447801	1.64025	1.87299	1.97529	5e-05	0.00115098	yes	0.200357	-1.16029	0	1	1	no
C14orf37	0.286856	1.72459	2.58786	2.04358	0.0003	0.00515264	yes	0.242315	-0.243441	0	1	1	no
C15orf48	15.9363	22.5479	0.500673	0.621493	0.17525	0.517605	no	7.00007	-1.18688	-1.26149	0.00615	0.05497	no
C15orf52	11.9274	36.9919	1.63293	2.78116	5e-05	0.00115098	yes	10.1839	-0.227991	-0.366301	0.41105	0.779643	no
C15orf59	0.579136	2.74611	2.24541	1.61349	0.0005	0.00780294	yes	0.444607	-0.381371	0	1	1	no
C17orf51	2.48949	1.60635	-0.632066	-0.827078	0.0659	0.289311	no	1.11878	-1.15393	-1.43843	0.0015	0.0184186	yes
C17orf53	1.71169	0.347972	-2.29838	-1.85598	0.00175	0.0207903	yes	2.07905	0.280497	0.282978	0.52745	0.852723	no
C18orf25	14.9592	20.4123	0.448404	0.80082	0.0761	0.316967	no	11.8877	-0.331568	-0.614715	0.1707	0.51027	no
C19orf48	37.5534	18.8151	-0.997052	-1.62635	0.0005	0.00780294	yes	40.4446	0.107006	0.186624	0.6795	0.919882	no
C19orf66	14.7237	21.7849	0.565185	0.919749	0.0392	0.205572	no	12.756	-0.206965	-0.319819	0.4669	0.816206	no
C1GALT1	13.8005	17.6422	0.35431	0.664757	0.13045	0.438967	no	10.2257	-0.432512	-0.795361	0.0762	0.317077	no
C1orf116	54.106	40.1864	-0.429081	-0.73873	0.0985	0.370894	no	79.4343	0.553972	0.923814	0.0378	0.201004	no
C1orf210	3.67905	1.21728	-1.59567	-1.23002	0.01225	0.0906935	no	5.28309	0.522046	0.535983	0.2354	0.603085	no
C1orf216	4.70476	8.77756	0.899701	1.2849	0.0045	0.0433505	yes	5.01728	0.0927847	0.124745	0.7772	0.949741	no
C1orf74	21.2277	59.4072	1.48469	2.25733	5e-05	0.00115098	yes	13.9244	-0.608333	-0.882154	0.04445	0.224596	no
C1QBP	90.185	69.4477	-0.37696	-0.519478	0.24435	0.614282	no	127.979	0.504942	0.712386	0.11085	0.398138	no
C1QTNF1	0.833475	23.8071	4.83611	5.0396	5e-05	0.00115098	yes	0.570903	-0.545894	0	1	1	no
C1QTNF6	10.1233	16.0965	0.66907	0.982038	0.02885	0.167295	no	7.58961	-0.415582	-0.579017	0.1954	0.549049	no
C1S	2.62947	8.67616	1.72229	2.07708	5e-05	0.00115098	yes	8.40748	1.6769	1.98057	5e-05	0.00115098	yes
C20orf194	9.96992	5.90673	-0.755222	-1.35039	0.00205	0.0234558	yes	7.54785	-0.401515	-0.723725	0.09925	0.372236	no
C20orf197	0.123366	2.44843	4.31084	2.53547	0.0001	0.0020819	yes	0.278184	1.1731	0	1	1	no
C20orf24	93.2665	141.562	0.602005	0.984636	0.0289	0.16741	no	195.192	1.06546	1.74695	0.0003	0.00515264	yes
C21orf91	8.50231	4.33748	-0.970999	-1.59625	0.0004	0.00653434	yes	5.93557	-0.518468	-0.884054	0.0524	0.249974	no
C2CD4C	0.998121	3.15437	1.66007	1.65051	0.001	0.0134089	yes	0.288218	-1.79205	-1.29304	0.0035	0.0357516	yes
C2orf72	0.252619	1.56905	2.63486	1.61097	0.0054	0.0500074	no	0.100686	-1.3271	0	1	1	no
C3	9.45223	249.933	4.72474	4.61203	5e-05	0.00115098	yes	9.43	-0.00339715	-0.00536111	0.99055	0.997197	no
C4orf32	8.96683	4.52376	-0.987075	-1.3348	0.00385	0.0384752	yes	6.44697	-0.475978	-0.664739	0.1357	0.448573	no
C4orf48	38.9169	95.2502	1.29133	1.71016	0.00065	0.00958799	yes	44.5875	0.196243	0.239251	0.5923	0.882974	no
C5orf15	34.1728	61.3948	0.845266	1.54244	0.0006	0.0089942	yes	35.8865	0.0705916	0.129972	0.76895	0.947259	no
C9orf3	12.5875	8.39389	-0.58458	-0.943029	0.03685	0.197578	no	20.338	0.692189	1.20062	0.0094	0.0747929	no
C9orf72	7.11601	2.71469	-1.39028	-1.78394	5e-05	0.00115098	yes	7.09909	-0.003434	-0.00500122	0.99065	0.997197	no
CA11	6.25963	1.95917	-1.67583	-1.52789	0.0015	0.0184186	yes	6.17444	-0.0197681	-0.0214667	0.96325	0.992779	no
CA2	20.3274	6.08848	-1.73927	-2.39243	5e-05	0.00115098	yes	30.9966	0.608687	0.944334	0.034	0.187965	no
CACNB1	6.58563	6.63719	0.0112513	0.0168466	0.967	0.993737	no	3.50191	-0.911182	-1.247	0.0051	0.0479393	yes
CACNB3	18.6774	23.6574	0.341005	0.600751	0.1752	0.517576	no	12.4335	-0.587062	-0.974906	0.02885	0.167295	no
CACNG4	1.96433	0.173194	-3.50358	-2.28179	0.0005	0.00780294	yes	0.326727	-2.58788	-1.66299	0.00235	0.0261325	yes
CACYBP	11.2876	8.29354	-0.444673	-0.707393	0.11695	0.411469	no	14.225	0.333696	0.555841	0.20915	0.569833	no
CADM3	0	6.34832	Inf	NA	0.0002	0.00369015	yes	0	0	0	1	1	no
CADPS2	1.20891	0.362131	-1.73912	-1.58476	0.0007	0.0101555	yes	0.73924	-0.70959	-0.692146	0.1304	0.438913	no
CALCOCO1	23.17	37.4049	0.690966	1.27822	0.00595	0.0537149	no	19.4342	-0.253666	-0.455296	0.31125	0.688647	no
CALD1	205.679	188.257	-0.127692	-0.150982	0.72015	0.933354	no	78.3945	-1.39157	-1.69277	0.00125	0.0160239	yes
CALU	70.7722	133.519	0.915786	1.39631	0.00185	0.0216662	yes	46.4964	-0.606064	-1.01941	0.0221	0.13885	no
CAMK2D	9.34029	4.06958	-1.19859	-1.74846	0.0001	0.0020819	yes	6.38536	-0.548698	-0.828394	0.05875	0.26917	no
CAMK2N1	35.6554	57.2527	0.683224	1.24601	0.0052	0.0486082	yes	33.5898	-0.0860961	-0.160393	0.7232	0.934442	no
CAMKK1	2.39412	1.01304	-1.24081	-1.21387	0.0093	0.0742258	no	2.74467	0.197136	0.235459	0.6029	0.88885	no
CAMSAP2	36.1263	24.6941	-0.548885	-0.93777	0.03885	0.20465	no	20.9891	-0.783412	-1.36326	0.0023	0.0256796	yes
CAP2	6.28169	7.37499	0.231489	0.343474	0.41295	0.780702	no	3.73119	-0.751515	-1.01807	0.0176	0.118264	no
CAPN3	10.1517	15.1709	0.579588	0.741377	0.10115	0.376918	no	5.44646	-0.898328	-0.991422	0.03915	0.205421	no
CARD6	4.3577	8.03686	0.883066	1.3537	0.00185	0.0216662	yes	5.30302	0.283248	0.413389	0.33885	0.714664	no
CARHSP1	16.6354	24.8894	0.581275	1.01475	0.0247	0.15036	no	10.2594	-0.697312	-1.14675	0.01315	0.0952288	no
CAVIN1	293.712	338.747	0.205805	0.248684	0.5555	0.866935	no	128.715	-1.19022	-1.56758	0.00095	0.01289	yes
CAVIN2	5.17754	2.5606	-1.01579	-1.24286	0.0081	0.0671363	no	5.4911	0.0848296	0.117557	0.78665	0.953072	no
CBLC	35.4148	18.4515	-0.940614	-1.50009	0.00105	0.0139395	yes	33.7454	-0.0696618	-0.122785	0.78905	0.953282	no
CBR1	91.9081	90.7857	-0.0177268	-0.0324159	0.9397	0.988473	no	223.544	1.28229	2.16541	5e-05	0.00115098	yes
CBR3	5.01554	2.04621	-1.29345	-0.877603	0.0641	0.284274	no	19.2941	1.94368	1.93076	0.0006	0.0089942	yes
CBS	23.3624	3.56335	-2.71288	-3.49988	5e-05	0.00115098	yes	8.38534	-1.47825	-2.11246	5e-05	0.00115098	yes
CBX4	29.2364	13.8295	-1.08002	-1.74537	0.0001	0.0020819	yes	11.8573	-1.30198	-2.07304	5e-05	0.00115098	yes
CBX5	10.2004	5.85881	-0.799941	-1.47023	0.00115	0.0149898	yes	11.0845	0.119924	0.218027	0.6286	0.899774	no
CCAR2	2.74523	4.37841	0.673482	0.828273	0.0502	0.243616	no	1.93546	-0.504253	-0.561906	0.1751	0.517438	no
CCBE1	2.67941	3.58811	0.421308	0.585377	0.18915	0.539941	no	0.922424	-1.53841	-1.72645	0.00055	0.00838739	yes
CCDC102A	1.8984	3.73069	0.974659	1.04381	0.02135	0.1353	no	1.50663	-0.333461	-0.321325	0.46175	0.812738	no
CCDC112	4.59981	7.85935	0.772834	1.05627	0.0163	0.111618	no	2.97257	-0.629866	-0.729752	0.10115	0.376918	no
CCDC3	3.6338	0.165753	-4.45437	-2.69409	0.0008	0.0113182	yes	2.40514	-0.595356	-0.633527	0.15785	0.489329	no
CCDC80	11.1223	36.425	1.71147	2.72631	5e-05	0.00115098	yes	13.9363	0.325391	0.506673	0.26295	0.636323	no
CCDC85B	21.652	17.1961	-0.332418	-0.494871	0.2416	0.610855	no	39.6119	0.871434	1.39885	0.001	0.0134089	yes
CCDC88B	4.00732	2.1139	-0.922729	-1.2591	0.00405	0.039969	yes	4.41722	0.140501	0.209252	0.6369	0.903514	no
CCDC88C	3.98815	1.72566	-1.20857	-1.70375	0.00035	0.00584565	yes	3.59389	-0.150174	-0.237553	0.5776	0.876244	no
CCHCR1	8.6688	4.22859	-1.03566	-1.42888	0.00215	0.0242563	yes	9.57077	0.142803	0.220273	0.6225	0.897616	no
CCL2	0.0230147	1.26061	5.77542	0.749136	0.01925	0.125776	no	0	0	0	1	1	no
CCL20	10.6545	77.2599	2.85826	2.98923	5e-05	0.00115098	yes	22.5161	1.0795	1.25087	0.0067	0.0584967	no
CCL28	2.85271	4.23019	0.568389	0.417816	0.3293	0.706925	no	1.23163	-1.21177	-0.779085	0.0724	0.3071	no
CCNA1	9.40698	1.58398	-2.57017	-2.49464	5e-05	0.00115098	yes	9.12919	-0.0432451	-0.0506887	0.91065	0.983155	no
CCNA2	13.536	2.01281	-2.74952	-2.42115	0.0001	0.0020819	yes	10.121	-0.419451	-0.428849	0.38695	0.759367	no
CCNB1	35.3102	9.19119	-1.94176	-2.86815	5e-05	0.00115098	yes	21.2099	-0.735349	-1.09346	0.01385	0.0989304	no
CCNB1IP1	38.3705	20.2021	-0.925497	-1.48209	0.0013	0.0164903	yes	33.8299	-0.181701	-0.306473	0.49625	0.833895	no
CCNB2	17.9358	1.43953	-3.63918	-3.64775	5e-05	0.00115098	yes	9.79639	-0.872524	-1.11098	0.01285	0.0936863	no
CCND1	89.0398	181.022	1.02364	1.51711	0.001	0.0134089	yes	114.679	0.365085	0.570469	0.2043	0.562998	no
CCND2	61.0467	147.436	1.2721	1.96322	5e-05	0.00115098	yes	56.8962	-0.10158	-0.169513	0.70535	0.928321	no
CCNE1	3.83639	9.68395	1.33585	1.66328	0.0008	0.0113182	yes	6.16198	0.683644	0.809498	0.0678	0.294319	no
CCNF	5.36312	0.955073	-2.48939	-2.86842	5e-05	0.00115098	yes	3.30328	-0.699175	-0.96158	0.02775	0.162915	no
CCNI	201.862	88.8184	-1.18444	-2.03142	5e-05	0.00115098	yes	136.692	-0.562437	-0.952142	0.0351	0.191695	no
CCNJL	9.4356	12.0502	0.352874	0.581125	0.1958	0.549735	no	4.61959	-1.03035	-1.46955	0.0012	0.015506	yes
CCPG1	52.4818	20.254	-1.37361	-1.71652	0.0013	0.0164903	yes	31.0071	-0.759219	-0.963983	0.04725	0.234106	no
CD1D	0.598302	1.88808	1.65798	1.50459	0.0015	0.0184186	yes	0.684215	0.193575	0	1	1	no
CD274	11.5669	5.56789	-1.05481	-1.63209	0.0002	0.00369015	yes	7.48504	-0.627925	-0.981005	0.02805	0.164154	no
CD276	41.0507	66.807	0.702592	1.28287	0.00385	0.0384752	yes	41.3528	0.0105772	0.0193933	0.96645	0.99362	no
CD47	17.7255	24.9162	0.491254	0.903673	0.04525	0.227276	no	15.3734	-0.205388	-0.376201	0.40055	0.769937	no
CD55	20.8626	6.57212	-1.66649	-2.34256	5e-05	0.00115098	yes	11.9373	-0.805448	-1.18142	0.01095	0.0836737	no
CD59	95.6431	177.713	0.893818	1.18879	0.0066	0.0578582	no	75.1734	-0.347439	-0.511705	0.24165	0.610941	no
CD68	36.2746	18.1931	-0.995566	-1.5729	0.0002	0.00369015	yes	50.2293	0.469567	0.777511	0.0882	0.34592	no
CD82	32.7988	68.1297	1.05464	1.85848	5e-05	0.00115098	yes	39.5631	0.270512	0.458111	0.3098	0.686997	no
CD9	437.139	291.466	-0.584765	-0.969473	0.02655	0.157854	no	585.001	0.420347	0.636414	0.1341	0.445182	no
CDA	21.3103	92.4427	2.11701	3.03348	5e-05	0.00115098	yes	16.5658	-0.36334	-0.47383	0.29385	0.67113	no
CDC20	29.8788	0.870116	-5.10177	-4.44956	5e-05	0.00115098	yes	13.3611	-1.16108	-1.62298	0.0003	0.00515264	yes
CDC25A	2.38776	0.550879	-2.11585	-2.01425	0.0001	0.0020819	yes	4.11959	0.786842	0.986137	0.03275	0.183223	no
CDC25B	22.7163	7.72824	-1.55552	-2.41109	5e-05	0.00115098	yes	23.2367	0.0326785	0.0540628	0.9054	0.982581	no
CDC25C	2.3092	0.250874	-3.20236	-2.22624	0.0001	0.0020819	yes	1.42472	-0.696717	-0.563606	0.2092	0.569833	no
CDC34	51.9694	86.3771	0.732987	1.37985	0.00185	0.0216662	yes	47.2363	-0.137768	-0.253753	0.56925	0.872879	no
CDC42BPG	9.797	6.33163	-0.629764	-1.06517	0.0158	0.109256	no	10.9814	0.164649	0.288946	0.5028	0.83818	no
CDC42EP3	33.3514	36.4722	0.12905	0.228343	0.6107	0.892442	no	17.0086	-0.971485	-1.68812	0.00035	0.00584565	yes
CDC42EP4	25.9622	13.3786	-0.956481	-1.70158	0.0001	0.0020819	yes	24.0696	-0.109198	-0.197695	0.65105	0.908633	no
CDC45	5.04129	0.313916	-4.00534	-3.06603	5e-05	0.00115098	yes	6.89801	0.452388	0.514063	0.2502	0.621377	no
CDC6	7.8159	0.990004	-2.98091	-3.08318	5e-05	0.00115098	yes	9.54438	0.288239	0.430479	0.3356	0.712383	no
CDC7	2.69295	1.21402	-1.1494	-1.21056	0.00785	0.0657673	no	3.44981	0.35733	0.427434	0.3441	0.718776	no
CDCA2	4.01476	0.46495	-3.11016	-2.98622	5e-05	0.00115098	yes	2.7286	-0.557151	-0.643613	0.15775	0.489136	no
CDCA3	8.75221	0.566887	-3.94852	-2.99106	5e-05	0.00115098	yes	4.64353	-0.914425	-0.860838	0.0575	0.265072	no
CDCA5	7.62091	0.95561	-2.99547	-3.08072	5e-05	0.00115098	yes	7.221	-0.0777643	-0.107928	0.807	0.958465	no
CDCA7	5.03064	0.424047	-3.56845	-2.98191	5e-05	0.00115098	yes	5.49487	0.127345	0.163926	0.7191	0.932962	no
CDCA8	8.77304	1.75227	-2.32386	-2.60818	5e-05	0.00115098	yes	5.70331	-0.621276	-0.822443	0.05075	0.245149	no
CDH10	0.264286	2.48798	3.2348	2.01656	0.00165	0.0198026	yes	0.116864	-1.17727	0	1	1	no
CDH11	10.8036	15.2902	0.501098	0.774524	0.078	0.321701	no	4.40883	-1.29304	-1.71832	0.0002	0.00369015	yes
CDH2	13.084	12.5181	-0.0637848	-0.0901649	0.8266	0.963688	no	2.48198	-2.39824	-2.66341	5e-05	0.00115098	yes
CDH24	3.73631	2.08773	-0.83968	-0.98198	0.02785	0.163255	no	4.82447	0.368756	0.486889	0.27035	0.644692	no
CDH26	1.81813	0.304369	-2.57856	-1.72859	0.00075	0.0107283	yes	1.83561	0.0138089	0.0115367	0.9787	0.995676	no
CDH4	5.02379	0.818351	-2.61799	-2.74395	5e-05	0.00115098	yes	1.78317	-1.49433	-1.67878	0.0003	0.00515264	yes
CDH5	1.11782	0.330974	-1.7559	-1.24413	0.0094	0.0747929	no	0.217638	-2.36068	-1.39626	0.00285	0.0303434	yes
CDH6	23.697	2.89967	-3.03074	-3.93885	5e-05	0.00115098	yes	30.7562	0.376169	0.525776	0.22	0.583371	no
CDHR1	3.22589	7.3388	1.18585	1.43627	0.0013	0.0164903	yes	3.58459	0.15211	0.201103	0.6484	0.907573	no
CDK1	25.4136	0.482087	-5.72016	-3.81406	5e-05	0.00115098	yes	25.6154	0.0114116	0.0174272	0.96855	0.994026	no
CDK14	8.37628	9.42643	0.170402	0.290944	0.5133	0.844319	no	4.94122	-0.761443	-1.23761	0.00455	0.0437344	yes
CDK18	29.3613	44.5173	0.60045	1.02464	0.02495	0.151431	no	16.6567	-0.81781	-1.35603	0.00295	0.0312109	yes
CDK5R1	2.77483	4.29602	0.6306	0.818432	0.07125	0.303784	no	2.09453	-0.405771	-0.486216	0.26985	0.644015	no
CDKN1B	19.069	9.25636	-1.04271	-1.68206	0.0002	0.00369015	yes	15.3412	-0.313817	-0.533695	0.22095	0.58469	no
CDKN2A	15.8871	103.381	2.70204	4.04615	5e-05	0.00115098	yes	18.7787	0.241239	0.317693	0.4869	0.828782	no
CDKN2B	33.745	35.5705	0.0760094	0.133788	0.7686	0.947192	no	18.1769	-0.892565	-1.55342	0.00075	0.0107283	yes
CDKN2C	2.823	0.306503	-3.20325	-2.22611	0.00015	0.0029264	yes	3.40342	0.269759	0.232571	0.60485	0.889425	no
CDKN3	13.3438	0.389881	-5.09699	-2.68403	0.00015	0.0029264	yes	6.39925	-1.06019	-0.999027	0.033	0.184197	no
CDR2	18.1848	22.4639	0.304871	0.54819	0.2115	0.572142	no	12.1303	-0.584117	-0.994513	0.02565	0.154254	no
CDR2L	14.7804	25.6079	0.792902	1.4158	0.00205	0.0234558	yes	15.0801	0.0289581	0.0506806	0.9089	0.982804	no
CDT1	3.49372	0.342769	-3.34946	-2.72381	5e-05	0.00115098	yes	4.63589	0.408082	0.476915	0.2747	0.64876	no
CDV3	66.2811	92.4951	0.480779	0.855965	0.06395	0.283738	no	51.5389	-0.362936	-0.674601	0.1383	0.454031	no
CEACAM5	4.84118	0.522718	-3.21125	-2.5803	5e-05	0.00115098	yes	5.07378	0.0677033	0.0638371	0.88495	0.977854	no
CEACAM6	29.2036	5.48593	-2.41234	-2.4471	5e-05	0.00115098	yes	28.6499	-0.0276151	-0.0258357	0.9526	0.990306	no
CEBPA	3.80479	0.560967	-2.76183	-2.54868	5e-05	0.00115098	yes	7.31118	0.942287	1.18918	0.0075	0.0635492	no
CEBPD	60.7105	47.5426	-0.352726	-0.612238	0.16	0.492645	no	91.9524	0.598942	1.04408	0.01715	0.116065	no
CEBPG	35.7954	16.9444	-1.07897	-1.89871	5e-05	0.00115098	yes	25.1253	-0.510632	-0.903509	0.04285	0.218851	no
CELF2	3.74917	6.43575	0.779537	1.30364	0.00405	0.039969	yes	2.10091	-0.835555	-1.20737	0.0097	0.0765358	no
CELSR1	49.8084	34.097	-0.546743	-0.862218	0.0459	0.2295	no	28.5858	-0.801091	-1.29694	0.00285	0.0303434	yes
CELSR2	12.9899	4.80474	-1.43486	-2.4747	5e-05	0.00115098	yes	13.2384	0.0273337	0.0482578	0.9174	0.983787	no
CELSR3	0.722332	1.03954	0.525209	0.646026	0.13955	0.455857	no	0.495276	-0.544428	0	1	1	no
CENPE	4.29249	0.870659	-2.30164	-2.96477	5e-05	0.00115098	yes	2.3434	-0.873212	-1.23855	0.00365	0.0369046	yes
CENPF	7.60672	0.304616	-4.64221	-4.83385	5e-05	0.00115098	yes	3.37281	-1.17332	-1.64249	0.00025	0.00443942	yes
CENPH	11.138	3.57393	-1.63991	-1.81788	0.00035	0.00584565	yes	12.2697	0.1396	0.183296	0.6803	0.92029	no
CENPI	2.084	0.29768	-2.80752	-1.71592	0.00435	0.042252	yes	1.81378	-0.200355	-0.180119	0.68115	0.920765	no
CENPK	7.0316	1.31443	-2.41941	-2.35098	5e-05	0.00115098	yes	6.47975	-0.117915	-0.141328	0.7401	0.940501	no
CENPQ	4.50021	2.27456	-0.984404	-1.00569	0.0226	0.141191	no	5.45129	0.276607	0.301303	0.50105	0.837315	no
CENPW	31.977	10.0198	-1.67418	-1.77336	0.0001	0.0020819	yes	22.4874	-0.507914	-0.59101	0.1877	0.537504	no
CEP128	1.42189	0.399567	-1.8313	-1.60635	0.00035	0.00584565	yes	1.01167	-0.491073	-0.47726	0.27975	0.654151	no
CEP170	4.9238	8.13861	0.72501	1.24114	0.00655	0.0575892	no	3.67556	-0.42181	-0.675721	0.12765	0.433458	no
CEP55	18.0044	0.370161	-5.60405	-4.78554	5e-05	0.00115098	yes	10.6683	-0.755025	-1.03312	0.0199	0.129044	no
CEP57	14.1319	5.80181	-1.28438	-1.96954	5e-05	0.00115098	yes	12.1457	-0.218509	-0.363307	0.41185	0.779978	no
CEP85	4.31287	3.00864	-0.519534	-0.698114	0.11915	0.416225	no	5.87583	0.446145	0.649613	0.1395	0.455809	no
CERCAM	47.8496	97.4817	1.02662	1.78985	5e-05	0.00115098	yes	37.3118	-0.358877	-0.651655	0.13925	0.455376	no
CERS3	1.873	0.35972	-2.38041	-1.92268	0.00035	0.00584565	yes	2.12765	0.183914	0.167149	0.6983	0.926283	no
CES2	30.0944	16.0665	-0.905438	-1.6363	0.0002	0.00369015	yes	29.5187	-0.0278632	-0.0495675	0.9137	0.983176	no
CFAP97	10.7412	6.3697	-0.753851	-1.25889	0.0042	0.0411144	yes	12.9658	0.271559	0.477311	0.2839	0.659242	no
CFB	2.21829	10.3482	2.22186	2.55177	5e-05	0.00115098	yes	1.97321	-0.168906	-0.165171	0.71765	0.932798	no
CGN	5.84235	2.42031	-1.27136	-1.70784	0.00035	0.00584565	yes	4.58975	-0.348134	-0.541867	0.21225	0.573211	no
CH25H	0.136599	0.224904	0.719367	0	1	1	no	1.6701	3.61192	1.88443	0.0053	0.0493525	yes
CHAC1	24.2912	3.65245	-2.73349	-2.93178	5e-05	0.00115098	yes	3.73114	-2.70274	-2.9382	5e-05	0.00115098	yes
CHAF1A	6.23339	3.8949	-0.678429	-0.938159	0.03845	0.203233	no	8.35414	0.422476	0.648156	0.15265	0.480393	no
CHAF1B	4.1915	1.08933	-1.94402	-1.92844	0.00015	0.0029264	yes	4.70269	0.166019	0.20093	0.64995	0.908332	no
CHIC2	16.1115	25.4679	0.660592	0.977275	0.03095	0.176024	no	12.2341	-0.397186	-0.536443	0.2293	0.596125	no
CHMP2A	115.783	69.3451	-0.739554	-1.35551	0.0024	0.0265665	yes	113.38	-0.0302553	-0.0563163	0.90005	0.981419	no
CHPF	97.8383	254.982	1.38192	2.03495	0.00015	0.0029264	yes	99.9685	0.0310738	0.0544077	0.9038	0.982303	no
CHPF2	22.4432	44.0164	0.971766	1.75883	5e-05	0.00115098	yes	35.2858	0.652811	1.16249	0.00935	0.0745021	no
CHST1	3.20618	1.21505	-1.39984	-1.40804	0.00265	0.0287751	yes	1.17559	-1.44747	-1.24898	0.0158	0.109256	no
CHST15	16.1575	24.1862	0.581979	1.04261	0.0214	0.135507	no	14.0206	-0.204661	-0.361364	0.42785	0.790657	no
CHST2	3.01682	8.44589	1.48522	1.95629	5e-05	0.00115098	yes	1.48544	-1.02214	-1.09505	0.01275	0.0932378	no
CHST3	11.7919	11.3311	-0.0574985	-0.107821	0.8105	0.959362	no	6.97323	-0.757893	-1.38735	0.00185	0.0216662	yes
CHST9	3.4472	0.423332	-3.02557	-2.47329	5e-05	0.00115098	yes	3.00912	-0.196086	-0.206051	0.6404	0.905398	no
CHSY3	0.372967	0.88081	1.23978	0.966851	0.03865	0.203957	no	0.210355	-0.826221	0	1	1	no
CHTF18	5.02206	2.02904	-1.30748	-1.51826	0.00035	0.00584565	yes	4.53368	-0.147599	-0.194132	0.65445	0.909629	no
CIT	2.55802	0.179959	-3.82929	-3.6976	5e-05	0.00115098	yes	1.46634	-0.802806	-1.06666	0.01575	0.109085	no
CKAP2L	6.1609	0.189432	-5.02339	-4.02909	5e-05	0.00115098	yes	4.24667	-0.536807	-0.680618	0.1299	0.438066	no
CKAP4	105.185	178.462	0.762687	1.27276	0.00555	0.0510429	no	97.3279	-0.112006	-0.199323	0.6556	0.909864	no
CKB	47.9987	70.6494	0.557682	0.957375	0.0327	0.183049	no	36.257	-0.404736	-0.592601	0.1829	0.529944	no
CKMT1A	3.45573	1.47653	-1.22678	-1.14043	0.0089	0.0718319	no	5.05968	0.550057	0.559685	0.1997	0.555774	no
CKMT1B	4.33552	1.91416	-1.17949	-1.13062	0.0146	0.103166	no	5.87118	0.437448	0.48599	0.278	0.652459	no
CKS1B	9.91288	2.54553	-1.96134	-1.75075	0.00035	0.00584565	yes	7.83447	-0.339468	-0.343265	0.4485	0.804965	no
CLCA4	1.4606	1.46873	0.00801014	0.00721838	0.9868	0.996543	no	4.33566	1.56969	1.51163	0.00195	0.0225984	yes
CLCN4	1.39186	0.497784	-1.48343	-1.54865	0.00035	0.00584565	yes	0.676616	-1.04061	-1.1157	0.01445	0.102367	no
CLDN1	129.361	248.492	0.9418	1.37934	0.0014	0.0174561	yes	92.9116	-0.477468	-0.820263	0.0607	0.274599	no
CLDN14	0.365931	1.37597	1.9108	1.14198	0.00325	0.0337584	yes	0.280593	-0.383092	0	1	1	no
CLDN4	33.2405	20.9252	-0.667706	-1.02774	0.02145	0.135757	no	53.5239	0.68724	1.12535	0.0106	0.0818218	no
CLDND1	60.1651	32.5517	-0.886195	-1.62136	0.0002	0.00369015	yes	51.888	-0.213526	-0.397034	0.38405	0.756873	no
CLEC2B	1.48998	5.02551	1.75398	1.6754	0.00055	0.00838739	yes	2.52667	0.761943	0.6939	0.1265	0.431442	no
CLGN	16.4729	0.105315	-7.28924	-3.93569	0.0001	0.0020819	yes	0.871798	-4.23996	-3.54871	5e-05	0.00115098	yes
CLIC3	44.0199	66.137	0.587302	0.918316	0.03345	0.186119	no	32.8076	-0.424124	-0.579057	0.1688	0.506897	no
CLIC4	60.7092	88.0597	0.536566	0.915877	0.0415	0.213844	no	25.2249	-1.26707	-2.27864	5e-05	0.00115098	yes
CLIP3	1.24033	3.11117	1.32673	1.36243	0.0023	0.0256796	yes	0.697735	-0.829971	-0.734596	0.0835	0.334043	no
CLMN	1.74735	0.568853	-1.61905	-2.00841	5e-05	0.00115098	yes	2.77978	0.669798	1.04445	0.0165	0.11255	no
CLMP	3.57067	8.95067	1.3258	1.61355	0.0011	0.0144891	yes	7.67104	1.10323	1.33928	0.0056	0.0514295	no
CLN5	19.1108	35.5433	0.895188	1.6443	0.00045	0.00719647	yes	24.6132	0.365045	0.66327	0.1436	0.463193	no
CLN8	5.0583	8.45236	0.740703	1.31551	0.0033	0.0341496	yes	5.47633	0.114558	0.197161	0.65515	0.909761	no
CLSPN	0.867559	0.0429261	-4.33703	-3.13282	5e-05	0.00115098	yes	1.27217	0.55226	0.647782	0.145	0.465887	no
CLSTN3	15.6614	28.0572	0.841154	1.53058	0.00055	0.00838739	yes	13.6679	-0.19642	-0.342856	0.4385	0.798515	no
CLTB	333.454	479.284	0.523391	0.853766	0.05295	0.251607	no	208.439	-0.677862	-1.14919	0.01105	0.0842552	no
CLTCL1	4.62139	6.33973	0.456095	0.728297	0.10545	0.385966	no	2.47777	-0.899284	-1.32079	0.00395	0.0392218	yes
CLU	11.3083	3.73938	-1.59651	-2.15995	5e-05	0.00115098	yes	21.0684	0.897702	1.42481	0.00135	0.0169581	yes
CMTM3	36.9291	50.0127	0.437539	0.721101	0.1176	0.412707	no	26.0471	-0.503635	-0.764871	0.0965	0.366245	no
CNDP2	34.256	42.6916	0.317594	0.586777	0.18735	0.537097	no	26.1909	-0.387293	-0.732753	0.10285	0.380582	no
CNGA1	0.512976	0.287803	-0.833811	0	1	1	no	1.56303	1.60738	1.25042	0.009	0.0724881	no
CNN1	4.83195	0.305787	-3.98201	-2.36511	0.0005	0.00780294	yes	0.100933	-5.58114	-2.67647	0.00455	0.0437344	yes
CNN3	95.4082	120.375	0.335352	0.560121	0.19365	0.546509	no	57.023	-0.742568	-1.26105	0.0048	0.0455835	yes
CNNM4	6.27002	4.42604	-0.502455	-0.775034	0.0879	0.345337	no	8.05592	0.36158	0.60109	0.18405	0.531514	no
CNOT6L	3.96607	2.12559	-0.899847	-1.40216	0.00145	0.0179582	yes	4.04289	0.0276769	0.0461708	0.91595	0.983456	no
CNTN1	3.56691	1.2384	-1.5262	-1.55184	0.00025	0.00443942	yes	4.43042	0.31277	0.333295	0.41955	0.785769	no
CNTNAP2	1.20651	0.317302	-1.9269	-1.57238	0.0019	0.0221049	yes	0.589758	-1.03264	-0.935647	0.03705	0.198294	no
CNTRL	3.38277	0.934608	-1.85577	-2.30442	5e-05	0.00115098	yes	1.9173	-0.819126	-1.16351	0.0089	0.0718319	no
COASY	35.0084	23.1315	-0.597846	-1.06032	0.01765	0.118497	no	44.3166	0.340143	0.617379	0.1668	0.503622	no
COBL	2.79786	0.910035	-1.62033	-1.81553	0.0002	0.00369015	yes	2.00577	-0.48017	-0.607448	0.173	0.514014	no
COBLL1	13.1819	7.57372	-0.799485	-1.34589	0.0019	0.0221049	yes	8.47346	-0.637537	-1.07563	0.0153	0.106827	no
COL12A1	21.9114	25.4364	0.215211	0.340241	0.45365	0.80822	no	8.94364	-1.29275	-2.14016	5e-05	0.00115098	yes
COL16A1	30.4926	32.5101	0.0924292	0.164664	0.7097	0.92938	no	19.9525	-0.611886	-1.13811	0.008	0.0665636	no
COL1A1	144.968	154.927	0.0958516	0.0902397	0.8292	0.963894	no	31.1055	-2.22049	-2.36864	5e-05	0.00115098	yes
COL1A2	3.45821	9.31699	1.42984	1.62775	0.0004	0.00653434	yes	0.623694	-2.47111	-2.35162	5e-05	0.00115098	yes
COL21A1	1.32789	0.22877	-2.53716	-1.92888	0.0001	0.0020819	yes	0.507469	-1.38774	-1.07238	0.0234	0.144719	no
COL22A1	3.22288	8.1828	1.34424	1.83575	0.0002	0.00369015	yes	1.00505	-1.68109	-1.81983	5e-05	0.00115098	yes
COL27A1	6.55494	12.8535	0.971506	1.63091	0.00075	0.0107283	yes	5.60989	-0.224611	-0.34716	0.4341	0.795381	no
COL3A1	1.7785	0.0925749	-4.2639	-2.68023	0.0008	0.0113182	yes	0.109812	-4.01755	-2.53906	0.00095	0.01289	yes
COL4A1	54.2336	89.2387	0.718483	0.88456	0.0351	0.191695	no	13.3459	-2.02279	-2.61854	5e-05	0.00115098	yes
COL4A2	83.6823	112.998	0.433309	0.494502	0.2576	0.630023	no	30.5572	-1.45341	-1.76738	0.00085	0.0118356	yes
COL5A1	2.54544	7.04364	1.4684	2.04811	5e-05	0.00115098	yes	0.503578	-2.33763	-2.35907	0.0001	0.0020819	yes
COL5A2	22.5964	59.012	1.38492	2.18918	5e-05	0.00115098	yes	9.23311	-1.2912	-2.25838	5e-05	0.00115098	yes
COL6A1	2.7876	41.5509	3.89778	5.41761	5e-05	0.00115098	yes	2.34811	-0.247525	-0.285724	0.5215	0.849338	no
COL6A2	0.686082	52.8252	6.2667	5.33417	0.00025	0.00443942	yes	0.490781	-0.483302	0	1	1	no
COLGALT1	45.4905	103.884	1.19134	2.06667	5e-05	0.00115098	yes	49.0033	0.107312	0.201958	0.64675	0.907332	no
COPS9	124.833	243.159	0.961895	1.65529	0.0002	0.00369015	yes	128.301	0.039526	0.0651139	0.88225	0.977322	no
COPZ2	19.3275	33.6219	0.798744	1.15928	0.00915	0.0732246	no	16.5705	-0.222039	-0.295742	0.50485	0.839504	no
CORO2A	19.7805	9.1975	-1.10476	-1.99419	5e-05	0.00115098	yes	18.6245	-0.086875	-0.162714	0.7167	0.932217	no
CORO2B	0.252546	1.16724	2.20848	1.5609	0.0003	0.00515264	yes	0.201902	-0.322891	0	1	1	no
CPNE7	0.236828	2.06993	3.12767	1.91231	0.00145	0.0179582	yes	0.202906	-0.223026	0	1	1	no
CPPED1	4.77884	7.04441	0.559817	0.927724	0.0348	0.190728	no	3.55997	-0.424798	-0.667518	0.12875	0.435552	no
CRABP2	161.221	88.9996	-0.857165	-1.30736	0.0046	0.0440729	yes	198.015	0.296571	0.45503	0.3054	0.682629	no
CREB3L2	18.3529	20.3038	0.145743	0.259353	0.55165	0.865007	no	12.2699	-0.580888	-1.05344	0.01485	0.104495	no
CREG1	49.0819	41.3891	-0.245941	-0.416347	0.3387	0.714658	no	79.3172	0.692441	1.16019	0.01015	0.079152	no
CRIM1	36.9507	46.9321	0.344974	0.612852	0.1695	0.507897	no	20.3886	-0.857839	-1.54231	0.00055	0.00838739	yes
CRIP1	14.8503	1.48016	-3.32667	-2.56069	0.0001	0.0020819	yes	12.5274	-0.245412	-0.218568	0.61725	0.8959	no
CRIP2	107.272	65.3886	-0.714158	-1.29242	0.0037	0.0372837	yes	64.5792	-0.732126	-1.28041	0.0039	0.0388347	yes
CRLF1	0.474925	2.01567	2.08549	1.50979	0.0012	0.015506	yes	0.299632	-0.664507	0	1	1	no
CRNN	0.0778189	0	0	0	1	1	no	2.18329	4.81024	2.09456	0.1609	0.493847	no
CRTAP	25.9352	17.6137	-0.558216	-1.00723	0.02435	0.148744	no	28.5015	0.136125	0.240167	0.59005	0.881919	no
CRYAB	22.6062	48.7377	1.10832	1.47603	0.00085	0.0118356	yes	20.6085	-0.133484	-0.158612	0.7123	0.930616	no
CRYBG1	34.3667	20.616	-0.737247	-1.30803	0.0037	0.0372837	yes	32.3187	-0.0886458	-0.155338	0.7207	0.933536	no
CSF1	5.73701	10.9703	0.935231	1.42454	0.00275	0.0295957	yes	5.12812	-0.161867	-0.217874	0.6193	0.896598	no
CSF2	2.43728	57.3711	4.55698	3.16014	5e-05	0.00115098	yes	2.02576	-0.266809	-0.157953	0.73195	0.937954	no
CSF3	0.184195	76.5986	8.69994	4.59106	5e-05	0.00115098	yes	0.853299	2.21182	0	1	1	no
CSGALNACT2	13.1994	14.6692	0.15232	0.269589	0.5431	0.861039	no	7.74164	-0.769762	-1.28744	0.00335	0.0345104	yes
CSMD3	0.452804	1.35073	1.57678	1.79457	0.0002	0.00369015	yes	0.274337	-0.722936	0	1	1	no
CSPG4	11.1189	16.3231	0.553907	0.85071	0.0571	0.264013	no	5.12774	-1.11661	-1.90681	5e-05	0.00115098	yes
CSRNP1	8.59401	3.86775	-1.15184	-1.60314	0.00055	0.00838739	yes	6.25445	-0.458448	-0.681778	0.1245	0.427745	no
CSRNP2	11.5479	17.4593	0.596368	1.08902	0.0166	0.113133	no	8.75642	-0.399219	-0.69136	0.13155	0.440755	no
CSRP1	187.006	104.602	-0.838172	-1.37434	0.0024	0.0265665	yes	87.4042	-1.09731	-1.80882	0.0001	0.0020819	yes
CSRP2	47.7837	35.4558	-0.430496	-0.662968	0.1176	0.412707	no	23.2896	-1.03684	-1.53776	0.00015	0.0029264	yes
CST6	24.3772	33.6563	0.465343	0.513125	0.22895	0.595614	no	10.1178	-1.26864	-1.17033	0.01085	0.0831554	no
CSTA	211.093	96.8372	-1.12424	-1.85963	5e-05	0.00115098	yes	359.33	0.767432	1.03148	0.02665	0.158303	no
CT62	0.575102	2.20261	1.93732	1.49999	0.0017	0.0202771	yes	0.457451	-0.330201	0	1	1	no
CTDSP2	28.349	13.5536	-1.06462	-1.98281	5e-05	0.00115098	yes	21.9572	-0.368605	-0.689213	0.1202	0.418422	no
CTDSPL	22.4423	11.9959	-0.903672	-1.59222	0.0003	0.00515264	yes	24.4077	0.121119	0.207592	0.64285	0.906467	no
CTGF	104.268	138.756	0.412259	0.612858	0.1543	0.483075	no	30.67	-1.76539	-2.46063	5e-05	0.00115098	yes
CTH	6.16478	0.647959	-3.25007	-2.51929	5e-05	0.00115098	yes	1.20943	-2.34973	-2.13142	5e-05	0.00115098	yes
CTIF	16.2535	17.0076	0.0654272	0.122668	0.7833	0.951988	no	8.02546	-1.01809	-1.83358	5e-05	0.00115098	yes
CTSB	490.441	1633.94	1.7362	1.34857	0.00705	0.0606644	no	391.247	-0.326	-0.378527	0.41185	0.779978	no
CTSC	60.3045	137.427	1.18833	1.88251	5e-05	0.00115098	yes	104.739	0.796463	1.4077	0.00215	0.0242563	yes
CTSF	4.00914	15.0099	1.90455	2.3695	5e-05	0.00115098	yes	3.62963	-0.143469	-0.156607	0.72975	0.936904	no
CTSH	165.811	87.5594	-0.921208	-1.59081	0.00035	0.00584565	yes	192.108	0.212378	0.369055	0.40115	0.770632	no
CTSK	3.67962	6.91856	0.910914	1.07058	0.0165	0.11255	no	3.26206	-0.173777	-0.187525	0.66095	0.912487	no
CTSO	4.81493	9.21172	0.935956	1.33053	0.0043	0.0418818	yes	5.96096	0.308031	0.421955	0.3349	0.711822	no
CTSV	7.04391	8.88645	0.33523	0.539797	0.22635	0.592468	no	4.77596	-0.560585	-0.826711	0.0665	0.291022	no
CTSZ	155.089	222.115	0.518209	0.908011	0.03725	0.199007	no	124.535	-0.316551	-0.568957	0.19675	0.551305	no
CTTNBP2	2.22621	5.14634	1.20896	1.65426	0.0005	0.00780294	yes	1.31512	-0.759395	-0.877117	0.05045	0.24437	no
CTXN1	7.49568	25.2083	1.74977	2.19753	5e-05	0.00115098	yes	6.00589	-0.319682	-0.349499	0.42295	0.788291	no
CUTA	97.6341	173.371	0.828405	1.50524	0.00105	0.0139395	yes	103.192	0.0798686	0.145439	0.75145	0.943144	no
CUX2	3.63511	3.84708	0.0817626	0.121505	0.7706	0.947906	no	1.4994	-1.27762	-1.60016	0.001	0.0134089	yes
CX3CL1	1.40402	4.60152	1.71255	1.79785	5e-05	0.00115098	yes	1.31386	-0.0957455	-0.0872701	0.83905	0.966447	no
CXADR	10.9339	16.609	0.603157	0.966383	0.03255	0.182605	no	6.77701	-0.690091	-1.07381	0.01775	0.119065	no
CXCL1	26.2466	336.431	3.68011	4.53645	5e-05	0.00115098	yes	23.4633	-0.161727	-0.219693	0.62525	0.898695	no
CXCL14	8.31682	23.6336	1.50674	1.92045	5e-05	0.00115098	yes	3.09567	-1.42578	-1.53337	0.0008	0.0113182	yes
CXCL17	30.6617	6.61302	-2.21306	-2.01893	5e-05	0.00115098	yes	39.4792	0.364656	0.410633	0.33625	0.712815	no
CXCL2	17.5322	25.0247	0.513342	0.714232	0.0986	0.37091	no	7.20446	-1.28305	-1.43887	0.00255	0.0279239	yes
CXCL3	2.73032	27.0176	3.30676	3.17647	5e-05	0.00115098	yes	2.18648	-0.320462	-0.239008	0.5934	0.883411	no
CXCL5	0.592687	119.928	7.66068	4.54636	5e-05	0.00115098	yes	0.422071	-0.489786	0	1	1	no
CXCL6	0.656831	44.248	6.07395	4.64749	5e-05	0.00115098	yes	0.274574	-1.25833	0	1	1	no
CXCL8	7.59425	91.5094	3.59094	3.92058	5e-05	0.00115098	yes	21.9165	1.52904	1.94628	5e-05	0.00115098	yes
CXorf57	1.57832	0.372259	-2.08401	-1.73038	0.00185	0.0216662	yes	1.76661	0.162589	0.172785	0.701	0.927655	no
CYB561	23.9708	11.3609	-1.0772	-1.82426	0.0001	0.0020819	yes	27.2945	0.187333	0.34376	0.45135	0.806591	no
CYB5R4	13.6675	9.61798	-0.506943	-0.7887	0.07675	0.318511	no	17.2474	0.335631	0.560659	0.2022	0.559598	no
CYFIP2	5.09077	4.47343	-0.186503	-0.28692	0.5269	0.852629	no	1.31928	-1.94814	-2.47818	5e-05	0.00115098	yes
CYGB	11.4454	120.501	3.39619	5.17568	5e-05	0.00115098	yes	11.0314	-0.0531588	-0.0708026	0.87455	0.975651	no
CYLD	8.01602	13.4244	0.743897	1.39528	0.0018	0.0212411	yes	6.98895	-0.19781	-0.364874	0.41245	0.78037	no
CYP1A1	3.75947	16.4002	2.12512	2.91079	5e-05	0.00115098	yes	215.789	5.84295	7.7718	5e-05	0.00115098	yes
CYP1B1	8.86785	15.2919	0.786109	0.964648	0.02455	0.149659	no	185.488	4.3866	5.80267	5e-05	0.00115098	yes
CYP24A1	13.4717	14.4259	0.0987346	0.149327	0.7344	0.93866	no	7.46179	-0.852336	-1.14152	0.0118	0.0882893	no
CYP27C1	1.7566	3.75003	1.09412	1.36092	0.0035	0.0357516	yes	1.37793	-0.350283	-0.386639	0.3767	0.749514	no
CYP2U1	4.72221	9.89812	1.06769	1.6637	0.0005	0.00780294	yes	2.58493	-0.86934	-1.13549	0.01195	0.0890336	no
CYP4F11	1.83438	0.278667	-2.71868	-2.00592	0.01275	0.0932378	no	13.4541	2.87468	3.32303	5e-05	0.00115098	yes
CYP4F3	0.288013	0.119436	-1.2699	0	1	1	no	3.73543	3.69707	2.99289	5e-05	0.00115098	yes
CYR61	219.008	204.027	-0.102227	-0.144453	0.72805	0.936113	no	108.072	-1.019	-1.33402	0.00225	0.0252303	yes
CYSRT1	3.3175	1.99644	-0.732668	-0.495057	0.27965	0.653956	no	9.88186	1.57468	1.24303	0.01305	0.0947879	no
CYTH2	17.5572	24.6027	0.486749	0.912358	0.04285	0.218851	no	13.7136	-0.356456	-0.644271	0.15355	0.481778	no
CYTOR	21.4332	36.5868	0.771477	0.883107	0.0537	0.25374	no	13.3933	-0.678338	-0.682281	0.13335	0.444099	no
CYYR1	0.957557	1.68136	0.812202	0.738103	0.1091	0.39408	no	0.429903	-1.15535	-0.940067	0.035	0.191392	no
DAB2	3.27525	15.5415	2.24645	3.3672	5e-05	0.00115098	yes	2.04939	-0.676408	-0.858177	0.0573	0.264622	no
DACT1	0.837162	0.889141	0.0869056	0.0706413	0.873	0.974988	no	0.161442	-2.37449	0	1	1	no
DAGLB	11.587	20.5252	0.824899	1.41571	0.00225	0.0252303	yes	12.695	0.131756	0.219803	0.6234	0.898013	no
DANCR	28.5691	18.7127	-0.610435	-0.834564	0.06655	0.291109	no	50.6091	0.824945	1.28921	0.00425	0.0414991	yes
DAP	43.1864	58.0137	0.425818	0.7844	0.07645	0.31764	no	31.2952	-0.464634	-0.856456	0.05155	0.247748	no
DAPK3	63.782	106.082	0.733954	1.32372	0.00305	0.0320502	yes	41.5856	-0.617068	-1.10575	0.0111	0.0845865	no
DAPP1	19.5398	35.9966	0.881443	1.61442	0.0002	0.00369015	yes	20.738	0.0858615	0.155055	0.7259	0.935303	no
DBF4	2.72906	0.875713	-1.63988	-1.2979	0.0061	0.0546996	no	2.95689	0.115673	0.110538	0.81185	0.959785	no
DBI	206.252	148.392	-0.474997	-0.874672	0.0516	0.247773	no	240.683	0.222727	0.406891	0.3599	0.734871	no
DBN1	84.2256	163.611	0.957941	1.63769	0.00015	0.0029264	yes	53.4962	-0.654821	-1.17509	0.0079	0.0659723	no
DBNDD1	7.13403	17.3509	1.28222	1.80951	0.00025	0.00443942	yes	6.03146	-0.24221	-0.314112	0.47595	0.821652	no
DBP	7.91307	1.43406	-2.46413	-2.02633	0.0002	0.00369015	yes	9.3447	0.23991	0.275149	0.52995	0.854281	no
DCAF11	14.7381	7.88515	-0.902339	-1.48832	0.00115	0.0149898	yes	13.7254	-0.102696	-0.177288	0.69225	0.924327	no
DCBLD2	60.5985	149.621	1.30396	2.0216	5e-05	0.00115098	yes	52.2964	-0.21257	-0.367262	0.39645	0.766732	no
DCXR	35.3168	17.9304	-0.977946	-1.37418	0.00265	0.0287751	yes	46.3507	0.392237	0.607955	0.1743	0.516294	no
DDA1	14.5457	26.107	0.843846	1.39992	0.00165	0.0198026	yes	12.696	-0.196215	-0.313126	0.4883	0.829744	no
DDB2	34.9789	19.065	-0.875554	-1.52991	0.0006	0.0089942	yes	26.8776	-0.380082	-0.682315	0.11985	0.417729	no
DDIAS	2.07804	0.192625	-3.43136	-2.61602	5e-05	0.00115098	yes	2.43211	0.226984	0.244148	0.56715	0.872278	no
DDIT4	629.176	302.724	-1.05546	-1.42845	0.00095	0.01289	yes	526.156	-0.257973	-0.329265	0.44525	0.802871	no
DDX11	2.73021	1.04148	-1.39038	-1.41161	0.00365	0.0369046	yes	3.07818	0.173068	0.211366	0.63055	0.90094	no
DEF6	14.5915	6.50889	-1.16464	-1.72949	5e-05	0.00115098	yes	16.6423	0.189728	0.315787	0.4666	0.816101	no
DEGS1	35.9888	62.8422	0.804187	1.49088	0.00095	0.01289	yes	32.2348	-0.158929	-0.289095	0.5173	0.846695	no
DEK	51.7695	15.5279	-1.73724	-3.13167	5e-05	0.00115098	yes	45.3894	-0.189746	-0.342395	0.4443	0.802383	no
DENND2C	4.23656	2.58381	-0.713393	-0.935906	0.0355	0.193145	no	5.2276	0.303255	0.43181	0.33095	0.708057	no
DENND5A	9.96373	14.4084	0.532148	0.963018	0.02825	0.164976	no	7.57109	-0.396184	-0.679387	0.1208	0.419644	no
DENND5B	0.911831	1.33261	0.547413	0.675967	0.12	0.418027	no	0.403857	-1.17492	-1.23748	0.00575	0.0524221	no
DEPDC1	3.23665	0.0545876	-5.88978	-3.13214	0.00015	0.0029264	yes	2.00345	-0.692015	-0.76683	0.08535	0.338787	no
DEPDC1B	6.40623	1.22222	-2.38997	-2.38849	5e-05	0.00115098	yes	3.99407	-0.681617	-0.861071	0.0547	0.256806	no
DGKD	4.16649	2.13869	-0.962102	-1.37476	0.00225	0.0252303	yes	3.45607	-0.269701	-0.39849	0.37745	0.75039	no
DGKZ	9.20633	11.9856	0.380601	0.64194	0.1609	0.493847	no	6.89125	-0.41786	-0.661122	0.1478	0.471367	no
DHCR7	58.6583	43.641	-0.42665	-0.786576	0.08005	0.326028	no	76.8092	0.388944	0.731506	0.1016	0.377832	no
DHRS13	3.49361	1.20719	-1.53307	-1.43575	0.003	0.0316621	yes	3.39527	-0.0411893	-0.0443377	0.92125	0.984209	no
DHRS3	62.0367	87.4209	0.494856	0.860025	0.049	0.239532	no	114.083	0.878896	1.41058	0.0012	0.015506	yes
DHRS9	5.15249	3.17139	-0.700154	-0.697846	0.13915	0.455241	no	30.6283	2.57152	3.15857	5e-05	0.00115098	yes
DHTKD1	5.92741	2.61228	-1.18209	-1.74464	0.0001	0.0020819	yes	5.00609	-0.243717	-0.390319	0.374	0.747287	no
DIAPH3	6.92158	2.13762	-1.69509	-2.03351	0.0001	0.0020819	yes	3.83405	-0.852232	-1.14492	0.00765	0.0644679	no
DIEXF	2.93866	5.23695	0.833567	1.38906	0.0028	0.0299591	yes	3.16904	0.108885	0.17349	0.69285	0.924428	no
DIP2A	11.4167	14.9879	0.392653	0.69857	0.0942	0.360587	no	8.68989	-0.393739	-0.69879	0.0984	0.370733	no
DIP2C	1.48364	2.08614	0.491692	0.631499	0.1495	0.474641	no	0.78003	-0.927539	-1.03105	0.0183	0.121556	no
DIRAS1	0.133949	1.02839	2.94063	1.72753	0.00385	0.0384752	yes	0.047179	-1.50547	0	1	1	no
DIRC3	0.943684	0.509599	-0.88894	-0.696831	0.1197	0.417544	no	0.127881	-2.8835	-2.0735	0.0002	0.00369015	yes
DIS3L	4.41051	2.06016	-1.09819	-1.41828	0.00305	0.0320502	yes	6.56347	0.573513	0.832995	0.06165	0.277568	no
DISP2	0.278768	1.3536	2.27966	1.84229	0.00015	0.0029264	yes	0.22327	-0.320274	0	1	1	no
DISP3	0.427242	1.58511	1.89146	1.55188	0.0018	0.0212411	yes	0.411094	-0.0555823	0	1	1	no
DIXDC1	4.70644	7.92599	0.751957	1.21498	0.0079	0.0659723	no	2.43431	-0.951124	-1.34983	0.0036	0.036542	yes
DKC1	27.9121	23.1811	-0.267937	-0.474559	0.2806	0.655308	no	38.5718	0.466658	0.831679	0.06485	0.286682	no
DKK1	32.5817	6.22145	-2.38874	-3.36932	5e-05	0.00115098	yes	20.2124	-0.688824	-1.13575	0.0089	0.0718319	no
DKK3	204.313	308.941	0.596552	0.913084	0.0418	0.214819	no	163.497	-0.32152	-0.531341	0.2429	0.612305	no
DLG1	35.6767	58.6032	0.715997	1.28253	0.0043	0.0418818	yes	32.4575	-0.136428	-0.24992	0.57365	0.874805	no
DLG3	6.58348	2.49528	-1.39965	-1.96879	5e-05	0.00115098	yes	5.99659	-0.134707	-0.212056	0.62885	0.899848	no
DLGAP4	33.314	44.1477	0.406212	0.750014	0.0944	0.360996	no	22.6734	-0.555124	-1.00723	0.02235	0.139945	no
DLGAP5	8.44925	0.117315	-6.17036	-3.66225	0.0003	0.00515264	yes	4.88347	-0.790916	-1.01318	0.03025	0.173211	no
DMBT1	0.0530909	1.11625	4.39405	2.40934	0.00015	0.0029264	yes	0.040024	-0.407598	0	1	1	no
DMPK	12.9963	21.126	0.70092	1.21628	0.00595	0.0537149	no	10.2708	-0.339549	-0.547027	0.21915	0.582232	no
DNAJA4	6.52168	3.74663	-0.799649	-1.05068	0.02705	0.160017	no	9.66033	0.566828	0.866118	0.05635	0.261951	no
DNAJB2	80.0946	72.1705	-0.150296	-0.270976	0.5429	0.861039	no	47.0822	-0.766522	-1.36293	0.0019	0.0221049	yes
DNAJB4	10.8988	35.5825	1.707	2.87035	5e-05	0.00115098	yes	17.8807	0.714238	1.15643	0.0089	0.0718319	no
DNAJB6	27.1621	41.9204	0.626058	1.0728	0.01585	0.109484	no	22.1009	-0.297492	-0.489375	0.26945	0.643655	no
DNAJB9	35.8896	36.6769	0.0313067	0.0489085	0.90435	0.982323	no	15.9643	-1.16871	-1.77757	5e-05	0.00115098	yes
DNER	0.124648	4.12895	5.04984	3.59966	5e-05	0.00115098	yes	0.0903889	-0.463645	0	1	1	no
DNMT1	10.8573	5.77972	-0.9096	-1.54038	0.00045	0.00719647	yes	11.9551	0.138957	0.247109	0.5857	0.879957	no
DOK3	3.5341	10.7742	1.60817	1.8257	0.0002	0.00369015	yes	2.33645	-0.597025	-0.576746	0.2098	0.570289	no
DOK7	2.21725	0.667225	-1.73253	-1.38372	0.00535	0.049663	yes	3.24709	0.550377	0.570527	0.20615	0.565603	no
DOPEY2	4.50777	2.93101	-0.621019	-0.998267	0.0224	0.14019	no	2.43882	-0.88623	-1.37159	0.00165	0.0198026	yes
DPH3	10.9344	18.276	0.741071	1.32417	0.00365	0.0369046	yes	9.05483	-0.272119	-0.466163	0.3004	0.67806	no
DPP4	0.441806	2.72013	2.62219	2.02577	0.00015	0.0029264	yes	0.261571	-0.756211	0	1	1	no
DPYSL2	12.8246	14.3114	0.158249	0.28239	0.5309	0.854594	no	6.97263	-0.87914	-1.47389	0.00105	0.0139395	yes
DPYSL3	14.4788	10.1612	-0.51088	-0.859886	0.0546	0.256492	no	8.23512	-0.814085	-1.3325	0.00355	0.0361386	yes
DPYSL4	5.81636	17.8183	1.61517	2.20602	5e-05	0.00115098	yes	3.46541	-0.747091	-0.816599	0.06625	0.290256	no
DR1	36.0208	22.4055	-0.684976	-1.26126	0.0052	0.0486082	yes	27.0462	-0.413406	-0.761839	0.07985	0.325556	no
DRAM1	13.5498	40.8692	1.59274	2.72517	5e-05	0.00115098	yes	6.60469	-1.03671	-1.64219	0.0002	0.00369015	yes
DSC3	65.3632	37.3866	-0.805955	-1.34871	0.00285	0.0303434	yes	46.5963	-0.488264	-0.797666	0.07715	0.319658	no
DSCC1	1.95569	0.173329	-3.49609	-2.48315	0.0001	0.0020819	yes	2.67903	0.454036	0.438791	0.31855	0.695734	no
DSEL	0.891801	1.60642	0.849055	1.08745	0.0174	0.117286	no	0.736889	-0.275276	-0.312889	0.47935	0.823707	no
DSG3	118.583	105.413	-0.169844	-0.223956	0.59925	0.886672	no	60.9758	-0.959585	-1.32296	0.0036	0.036542	yes
DST	342.389	109.564	-1.64387	-1.49614	0.00205	0.0234558	yes	187.921	-0.865506	-0.777461	0.07455	0.31256	no
DTNB	13.5023	5.14588	-1.39171	-1.90723	0.0001	0.0020819	yes	10.4571	-0.368712	-0.577475	0.2	0.556169	no
DTX4	5.72658	6.79046	0.245836	0.40669	0.363	0.738033	no	9.75929	0.769104	1.2965	0.00365	0.0369046	yes
DUOX1	20.866	11.4512	-0.865652	-1.53923	0.0008	0.0113182	yes	18.9395	-0.139755	-0.257288	0.5688	0.872799	no
DUOXA1	13.1909	4.91947	-1.42297	-1.73723	0.0002	0.00369015	yes	14.1111	0.0972812	0.13738	0.7608	0.94518	no
DUSP10	16.8545	24.8678	0.56114	0.871374	0.0545	0.256301	no	9.94172	-0.76157	-1.04862	0.0212	0.134768	no
DUSP14	60.4694	83.5346	0.466168	0.854021	0.0501	0.243313	no	40.5591	-0.576178	-1.0403	0.02025	0.130506	no
DUSP2	0.826443	0.257118	-1.68448	0	1	1	no	2.27707	1.46219	1.09682	0.0224	0.14019	no
DUSP3	21.6105	35.7091	0.724559	1.32472	0.00365	0.0369046	yes	17.4456	-0.308872	-0.559316	0.2095	0.570074	no
DUSP4	8.56157	25.6483	1.58291	2.72673	5e-05	0.00115098	yes	9.16039	0.0975336	0.161497	0.71185	0.93031	no
DUSP5	18.2199	10.3449	-0.816592	-1.29981	0.00335	0.0345104	yes	15.1485	-0.266344	-0.427388	0.33265	0.709735	no
DUSP6	66.7881	121.521	0.863545	1.40857	0.00145	0.0179582	yes	97.4687	0.545348	0.834023	0.06035	0.273718	no
DVL2	13.2455	4.57403	-1.53397	-2.29997	5e-05	0.00115098	yes	11.4365	-0.211857	-0.357933	0.4054	0.774536	no
DYSF	11.601	16.6235	0.518978	0.74676	0.1219	0.422368	no	6.92691	-0.743961	-1.02351	0.03565	0.193662	no
E2F1	1.49728	0.418217	-1.84002	-1.38133	0.0059	0.0534627	no	2.33512	0.641156	0.605639	0.16655	0.503259	no
EBP	103.579	60.9012	-0.766186	-1.36831	0.00225	0.0252303	yes	128.231	0.30802	0.5634	0.21365	0.574924	no
ECH1	92.0755	50.0242	-0.880191	-1.5993	0.00025	0.00443942	yes	96.277	0.0643734	0.119459	0.7865	0.95307	no
ECHDC3	4.25281	1.26853	-1.74526	-1.49624	0.00285	0.0303434	yes	4.68819	0.140615	0.153397	0.7319	0.937954	no
ECI1	40.0599	21.812	-0.877036	-1.28537	0.0032	0.0333462	yes	31.3911	-0.351801	-0.528613	0.23565	0.603486	no
ECM1	19.4915	3.74434	-2.38006	-3.02784	5e-05	0.00115098	yes	17.6073	-0.146666	-0.241724	0.58845	0.881458	no
EDIL3	5.79977	10.4017	0.842754	1.16629	0.0065	0.0572535	no	2.84138	-1.0294	-1.25427	0.00745	0.0633054	no
EDN1	30.7702	32.5292	0.0802037	0.127615	0.77185	0.94818	no	5.70808	-2.43045	-3.18795	5e-05	0.00115098	yes
EDN2	8.55462	0.510393	-4.06702	-2.58801	0.0004	0.00653434	yes	3.04374	-1.49086	-1.25751	0.00985	0.0774357	no
EEF1A1	111.961	57.5375	-0.960418	-1.57435	0.00035	0.00584565	yes	94.1765	-0.249553	-0.40184	0.3532	0.728507	no
EEF1A2	0.274335	2.41521	3.13814	2.02011	0.00215	0.0242563	yes	0.30921	0.172652	0	1	1	no
EFEMP1	145.731	100.579	-0.534979	-0.826176	0.0672	0.292665	no	77.1085	-0.918348	-1.47656	0.00085	0.0118356	yes
EFNA1	39.0948	122.974	1.65331	2.85497	5e-05	0.00115098	yes	24.1608	-0.694308	-1.17288	0.0101	0.0788097	no
EFNA5	3.75664	3.67076	-0.0333669	-0.0481656	0.914	0.983176	no	6.55699	0.803589	1.24811	0.0059	0.0534627	no
EFNB2	28.965	33.687	0.217878	0.395869	0.36255	0.73778	no	17.2063	-0.751376	-1.36197	0.0019	0.0221049	yes
EFS	9.09967	1.44792	-2.65183	-2.92357	5e-05	0.00115098	yes	9.76502	0.101809	0.159956	0.72245	0.934086	no
EGFR	84.0476	30.5693	-1.45912	-1.85787	0.0003	0.00515264	yes	37.9959	-1.14536	-1.47903	0.00295	0.0312109	yes
EGLN3	18.7485	31.2527	0.737203	1.26399	0.0041	0.040329	yes	10.6195	-0.820064	-1.34018	0.00275	0.0295957	yes
EGR1	64.913	11.6296	-2.48071	-3.58813	5e-05	0.00115098	yes	77.4142	0.254091	0.409372	0.33575	0.712467	no
EHD1	32.305	42.8708	0.408235	0.742603	0.09135	0.353729	no	25.0941	-0.364412	-0.659921	0.1337	0.444806	no
EHD3	4.67229	9.49605	1.0232	1.56286	0.00085	0.0118356	yes	4.71979	0.0145939	0.0207555	0.9594	0.991817	no
EIF4B	45.2889	26.2343	-0.787702	-1.37995	0.0019	0.0221049	yes	47.7477	0.076276	0.129523	0.76895	0.947259	no
EIF4EBP1	107.686	127.158	0.239798	0.42752	0.3301	0.707488	no	61.687	-0.803787	-1.38505	0.00215	0.0242563	yes
ELF3	10.4735	9.63945	-0.119719	-0.171433	0.70145	0.927655	no	31.5847	1.59249	2.48907	5e-05	0.00115098	yes
ELFN1	0.0753333	2.90067	5.26695	3.23863	0.00045	0.00719647	yes	0.056557	-0.413581	0	1	1	no
ELK4	7.02593	4.64676	-0.596464	-1.06096	0.0131	0.0950265	no	7.48979	0.0922361	0.163757	0.6993	0.926845	no
ELMO3	21.9642	15.9439	-0.462153	-0.792916	0.07585	0.316096	no	26.374	0.263959	0.471809	0.28615	0.661771	no
ELOVL6	15.2826	11.7144	-0.383608	-0.641171	0.155	0.483938	no	26.0818	0.771157	1.35642	0.0021	0.0239009	yes
ELOVL7	6.16123	3.6647	-0.749521	-0.923914	0.03745	0.199635	no	2.64985	-1.21731	-1.43635	0.00165	0.0198026	yes
EMC3	48.87	60.5991	0.31035	0.550935	0.216	0.578183	no	93.4159	0.934721	1.68789	0.00015	0.0029264	yes
EML1	0.656516	2.15621	1.71559	1.67812	0.00055	0.00838739	yes	0.375321	-0.806705	0	1	1	no
EML2	40.1942	15.2867	-1.39472	-2.28465	5e-05	0.00115098	yes	41.0609	0.0307787	0.0526645	0.91055	0.983155	no
EML4	13.3562	6.89935	-0.95298	-1.7088	0.0003	0.00515264	yes	13.5122	0.0167541	0.0313	0.94405	0.988949	no
EMP1	25.2571	12.3426	-1.03305	-1.75493	0.00015	0.0029264	yes	34.0506	0.430988	0.757138	0.0877	0.344796	no
EMP2	12.0642	1.50512	-3.00278	-3.98154	5e-05	0.00115098	yes	22.3349	0.888575	1.52413	0.00095	0.01289	yes
EMP3	40.5033	68.6395	0.761	1.20791	0.00585	0.0531338	no	38.8283	-0.0609315	-0.094586	0.8287	0.963688	no
ENC1	29.4652	99.6064	1.75723	2.5813	5e-05	0.00115098	yes	9.24605	-1.6721	-2.44526	5e-05	0.00115098	yes
ENG	3.32506	6.99971	1.07391	1.39775	0.00285	0.0303434	yes	3.67596	0.144738	0.175299	0.69215	0.924257	no
ENO2	23.4737	39.7564	0.760146	1.27213	0.00375	0.0376994	yes	15.0261	-0.643576	-1.04188	0.016	0.110147	no
ENTPD3	18.2708	31.2064	0.772302	1.3616	0.00165	0.0198026	yes	34.3905	0.912469	1.61932	5e-05	0.00115098	yes
EPB41L1	4.05082	3.23938	-0.322495	-0.484884	0.27825	0.65253	no	6.77826	0.742702	1.17505	0.00825	0.0680884	no
EPB41L4B	12.0372	6.72952	-0.838926	-1.28288	0.00455	0.0437344	yes	7.56564	-0.669967	-1.0514	0.0195	0.12713	no
EPCAM	30.7316	11.3419	-1.43806	-2.22252	5e-05	0.00115098	yes	43.5391	0.502589	0.884537	0.045	0.226314	no
EPG5	3.68813	5.31811	0.528023	0.957751	0.0325	0.182377	no	3.27832	-0.169934	-0.300244	0.4902	0.830897	no
EPGN	2.22186	4.11472	0.889025	0.668752	0.14205	0.460377	no	11.831	2.41273	1.99127	0.0004	0.00653434	yes
EPHB2	23.1551	22.7014	-0.0285481	-0.0500334	0.91305	0.983176	no	13.7521	-0.751683	-1.294	0.0039	0.0388347	yes
EPHB3	6.35963	2.89015	-1.1378	-1.54448	0.00065	0.00958799	yes	5.98601	-0.087348	-0.133327	0.75935	0.945077	no
EPHB6	0.592825	0.185052	-1.67967	0	1	1	no	1.66962	1.49384	1.36661	0.0033	0.0341496	yes
EPHX1	24.338	22.9126	-0.0870716	-0.114544	0.80335	0.957328	no	92.5932	1.92769	2.89565	5e-05	0.00115098	yes
EPHX4	1.22325	7.1311	2.54341	2.11562	5e-05	0.00115098	yes	2.29995	0.910885	0.678865	0.09985	0.373618	no
EPOP	2.94974	6.75653	1.19569	1.59477	0.00085	0.0118356	yes	3.14197	0.0910806	0.109179	0.8106	0.959362	no
EPPK1	30.1631	14.0349	-1.10377	-1.80049	5e-05	0.00115098	yes	15.4012	-0.969741	-1.65712	0.0003	0.00515264	yes
EPS8	8.65172	3.91556	-1.14377	-1.67867	0.0002	0.00369015	yes	5.89135	-0.554388	-0.862763	0.05095	0.245687	no
EPSTI1	4.31266	0.951245	-2.18069	-1.71749	0.00105	0.0139395	yes	0.85653	-2.332	-1.82195	0.00045	0.00719647	yes
ERAP2	10.6244	22.6867	1.09447	1.46032	0.0013	0.0164903	yes	11.04	0.0553612	0.0760556	0.8613	0.972115	no
ERBB3	5.17794	1.85578	-1.48036	-1.45788	0.00085	0.0118356	yes	6.41827	0.309806	0.382326	0.3114	0.688647	no
ERC1	7.946	10.7203	0.432046	0.784207	0.08055	0.327306	no	5.74933	-0.466836	-0.804822	0.075	0.313734	no
ERN1	4.32623	1.69533	-1.35154	-1.56628	0.0009	0.0123587	yes	1.29866	-1.73609	-1.87461	0.00015	0.0029264	yes
ERP29	76.0328	41.2436	-0.882452	-1.55796	0.00085	0.0118356	yes	72.0387	-0.0778503	-0.134078	0.7674	0.946764	no
ERRFI1	78.2634	39.5943	-0.983045	-1.69737	0.00045	0.00719647	yes	43.0664	-0.861776	-1.47217	0.0014	0.0174561	yes
ESCO2	1.10478	0.0943115	-3.55018	-2.01301	0.00275	0.0295957	yes	1.84548	0.740237	0.682646	0.1393	0.455424	no
ESPL1	1.71332	0.0874265	-4.29258	-3.44899	5e-05	0.00115098	yes	1.17404	-0.545317	-0.630934	0.1551	0.484133	no
ESRP1	79.0391	43.1223	-0.874133	-1.45562	0.002	0.0230744	yes	53.9214	-0.551709	-0.924717	0.046	0.229941	no
ESRP2	22.394	9.43743	-1.24665	-1.67733	0.0004	0.00653434	yes	25.9497	0.212605	0.315059	0.4775	0.82257	no
ESYT1	92.5242	92.0811	-0.00692487	-0.0116787	0.9793	0.995687	no	53.7308	-0.784082	-1.37756	0.0023	0.0256796	yes
ETFB	53.2943	86.9883	0.706842	1.20452	0.0085	0.0694713	no	104.298	0.968663	1.67787	0.00025	0.00443942	yes
ETNK2	25.6248	4.75151	-2.43108	-3.47665	5e-05	0.00115098	yes	25.0529	-0.0325654	-0.0551879	0.8993	0.981319	no
ETS1	35.2895	20.7868	-0.763571	-1.36264	0.00225	0.0252303	yes	18.9189	-0.899414	-1.584	0.00055	0.00838739	yes
ETS2	92.8905	46.5038	-0.998183	-1.75789	5e-05	0.00115098	yes	48.6141	-0.934156	-1.60651	0.0003	0.00515264	yes
ETV5	8.1691	15.5375	0.927508	1.57195	0.0003	0.00515264	yes	6.36545	-0.359914	-0.558565	0.2046	0.563424	no
EVA1A	9.65535	32.0085	1.72905	2.56758	5e-05	0.00115098	yes	6.99768	-0.464452	-0.577525	0.1973	0.551987	no
EVA1C	4.89974	1.5204	-1.68825	-1.61076	0.0005	0.00780294	yes	6.37577	0.379895	0.46381	0.2714	0.645212	no
EVC	4.408	6.08821	0.465896	0.759882	0.08385	0.334994	no	3.10801	-0.504132	-0.768672	0.08145	0.329343	no
EVI5	4.45057	8.33436	0.90508	1.55914	0.0005	0.00780294	yes	4.23849	-0.0704385	-0.117636	0.78755	0.953282	no
EVI5L	11.719	16.3881	0.483805	0.869851	0.0507	0.244999	no	9.05415	-0.372195	-0.644021	0.14275	0.461758	no
EVL	13.1591	22.0715	0.746123	1.1792	0.00785	0.0657673	no	9.77077	-0.429519	-0.617431	0.17305	0.514084	no
EVPL	13.6867	5.34821	-1.35565	-2.33295	5e-05	0.00115098	yes	14.5379	0.087045	0.157723	0.7154	0.932059	no
EVPLL	1.49558	0.0808647	-4.20905	-2.4671	0.00185	0.0216662	yes	1.06463	-0.490352	-0.377151	0.4008	0.770227	no
EXO1	1.79939	0.229002	-2.97408	-2.40299	0.0003	0.00515264	yes	2.64214	0.554194	0.5824	0.20115	0.558006	no
EXOSC2	7.16232	4.70588	-0.605962	-0.781629	0.08565	0.339422	no	10.4866	0.55005	0.801318	0.06835	0.295548	no
EXPH5	1.85343	0.625002	-1.56826	-1.90464	0.0001	0.0020819	yes	1.43268	-0.371474	-0.512363	0.23185	0.599258	no
EYA2	19.4643	9.69542	-1.00546	-1.63625	0.0003	0.00515264	yes	21.7988	0.163419	0.288275	0.51895	0.847724	no
EYA4	4.50631	1.99629	-1.17462	-1.61441	0.0005	0.00780294	yes	3.93022	-0.197339	-0.302531	0.5054	0.839842	no
EZH2	7.49312	2.91336	-1.36288	-1.7234	0.0005	0.00780294	yes	6.65737	-0.170615	-0.244937	0.5882	0.881288	no
F12	3.5229	3.11406	-0.177966	-0.192697	0.66575	0.914282	no	6.60571	0.906952	1.07226	0.0209	0.133452	no
F2R	18.1035	40.9651	1.17813	2.16699	5e-05	0.00115098	yes	14.1918	-0.351207	-0.634529	0.15075	0.477164	no
F2RL1	14.8581	42.0243	1.49997	2.61731	5e-05	0.00115098	yes	9.21797	-0.688729	-1.12746	0.0128	0.0934272	no
FADS1	49.5215	23.8605	-1.05343	-1.79775	0.0001	0.0020819	yes	105.781	1.09495	1.70887	0.0003	0.00515264	yes
FADS2	153.835	65.6708	-1.22806	-1.94756	5e-05	0.00115098	yes	252.279	0.713638	1.04089	0.0193	0.12606	no
FADS3	82.3375	144.108	0.807525	1.46756	0.00095	0.01289	yes	51.574	-0.674907	-1.1329	0.0119	0.0887463	no
FAF1	19.797	11.3323	-0.804838	-1.3447	0.00215	0.0242563	yes	17.3905	-0.186976	-0.325341	0.4616	0.812738	no
FAH	16.2261	18.2416	0.168918	0.27162	0.51565	0.845362	no	31.103	0.938741	1.58534	0.00035	0.00584565	yes
FAM102A	19.1026	7.86591	-1.28008	-1.92523	5e-05	0.00115098	yes	11.034	-0.791818	-1.20459	0.00725	0.0620959	no
FAM107B	11.6293	4.66355	-1.31827	-1.93053	5e-05	0.00115098	yes	9.66294	-0.26723	-0.421079	0.3367	0.713156	no
FAM109A	4.00286	9.49696	1.24643	1.79348	0.00015	0.0029264	yes	4.81123	0.265373	0.35653	0.42815	0.790806	no
FAM110B	0.991694	0.154791	-2.67957	-1.90701	0.0001	0.0020819	yes	0.141231	-2.81184	-2.008	5e-05	0.00115098	yes
FAM114A1	24.1295	45.9909	0.930549	1.69822	5e-05	0.00115098	yes	20.6172	-0.22695	-0.414	0.35235	0.727786	no
FAM117A	3.21052	1.82044	-0.818517	-0.841109	0.0638	0.283397	no	5.80989	0.855702	1.00073	0.0305	0.174205	no
FAM129A	29.3044	2.25316	-3.7011	-4.85738	5e-05	0.00115098	yes	8.6473	-1.7608	-2.63821	5e-05	0.00115098	yes
FAM135A	6.69066	3.4728	-0.946048	-1.41702	0.00135	0.0169581	yes	5.69398	-0.232713	-0.36841	0.40995	0.778604	no
FAM13B	4.25152	6.62854	0.640712	1.03115	0.02135	0.1353	no	3.35271	-0.342651	-0.493845	0.26325	0.636493	no
FAM160A1	2.99822	1.31322	-1.191	-1.39185	0.00145	0.0179582	yes	2.00847	-0.578011	-0.728091	0.1053	0.385709	no
FAM167A	0.977244	3.08211	1.65713	1.80685	0.0002	0.00369015	yes	0.809406	-0.271856	-0.243787	0.5763	0.875505	no
FAM171A1	8.84678	16.0504	0.859382	1.4988	0.00115	0.0149898	yes	7.79938	-0.181792	-0.299393	0.49425	0.832918	no
FAM171A2	1.52084	5.80543	1.93254	1.90375	0.00075	0.0107283	yes	0.996974	-0.609238	-0.503596	0.2506	0.621768	no
FAM171B	1.31092	2.91798	1.15439	1.24874	0.0073	0.0623451	no	1.27729	-0.0374969	-0.0368441	0.93335	0.987129	no
FAM177A1	20.5419	30.2644	0.559053	1.02302	0.02275	0.141762	no	17.0196	-0.271375	-0.486331	0.2775	0.651996	no
FAM198B	4.52254	7.53246	0.735987	1.16728	0.00955	0.0757687	no	3.87967	-0.221202	-0.329498	0.4554	0.809203	no
FAM20C	7.25019	19.9483	1.46017	2.18834	5e-05	0.00115098	yes	4.98266	-0.541101	-0.72505	0.09155	0.354115	no
FAM210B	29.7026	45.5624	0.617253	1.11907	0.0101	0.0788097	no	24.0254	-0.306029	-0.532404	0.21485	0.576657	no
FAM213A	32.5738	11.4148	-1.51281	-2.33601	5e-05	0.00115098	yes	61.2082	0.910015	1.61148	0.0006	0.0089942	yes
FAM214B	27.6777	45.5585	0.718996	1.33752	0.0018	0.0212411	yes	21.4637	-0.366825	-0.661418	0.13205	0.441591	no
FAM217B	2.77821	1.65252	-0.749485	-0.757797	0.0966	0.366481	no	4.75863	0.776391	0.88947	0.05455	0.256443	no
FAM219A	12.6154	21.2698	0.753617	1.32305	0.0036	0.036542	yes	11.4789	-0.13621	-0.23213	0.60825	0.890674	no
FAM26E	0.443311	2.02537	2.19179	1.80526	0.0004	0.00653434	yes	0.0688969	-2.68581	0	1	1	no
FAM46A	4.32313	1.49697	-1.53003	-2.02476	5e-05	0.00115098	yes	3.72101	-0.21638	-0.328281	0.4574	0.810417	no
FAM46B	13.3482	3.53341	-1.91751	-2.42012	5e-05	0.00115098	yes	15.0365	0.171822	0.217935	0.59505	0.884549	no
FAM71F2	0.711913	1.84733	1.37567	1.02768	0.02985	0.171478	no	0.480361	-0.56758	0	1	1	no
FAM83A	60.0221	175.326	1.54648	2.268	5e-05	0.00115098	yes	97.7478	0.703571	1.07042	0.01575	0.109085	no
FAM83D	7.95675	0.251297	-4.98471	-3.12564	5e-05	0.00115098	yes	4.31668	-0.882258	-1.05948	0.0191	0.125027	no
FAM83E	2.60419	0.515155	-2.33776	-1.78352	0.0011	0.0144891	yes	2.38782	-0.125146	-0.118019	0.7891	0.953282	no
FAM98A	19.8382	38.3808	0.952102	1.75233	0.00015	0.0029264	yes	27.0398	0.446805	0.808099	0.0694	0.298656	no
FANCD2	3.33465	0.757281	-2.13863	-2.3555	5e-05	0.00115098	yes	3.4103	0.0323643	0.0431443	0.9252	0.985282	no
FANCE	14.709	0.966142	-3.92832	-4.05927	5e-05	0.00115098	yes	7.99802	-0.878982	-1.24524	0.0049	0.0463855	yes
FANCG	6.41276	2.43182	-1.39891	-1.70093	0.00035	0.00584565	yes	6.46202	0.0110388	0.0154328	0.971	0.994208	no
FAP	1.53195	70.435	5.52285	5.4948	5e-05	0.00115098	yes	0.715675	-1.09799	-0.851732	0.06665	0.291448	no
FARP1	15.0365	18.4828	0.297711	0.537877	0.2148	0.576563	no	9.56949	-0.651956	-1.14363	0.00725	0.0620959	no
FASN	66.2944	48.3505	-0.455355	-0.628852	0.1547	0.483586	no	127.387	0.942263	1.16991	0.0107	0.0823968	no
FAT1	51.1673	64.0204	0.323309	0.445913	0.28905	0.665421	no	35.1153	-0.543123	-0.830495	0.0562	0.26141	no
FAT4	1.44624	1.74119	0.267764	0.417054	0.3421	0.717059	no	0.866288	-0.739387	-1.04427	0.0219	0.137884	no
FBL	88.986	40.7295	-1.12751	-1.97003	5e-05	0.00115098	yes	106.633	0.261004	0.475393	0.29435	0.6716	no
FBLIM1	99.1584	140.545	0.50323	0.829992	0.06365	0.282925	no	68.811	-0.527097	-0.870317	0.05185	0.24842	no
FBLN1	84.7417	22.5614	-1.90921	-3.3125	5e-05	0.00115098	yes	72.8402	-0.218336	-0.385175	0.3858	0.758779	no
FBLN2	3.14989	2.8323	-0.15333	-0.184102	0.68065	0.920452	no	1.27481	-1.30502	-1.49318	0.00175	0.0207903	yes
FBLN5	0.894554	7.39005	3.04634	2.72053	5e-05	0.00115098	yes	0.203607	-2.13538	-1.18488	0.02245	0.140435	no
FBLN7	0.326726	1.4205	2.12024	1.61089	0.0018	0.0212411	yes	0.152666	-1.0977	0	1	1	no
FBN1	1.51136	4.77172	1.65866	2.4297	5e-05	0.00115098	yes	0.582792	-1.3748	-1.63527	0.00025	0.00443942	yes
FBN2	9.54401	12.4552	0.384084	0.659385	0.13875	0.454777	no	4.30581	-1.14831	-1.96455	5e-05	0.00115098	yes
FBXL16	1.93897	10.6032	2.45114	3.17334	5e-05	0.00115098	yes	1.1288	-0.780504	-0.802293	0.0654	0.288258	no
FBXL18	6.68994	9.41794	0.493419	0.883014	0.04755	0.234932	no	5.52996	-0.274725	-0.481896	0.2705	0.644813	no
FBXL2	7.99342	13.604	0.767148	1.20797	0.0093	0.0742258	no	6.66051	-0.26318	-0.384991	0.387	0.759367	no
FBXL20	2.41668	4.2509	0.81474	1.38591	0.0024	0.0265665	yes	2.5516	0.0783731	0.128742	0.77375	0.94874	no
FBXO2	80.9884	138.688	0.776054	1.2329	0.0065	0.0572535	no	77.9836	-0.0545447	-0.0881676	0.8435	0.967748	no
FBXO27	4.86541	2.45707	-0.985621	-1.07173	0.0213	0.135182	no	8.25279	0.762321	1.03001	0.01525	0.106593	no
FBXO32	16.5751	35.7406	1.10855	1.85664	5e-05	0.00115098	yes	22.7075	0.454158	0.683604	0.1163	0.410038	no
FBXO5	5.39472	1.099	-2.29535	-2.25989	5e-05	0.00115098	yes	4.79821	-0.169052	-0.207604	0.65085	0.908633	no
FCGRT	12.5677	2.22254	-2.49943	-2.53885	5e-05	0.00115098	yes	13.7222	0.126793	0.186904	0.6791	0.919826	no
FDFT1	205.645	149.596	-0.459085	-0.763121	0.08355	0.33414	no	277.04	0.429937	0.701291	0.11295	0.402621	no
FDXR	12.7032	6.5219	-0.961826	-1.34519	0.00315	0.0329226	yes	16.1306	0.344612	0.517851	0.23795	0.606252	no
FECH	4.02168	3.85572	-0.0608003	-0.0996384	0.8276	0.963688	no	7.09715	0.819441	1.39011	0.002	0.0230744	yes
FEM1B	20.5837	11.7193	-0.812614	-1.33156	0.00275	0.0295957	yes	13.3902	-0.620321	-1.04069	0.01995	0.129346	no
FEN1	11.1764	7.92284	-0.496371	-0.728609	0.0947	0.361715	no	17.2074	0.622569	0.981299	0.02825	0.164976	no
FER1L4	1.70456	4.57041	1.42292	1.90358	5e-05	0.00115098	yes	1.04974	-0.699362	-0.799578	0.0698	0.299712	no
FERMT2	12.6366	7.97566	-0.663933	-1.09289	0.0128	0.0934272	no	6.03468	-1.06626	-1.67481	0.0003	0.00515264	yes
FEZ1	58.8004	118.456	1.01045	1.8316	0.0001	0.0020819	yes	45.8924	-0.35757	-0.665363	0.13035	0.438913	no
FGD6	7.10064	12.1047	0.769544	1.41405	0.00165	0.0198026	yes	5.59605	-0.343541	-0.613936	0.15525	0.484251	no
FGF1	5.11506	4.44259	-0.203351	-0.244173	0.5836	0.878948	no	1.51456	-1.75585	-1.7459	0.0001	0.0020819	yes
FGF11	51.0052	73.6534	0.530106	0.938651	0.0309	0.17592	no	32.483	-0.650961	-1.17749	0.0077	0.0647906	no
FGF2	2.39089	1.99788	-0.259077	-0.269526	0.59945	0.886799	no	0.716438	-1.73864	-1.55033	0.00455	0.0437344	yes
FGF5	2.91804	5.8317	0.998915	1.46148	0.00175	0.0207903	yes	1.88483	-0.630566	-0.797848	0.0754	0.314728	no
FGFBP1	232.421	31.8724	-2.86636	-3.66634	5e-05	0.00115098	yes	754.167	1.69814	2.23139	5e-05	0.00115098	yes
FGFR1	1.46029	3.19905	1.13139	1.31391	0.00595	0.0537149	no	1.27103	-0.20025	-0.214683	0.6511	0.908633	no
FGFR2	10.5299	2.77377	-1.92457	-2.68735	5e-05	0.00115098	yes	6.25871	-0.750547	-1.20848	0.00865	0.0704596	no
FGFR3	13.3643	2.70073	-2.30696	-3.08148	5e-05	0.00115098	yes	31.3854	1.23171	1.78687	0.0004	0.00653434	yes
FH	31.176	22.9329	-0.443016	-0.784635	0.0766	0.318127	no	39.0813	0.326044	0.596304	0.1734	0.51476	no
FHDC1	4.14002	6.40842	0.63033	1.04406	0.0158	0.109256	no	3.69444	-0.164282	-0.260904	0.55085	0.864765	no
FHL1	20.7332	27.8773	0.427151	0.616822	0.17235	0.513106	no	12.4387	-0.737102	-1.18901	0.0087	0.0707035	no
FIBIN	4.23114	1.12739	-1.90806	-1.74303	0.00025	0.00443942	yes	0.597826	-2.82325	-2.47483	5e-05	0.00115098	yes
FILIP1L	18.1035	38.4566	1.08696	1.36629	0.0044	0.0425564	yes	4.4663	-2.01911	-1.77897	0.00515	0.0482805	yes
FJX1	18.5498	34.3853	0.890387	1.62784	0.00015	0.0029264	yes	19.4214	0.0662425	0.11472	0.79895	0.956731	no
FKBP10	60.0393	93.3662	0.636994	1.16352	0.00945	0.0751136	no	53.3599	-0.170151	-0.317146	0.47875	0.823382	no
FKBP4	33.1466	29.6837	-0.159194	-0.302523	0.48465	0.827787	no	51.8121	0.644426	1.20243	0.0061	0.0546996	no
FKBP5	38.817	10.8031	-1.84524	-2.60884	5e-05	0.00115098	yes	50.1967	0.370903	0.543806	0.2152	0.577037	no
FLI1	3.04511	5.3156	0.803739	0.995711	0.0274	0.161545	no	2.40517	-0.340356	-0.37274	0.40365	0.77283	no
FLJ35282	0.810402	1.8905	1.22206	1.05611	0.0128	0.0934272	no	0.251627	-1.68735	0	1	1	no
FLNC	0.380112	2.11287	2.47471	2.49839	5e-05	0.00115098	yes	0.208069	-0.869364	0	1	1	no
FLOT1	35.3342	19.0146	-0.893957	-1.53309	0.0007	0.0101555	yes	16.8169	-1.07115	-1.79299	0.0001	0.0020819	yes
FLRT2	18.5679	30.42	0.712209	1.22796	0.00585	0.0531338	no	7.28099	-1.3506	-2.26319	5e-05	0.00115098	yes
FLT3LG	1.40787	0.232729	-2.59679	-1.34986	0.00115	0.0149898	yes	1.15601	-0.284364	-0.198529	0.65115	0.908633	no
FNDC3B	33.3992	50.6265	0.600081	1.06565	0.01815	0.120912	no	21.1988	-0.655832	-1.20013	0.00775	0.0651124	no
FNDC4	8.20658	21.4369	1.38524	2.00594	0.0001	0.0020819	yes	8.19431	-0.00215945	-0.00280569	0.9946	0.99815	no
FNIP2	3.3012	4.24213	0.361798	0.506909	0.2545	0.626314	no	1.76917	-0.899915	-1.1361	0.01315	0.0952288	no
FOLR1	10.9967	3.87991	-1.50298	-1.42094	0.0028	0.0299591	yes	12.8098	0.220174	0.240954	0.5868	0.880484	no
FOLR3	25.3286	57.3894	1.18002	1.77995	0.00015	0.0029264	yes	17.8338	-0.506156	-0.651651	0.13465	0.446243	no
FOPNL	20.8914	12.9899	-0.685523	-1.14643	0.01145	0.086556	no	30.2352	0.533321	0.937161	0.0383	0.202745	no
FOS	100.758	25.4891	-1.98294	-2.97819	5e-05	0.00115098	yes	93.4667	-0.108374	-0.172754	0.6979	0.926274	no
FOSB	8.58096	1.94827	-2.13895	-2.36917	5e-05	0.00115098	yes	9.96879	0.216279	0.270798	0.54385	0.861462	no
FOSL1	31.7033	26.6828	-0.248725	-0.402101	0.3543	0.729314	no	52.9237	0.739281	1.22364	0.0058	0.052791	no
FOXA1	19.4478	7.81433	-1.31541	-2.12076	5e-05	0.00115098	yes	30.0146	0.62606	1.09699	0.01375	0.0984701	no
FOXA2	7.21338	1.25196	-2.52649	-2.54241	5e-05	0.00115098	yes	2.58733	-1.47921	-1.58087	0.00085	0.0118356	yes
FOXC1	11.5534	7.71085	-0.583352	-0.93645	0.03735	0.199294	no	16.2275	0.490129	0.809306	0.06975	0.299597	no
FOXD1	6.25203	21.2766	1.76687	2.62576	5e-05	0.00115098	yes	4.66845	-0.421381	-0.527058	0.23905	0.607857	no
FOXL1	2.47488	1.00638	-1.29818	-1.24345	0.0083	0.068341	no	2.72857	0.14079	0.159279	0.7171	0.932581	no
FOXL2	1.06987	4.00276	1.90356	1.86205	0.0002	0.00369015	yes	0.820289	-0.383225	-0.315759	0.4673	0.816588	no
FOXL2NB	0.226509	1.26398	2.48034	1.99778	0.00045	0.00719647	yes	0.171149	-0.404315	0	1	1	no
FOXM1	13.0168	0.667736	-4.28496	-4.0972	5e-05	0.00115098	yes	8.34387	-0.64159	-0.93637	0.04265	0.218031	no
FOXO1	8.1892	3.56646	-1.19923	-1.92661	5e-05	0.00115098	yes	4.86444	-0.751449	-1.25034	0.00465	0.0444312	yes
FOXQ1	7.36117	3.86411	-0.929798	-1.08471	0.011	0.083973	no	9.16746	0.316588	0.431993	0.30815	0.685967	no
FOXRED2	1.20428	0.389713	-1.62768	-1.51205	0.0012	0.015506	yes	1.48251	0.299872	0.335972	0.4366	0.797211	no
FRAS1	2.57239	1.95101	-0.398889	-0.660142	0.1321	0.441644	no	1.29296	-0.992437	-1.54752	0.0006	0.0089942	yes
FRMD6	47.5546	52.5012	0.142766	0.257969	0.56345	0.870656	no	32.2917	-0.558421	-1.0247	0.02095	0.133661	no
FST	118.734	41.6394	-1.51171	-2.52342	5e-05	0.00115098	yes	39.3185	-1.59445	-2.62547	5e-05	0.00115098	yes
FSTL1	74.8866	106.948	0.514136	0.82959	0.06395	0.283738	no	41.9162	-0.837199	-1.41725	0.00205	0.0234558	yes
FTH1	806.312	2073.42	1.36261	1.44407	0.00115	0.0149898	yes	2072.35	1.36186	1.4669	0.00155	0.0188593	yes
FTL	1168.81	1282.23	0.13362	0.160181	0.70905	0.929314	no	3989.33	1.77111	1.81386	0.0005	0.00780294	yes
FUCA1	15.6712	19.3458	0.303906	0.497575	0.2565	0.628681	no	28.3065	0.853021	1.46291	0.0014	0.0174561	yes
FUT4	1.89456	2.53357	0.419307	0.541782	0.2202	0.583702	no	1.19756	-0.661769	-0.760294	0.0918	0.354622	no
FXYD3	262.048	217.589	-0.268226	-0.411933	0.3577	0.732656	no	512.215	0.966917	1.33952	0.0044	0.0425564	yes
FXYD5	137.497	282.995	1.04138	1.86723	5e-05	0.00115098	yes	129.381	-0.0877712	-0.164795	0.7129	0.930804	no
FYB1	7.33787	15.4331	1.0726	1.71162	0.0004	0.00653434	yes	20.9403	1.51284	2.2886	5e-05	0.00115098	yes
FYN	11.4234	18.2785	0.678154	1.14451	0.01175	0.0880171	no	4.17615	-1.45175	-2.08321	5e-05	0.00115098	yes
FZD1	8.25468	4.65075	-0.827748	-1.24689	0.0054	0.0500074	no	4.37223	-0.916841	-1.34979	0.00395	0.0392218	yes
FZD4	1.99058	1.26929	-0.649167	-0.835488	0.0598	0.272371	no	0.783752	-1.34472	-1.60215	0.0005	0.00780294	yes
FZD7	1.79073	3.9696	1.14844	1.37405	0.0032	0.0333462	yes	2.24411	0.325595	0.36988	0.39675	0.766988	no
FZD8	3.44352	4.32954	0.330329	0.405607	0.36095	0.735954	no	2.01852	-0.770591	-0.861037	0.0439	0.222514	no
G6PD	51.0923	26.5588	-0.943915	-1.62779	0.00055	0.00838739	yes	195.991	1.93961	3.26211	5e-05	0.00115098	yes
GAB2	2.28862	1.86128	-0.298183	-0.367409	0.3945	0.765252	no	0.994524	-1.2024	-1.32744	0.0035	0.0357516	yes
GABARAPL1	36.1872	52.7306	0.543161	0.996699	0.02305	0.143309	no	31.7687	-0.187872	-0.338995	0.4369	0.797437	no
GABRE	6.75146	2.46945	-1.45101	-1.81105	0.0001	0.0020819	yes	18.9895	1.49193	2.37924	5e-05	0.00115098	yes
GADD45B	42.8069	28.8057	-0.57149	-0.914698	0.03735	0.199294	no	12.8644	-1.73446	-2.51259	5e-05	0.00115098	yes
GAL	1.44675	5.31049	1.87603	1.36531	0.00265	0.0287751	yes	2.35191	0.70102	0.46865	0.275	0.649192	no
GALE	50.1907	22.4261	-1.16224	-2.01004	0.0001	0.0020819	yes	55.0939	0.134472	0.250187	0.58425	0.879422	no
GALK1	3.51533	1.61287	-1.12403	-0.927529	0.03625	0.195687	no	4.50101	0.356588	0.320843	0.4696	0.817645	no
GALM	1.07389	0.353595	-1.60267	-1.15739	0.0079	0.0659723	no	1.51637	0.497777	0.432315	0.28075	0.655461	no
GALNT10	20.6538	31.8279	0.623886	1.04864	0.0188	0.123816	no	16.6252	-0.313033	-0.499279	0.2563	0.628509	no
GALNT12	5.7535	3.41971	-0.750565	-0.933757	0.0328	0.18345	no	16.1625	1.49014	2.11287	5e-05	0.00115098	yes
GALNT2	111.348	143.411	0.365088	0.561596	0.1966	0.551103	no	76.7984	-0.535923	-0.864821	0.05135	0.24694	no
GALNT5	48.8285	33.8315	-0.529357	-0.953233	0.0358	0.19415	no	65.9487	0.433621	0.783353	0.08215	0.330827	no
GALNT6	3.8272	8.2369	1.10581	1.68101	0.0003	0.00515264	yes	5.65772	0.56393	0.827472	0.06335	0.282109	no
GARS	143.103	111.231	-0.363494	-0.571932	0.18935	0.540273	no	78.6553	-0.863441	-1.38166	0.0026	0.0283513	yes
GAS2L1	19.8981	30.6897	0.625127	1.13044	0.0124	0.0913157	no	18.2719	-0.123003	-0.216167	0.62365	0.898013	no
GAS5	159.239	90.5877	-0.813804	-1.32815	0.00395	0.0392218	yes	134.551	-0.243035	-0.403371	0.37125	0.745944	no
GAS6	146.191	284.964	0.962919	1.38837	0.003	0.0316621	yes	80.4128	-0.862362	-1.31861	0.0054	0.0500074	no
GATD1	15.2877	26.4501	0.7909	1.45626	0.00135	0.0169581	yes	16.9801	0.151475	0.279286	0.519	0.847724	no
GBP1	16.635	5.44513	-1.61118	-2.33533	5e-05	0.00115098	yes	7.15977	-1.21623	-1.6983	0.0005	0.00780294	yes
GBP3	17.0588	26.582	0.639933	1.09529	0.0139	0.0992144	no	15.5234	-0.136069	-0.229046	0.6047	0.889425	no
GBP6	14.1659	8.27846	-0.774983	-1.32762	0.0033	0.0341496	yes	26.2238	0.888458	1.59183	0.00045	0.00719647	yes
GCHFR	6.96535	1.80485	-1.94831	-1.54083	0.00295	0.0312109	yes	7.7501	0.15402	0.149071	0.7336	0.93866	no
GCLC	49.2693	27.3222	-0.850616	-1.39373	0.00295	0.0312109	yes	193.369	1.97259	2.9713	5e-05	0.00115098	yes
GCLM	17.8672	14.2602	-0.325322	-0.568004	0.20005	0.556248	no	73.4341	2.03914	3.6363	5e-05	0.00115098	yes
GCNT3	3.5318	1.78646	-0.983305	-0.952402	0.0298	0.171293	no	8.70605	1.30161	1.40537	0.00235	0.0261325	yes
GCNT4	3.37184	2.55313	-0.401265	-0.490595	0.24515	0.615495	no	1.60301	-1.07275	-1.23292	0.004	0.0395965	yes
GDA	0.583065	0.82685	0.503968	0	1	1	no	1.79203	1.61986	1.43147	0.00475	0.0452084	yes
GDF15	120.94	66.2505	-0.868285	-1.31555	0.00385	0.0384752	yes	121.535	0.00708608	0.0103522	0.98265	0.99617	no
GDPD5	1.46693	4.34424	1.5663	1.69888	0.00015	0.0029264	yes	0.774365	-0.921714	-0.824982	0.05615	0.261397	no
GFOD2	8.4972	16.9585	0.996951	1.48321	0.002	0.0230744	yes	9.60703	0.177102	0.24647	0.58455	0.879491	no
GFPT1	30.4639	18.8577	-0.691947	-1.00681	0.03	0.172136	no	12.9847	-1.23029	-1.80593	0.00015	0.0029264	yes
GGCT	41.1429	27.6682	-0.572413	-0.942455	0.03875	0.20429	no	55.3386	0.427642	0.730082	0.1037	0.382232	no
GGT6	1.64535	0.351448	-2.22701	-1.68393	0.0007	0.0101555	yes	2.55835	0.636813	0.567546	0.1993	0.555179	no
GHITM	107.223	75.2814	-0.510256	-0.914877	0.03955	0.206932	no	124.523	0.215794	0.374623	0.39725	0.767361	no
GINS1	4.02482	0.976073	-2.04386	-2.0051	0.0001	0.0020819	yes	5.13003	0.350044	0.465213	0.27495	0.649153	no
GINS2	7.79143	0.76662	-3.3453	-2.74632	5e-05	0.00115098	yes	8.92117	0.195344	0.223889	0.61095	0.892442	no
GINS4	2.30431	0.588593	-1.96899	-1.85373	0.00015	0.0029264	yes	2.69527	0.226091	0.260689	0.56465	0.871329	no
GJA1	94.4796	203.11	1.10418	1.6842	0.0003	0.00515264	yes	89.2667	-0.0818809	-0.135376	0.7556	0.943898	no
GJA5	0.0979349	1.68529	4.10503	2.48967	0.00135	0.0169581	yes	0.0273397	-1.84082	0	1	1	no
GJB6	7.56282	2.47188	-1.61332	-1.70156	0.0008	0.0113182	yes	7.11649	-0.0877577	-0.106754	0.8174	0.961171	no
GJC1	0.595516	2.93785	2.30255	2.52926	5e-05	0.00115098	yes	0.368537	-0.692332	0	1	1	no
GJD3	1.72654	0.821052	-1.07234	-1.08185	0.01265	0.0926989	no	1.96505	0.18668	0.211507	0.62035	0.89718	no
GLE1	13.7392	10.2409	-0.423957	-0.732011	0.095	0.362361	no	17.3922	0.340143	0.612141	0.1639	0.498633	no
GLIPR1	50.8201	74.1174	0.544414	0.703509	0.15845	0.490248	no	22.9648	-1.14597	-1.30543	0.0138	0.0986823	no
GLIPR2	1.82443	5.70579	1.64498	1.60316	0.0008	0.0113182	yes	0.727658	-1.32611	-0.982994	0.0372	0.198767	no
GLIS2	12.871	10.023	-0.360808	-0.615477	0.1619	0.495348	no	7.27722	-0.822668	-1.33237	0.0026	0.0283513	yes
GLRX	30.681	40.0548	0.384631	0.602501	0.17895	0.523547	no	65.049	1.08418	1.71045	0.00015	0.0029264	yes
GLS	31.2103	52.8275	0.759269	1.37645	0.0024	0.0265665	yes	35.7721	0.196815	0.358112	0.41585	0.782697	no
GLT8D2	2.33061	6.10783	1.38995	1.47976	0.00165	0.0198026	yes	1.81335	-0.362053	-0.342548	0.42715	0.790456	no
GLTP	27.9669	30.3146	0.116291	0.214818	0.63005	0.900586	no	68.3415	1.28904	1.96846	5e-05	0.00115098	yes
GLUD1	31.6953	20.1824	-0.651174	-1.18387	0.00805	0.066779	no	40.5558	0.355637	0.636006	0.1526	0.480313	no
GLUD2	17.9802	9.53006	-0.915852	-1.43409	0.00125	0.0160239	yes	20.1329	0.163149	0.273844	0.5432	0.861066	no
GLUL	138.854	125.783	-0.142642	-0.202606	0.64785	0.907467	no	272.35	0.97189	1.2546	0.00905	0.0727396	no
GMDS	19.8233	10.3752	-0.934054	-1.35603	0.0026	0.0283513	yes	24.0275	0.277492	0.446311	0.3156	0.692357	no
GMIP	6.28025	10.5663	0.75057	1.20456	0.0049	0.0463855	yes	6.13037	-0.0348472	-0.0524037	0.90885	0.982804	no
GMNN	17.6132	7.46954	-1.23756	-1.54778	0.0013	0.0164903	yes	22.3004	0.340417	0.494106	0.2787	0.653072	no
GMPS	25.4229	12.8411	-0.985363	-1.68057	0.0001	0.0020819	yes	30.2772	0.252105	0.456048	0.30685	0.684292	no
GNA12	20.4376	25.5245	0.320656	0.608265	0.16095	0.493922	no	13.4255	-0.606248	-1.12554	0.00915	0.0732246	no
GNAI2	213.713	259.99	0.282781	0.469441	0.2833	0.658243	no	156.996	-0.444946	-0.758876	0.08375	0.334663	no
GNB4	10.8486	18.3684	0.759713	1.3681	0.00275	0.0295957	yes	6.06008	-0.840104	-1.47068	0.00125	0.0160239	yes
GNPTAB	14.3511	24.9081	0.795455	1.49075	0.00095	0.01289	yes	12.8345	-0.161137	-0.296937	0.50195	0.83752	no
GOLGA2P5	2.94194	1.12833	-1.38257	-1.23738	0.0091	0.0729902	no	3.69411	0.328461	0.348979	0.4356	0.79634	no
GOLT1B	25.6737	35.4142	0.464033	0.871702	0.0486	0.238267	no	20.1012	-0.353011	-0.654822	0.1446	0.464949	no
GOT1	38.2535	17.6086	-1.11932	-1.88457	5e-05	0.00115098	yes	26.4164	-0.534162	-0.926115	0.034	0.187965	no
GPAM	2.93388	6.1083	1.05796	1.63841	0.00045	0.00719647	yes	2.95786	0.0117451	0.0172654	0.9687	0.994026	no
GPC3	1.85071	0.188704	-3.29388	-2.1057	5e-05	0.00115098	yes	0.959736	-0.947369	-0.825867	0.07485	0.31331	no
GPC4	13.0232	22.1991	0.769422	1.25538	0.0037	0.0372837	yes	5.2959	-1.29813	-1.95685	5e-05	0.00115098	yes
GPC6	1.84422	5.74648	1.63967	1.90829	5e-05	0.00115098	yes	0.644969	-1.51571	-1.60313	0.0003	0.00515264	yes
GPCPD1	26.6845	11.7483	-1.18354	-1.90947	5e-05	0.00115098	yes	14.2961	-0.900377	-1.4734	0.00065	0.00958799	yes
GPD2	13.0377	8.24681	-0.66078	-1.19496	0.00765	0.0644679	no	20.7391	0.669664	1.23343	0.0057	0.0520888	no
GPHN	4.51375	2.51332	-0.844732	-1.10805	0.01605	0.110452	no	5.88028	0.381557	0.576658	0.199	0.554662	no
GPNMB	97.7014	23.8424	-2.03485	-1.87911	0.00075	0.0107283	yes	21.3641	-2.19319	-2.09793	0.0004	0.00653434	yes
GPR1	3.37022	3.15712	-0.0942344	-0.0970139	0.83285	0.965157	no	0.60402	-2.48017	-2.02306	0.00125	0.0160239	yes
GPR132	0.851173	3.47032	2.02754	1.81637	0.00155	0.0188593	yes	0.507607	-0.745741	0	1	1	no
GPR155	1.74377	4.66676	1.42021	2.03049	5e-05	0.00115098	yes	1.76661	0.0187754	0.0242267	0.95705	0.991423	no
GPR161	6.48784	8.78667	0.437578	0.640553	0.14555	0.46688	no	4.49693	-0.528797	-0.708296	0.11265	0.401996	no
GPR37	5.10479	1.98206	-1.36485	-1.51346	0.0012	0.015506	yes	2.41114	-1.08214	-1.28347	0.0055	0.0507758	no
GPR39	5.87079	1.41516	-2.05259	-2.22156	5e-05	0.00115098	yes	4.88398	-0.265498	-0.353773	0.4286	0.790912	no
GPR68	8.75044	21.89	1.32284	2.07477	5e-05	0.00115098	yes	8.13728	-0.10481	-0.155797	0.72855	0.936321	no
GPX2	27.9613	25.6339	-0.125381	-0.0709976	0.88035	0.976528	no	243.594	3.12298	2.67716	5e-05	0.00115098	yes
GPX3	222.907	104.417	-1.09409	-1.19685	0.01865	0.123142	no	374.336	0.747887	1.11296	0.01085	0.0831554	no
GRAMD2A	4.25564	0.834865	-2.34976	-2.38841	5e-05	0.00115098	yes	3.63443	-0.227648	-0.284943	0.5237	0.851276	no
GRB10	16.7617	13.4224	-0.320526	-0.581805	0.1966	0.551103	no	7.78458	-1.10648	-1.90188	5e-05	0.00115098	yes
GRHL1	8.80237	2.61633	-1.75034	-2.32611	5e-05	0.00115098	yes	11.2551	0.354612	0.547103	0.22275	0.587009	no
GRHL2	11.9379	5.711	-1.06374	-1.80369	0.0001	0.0020819	yes	13.5348	0.181118	0.335195	0.45205	0.807098	no
GRTP1	5.59634	1.5764	-1.82785	-1.67847	0.0005	0.00780294	yes	7.18716	0.360938	0.4114	0.35175	0.727063	no
GSDMB	5.60242	13.9193	1.31296	1.65966	0.0006	0.0089942	yes	4.18333	-0.421398	-0.463372	0.3093	0.68691	no
GSR	23.114	10.2668	-1.17078	-1.98389	5e-05	0.00115098	yes	66.4231	1.52292	2.76047	5e-05	0.00115098	yes
GSTA4	10.8409	13.3962	0.305342	0.412793	0.35285	0.728263	no	27.1471	1.32431	1.84164	5e-05	0.00115098	yes
GSTO2	25.4042	10.0654	-1.33566	-1.68223	0.00055	0.00838739	yes	23.8496	-0.0911028	-0.127583	0.7847	0.952623	no
GTF2F2	43.1673	72.3111	0.744278	1.32158	0.00285	0.0303434	yes	38.5489	-0.163251	-0.287745	0.5187	0.847724	no
GTPBP2	53.9635	32.7106	-0.722225	-0.982661	0.0346	0.190035	no	25.9874	-1.05417	-1.40944	0.00255	0.0279239	yes
GTSE1	4.09847	0.333994	-3.61719	-3.01681	5e-05	0.00115098	yes	2.03599	-1.00936	-1.08837	0.0187	0.123325	no
GULP1	5.20835	1.90509	-1.45097	-1.6234	0.0006	0.0089942	yes	4.32262	-0.26892	-0.343	0.43695	0.797437	no
GUSB	17.7617	9.20777	-0.947844	-1.50294	0.001	0.0134089	yes	16.2382	-0.129372	-0.216459	0.6321	0.901986	no
GYS1	39.8923	62.2125	0.641094	1.09866	0.013	0.0944956	no	35.5767	-0.165178	-0.292612	0.5171	0.846475	no
H1F0	162.726	25.8186	-2.65596	-3.7419	5e-05	0.00115098	yes	65.0994	-1.32173	-1.91083	5e-05	0.00115098	yes
H1FX	73.4254	38.0875	-0.94696	-1.59332	0.0003	0.00515264	yes	55.6953	-0.398723	-0.702345	0.1176	0.412707	no
H2AFX	33.8802	12.9395	-1.38866	-2.1422	5e-05	0.00115098	yes	38.1223	0.170195	0.288502	0.5053	0.839748	no
H2AFZ	191.634	103.073	-0.894683	-1.63025	0.00025	0.00443942	yes	187.809	-0.0290864	-0.0522143	0.90725	0.982601	no
HADH	51.6397	37.2537	-0.471097	-0.846024	0.05895	0.269767	no	25.3622	-1.0258	-1.80422	0.0001	0.0020819	yes
HAS2	3.4012	8.77675	1.36764	1.62865	0.00375	0.0376994	yes	4.8923	0.524472	0.54169	0.26615	0.639555	no
HAUS4	22.628	4.43455	-2.35125	-2.95711	5e-05	0.00115098	yes	18.6038	-0.28251	-0.430748	0.3344	0.71116	no
HAUS8	4.45206	1.55845	-1.51436	-1.42468	0.0034	0.0349327	yes	5.75815	0.371133	0.399631	0.37345	0.747134	no
HCK	0.0784506	0.886772	3.49871	1.50518	0.08295	0.332598	no	0	0	0	1	1	no
HCN2	0.675382	1.55399	1.20221	1.06407	0.0172	0.116241	no	0.483077	-0.48345	0	1	1	no
HDAC9	6.02152	14.227	1.24043	2.04447	5e-05	0.00115098	yes	4.53134	-0.410192	-0.603927	0.177	0.520355	no
HDDC2	29.0384	18.2517	-0.669927	-1.11251	0.01075	0.0826505	no	35.1165	0.274189	0.481558	0.28005	0.654535	no
HELLS	1.72623	0.502699	-1.77986	-1.55156	0.0005	0.00780294	yes	2.8564	0.726573	0.747271	0.10015	0.374488	no
HELZ2	5.50535	3.52246	-0.644251	-1.02817	0.02175	0.13723	no	3.08638	-0.834916	-1.29005	0.00375	0.0376994	yes
HEPHL1	1.45785	13.421	3.20258	4.02957	5e-05	0.00115098	yes	0.866307	-0.750889	-0.778613	0.08005	0.326028	no
HERC2P2	2.5923	4.75313	0.874645	1.26243	0.00425	0.0414991	yes	2.87856	0.151115	0.209673	0.62805	0.899738	no
HERPUD1	100.288	79.6685	-0.332064	-0.495751	0.259	0.631654	no	35.2622	-1.50795	-2.24078	5e-05	0.00115098	yes
HES4	23.391	52.4227	1.16424	1.68702	0.0003	0.00515264	yes	17.5119	-0.417614	-0.550553	0.2202	0.583702	no
HES6	7.84642	0.513901	-3.93247	-2.99519	5e-05	0.00115098	yes	1.96527	-1.99731	-1.81678	0.0002	0.00369015	yes
HEY1	2.54837	0.531455	-2.26156	-1.67194	0.00065	0.00958799	yes	1.62916	-0.645452	-0.548203	0.2299	0.596764	no
HID1	4.04222	0.877221	-2.20414	-2.04753	5e-05	0.00115098	yes	2.16421	-0.901309	-0.949919	0.03665	0.196887	no
HINT2	32.178	15.5081	-1.05306	-1.27151	0.0065	0.0572535	no	35.1972	0.129384	0.182795	0.6707	0.916214	no
HIPK2	4.92921	5.9729	0.277076	0.507919	0.26175	0.634808	no	9.13646	0.890279	1.65722	0.0003	0.00515264	yes
HIRIP3	4.58102	2.15501	-1.08797	-1.28819	0.00495	0.0468245	yes	4.03582	-0.182808	-0.236711	0.6019	0.888294	no
HIST1H1C	34.6199	80.7624	1.22208	1.77628	0.00015	0.0029264	yes	40.001	0.208435	0.283943	0.52405	0.851524	no
HIST1H2AC	20.8672	94.9199	2.18548	2.85494	5e-05	0.00115098	yes	12.3493	-0.756802	-0.785933	0.0755	0.314908	no
HIST1H2BC	3.44691	25.8384	2.90614	1.80473	0.00305	0.0320502	yes	2.61327	-0.399448	-0.218673	0.61675	0.895577	no
HIST1H2BD	13.4604	45.6349	1.76141	1.96565	0.0001	0.0020819	yes	10.0343	-0.423784	-0.386267	0.37875	0.751955	no
HIST1H2BG	1.87744	8.87536	2.24104	1.52422	0.0075	0.0635492	no	1.41436	-0.40861	-0.235585	0.6076	0.890462	no
HIST1H2BK	23.2382	76.8985	1.72646	2.5681	5e-05	0.00115098	yes	22.7429	-0.0310826	-0.0423704	0.9211	0.984209	no
HIST1H3C	3.64856	0.0622891	-5.8722	-1.19291	0.0254	0.153369	no	0	0	0	5e-05	0.00115098	yes
HIST1H4D	0	2.16301	Inf	NA	5e-05	0.00115098	yes	0	0	0	1	1	no
HIST1H4H	3.77561	22.4643	2.57285	1.79116	0.0002	0.00369015	yes	2.65858	-0.506053	-0.304917	0.44355	0.801925	no
HIST2H2BE	4.2704	12.4562	1.54442	2.03236	5e-05	0.00115098	yes	5.50208	0.365606	0.449919	0.28825	0.664566	no
HJURP	6.6578	0.166973	-5.31736	-4.17219	5e-05	0.00115098	yes	4.7053	-0.500759	-0.666824	0.11915	0.416225	no
HK2	13.8036	7.52902	-0.874505	-1.46557	0.00155	0.0188593	yes	14.0349	0.0239795	0.0409353	0.9251	0.98526	no
HKDC1	2.39764	0.554808	-2.11156	-1.67856	0.0003	0.00515264	yes	0.851864	-1.49292	-1.29382	0.0048	0.0455835	yes
HLA-A	169.165	296.91	0.811599	1.34572	0.00205	0.0234558	yes	172.762	0.0303583	0.0532986	0.899	0.981158	no
HLA-B	139.761	291.447	1.06027	1.57931	0.0009	0.0123587	yes	116.559	-0.261906	-0.458036	0.2916	0.668829	no
HLA-DQB1	38.2873	53.6944	0.487906	0.736073	0.09095	0.352779	no	28.6231	-0.419685	-0.623329	0.16035	0.493213	no
HLA-F	7.66705	18.0764	1.23737	1.33058	0.0064	0.0566429	no	5.32104	-0.526963	-0.501662	0.2774	0.651996	no
HLA-G	10.9646	22.1055	1.01155	1.22981	0.00725	0.0620959	no	9.08131	-0.271881	-0.342096	0.4457	0.803197	no
HMBS	19.4428	12.2787	-0.663084	-0.978274	0.0311	0.176669	no	28.574	0.555467	0.896913	0.04755	0.234932	no
HMGA1	154.519	64.8352	-1.25293	-2.07	5e-05	0.00115098	yes	239.278	0.630905	1.07811	0.0189	0.124222	no
HMGB1	13.1324	7.38918	-0.829641	-1.3362	0.00305	0.0320502	yes	12.727	-0.0452397	-0.0755609	0.86085	0.972032	no
HMGB2	44.9989	5.68124	-2.98561	-3.91249	5e-05	0.00115098	yes	29.1558	-0.626108	-0.967768	0.0303	0.173421	no
HMGCS1	66.2771	36.9212	-0.844061	-1.47257	0.001	0.0134089	yes	92.3625	0.478797	0.77294	0.08615	0.340498	no
HMGN2	10.7495	4.85647	-1.14629	-1.52968	0.0009	0.0123587	yes	10.4165	-0.045393	-0.0673057	0.8774	0.976134	no
HMMR	11.1496	0.158531	-6.13608	-4.53552	5e-05	0.00115098	yes	5.92286	-0.912624	-1.1544	0.01045	0.0808733	no
HMOX1	8.00513	34.5868	2.11122	2.79598	5e-05	0.00115098	yes	55.8997	2.80385	3.63632	5e-05	0.00115098	yes
HMOX2	67.2718	100.792	0.583304	0.95579	0.03975	0.207726	no	59.3057	-0.181831	-0.29103	0.5319	0.855068	no
HNRNPD	83.7406	44.1247	-0.924341	-1.69686	0.0004	0.00653434	yes	86.2076	0.0418889	0.0759015	0.86585	0.973535	no
HOMER1	4.34684	2.44908	-0.827728	-1.07494	0.01735	0.11701	no	4.94713	0.186624	0.27366	0.5244	0.851735	no
HOMER2	34.4522	14.0313	-1.29594	-2.1873	5e-05	0.00115098	yes	23.5806	-0.546996	-0.981874	0.0296	0.170446	no
HOOK1	7.25315	2.54367	-1.5117	-2.10061	5e-05	0.00115098	yes	6.31675	-0.199423	-0.309364	0.4754	0.821652	no
HOTAIRM1	8.70306	23.9842	1.46249	1.73212	0.00045	0.00719647	yes	8.58231	-0.0201564	-0.0217182	0.9605	0.992183	no
HOXB2	0.723995	3.41392	2.23738	1.37448	0.0108	0.0829198	no	0.457871	-0.661038	0	1	1	no
HOXB7	0.151157	2.14379	3.82605	2.02728	0.0026	0.0283513	yes	0.0943773	-0.679531	0	1	1	no
HOXC9	0	0.983536	Inf	NA	5e-05	0.00115098	yes	0	0	0	1	1	no
HPCAL1	10.6478	20.6339	0.954456	1.36066	0.0027	0.0291629	yes	15.1711	0.510765	0.750802	0.09885	0.371346	no
HPDL	0.200634	0.127377	-0.655468	0	1	1	no	0.901077	2.16708	1.42641	0.0065	0.0572535	no
HPS5	8.92203	16.3638	0.875063	1.53223	0.00075	0.0107283	yes	10.8024	0.275913	0.469229	0.29325	0.670691	no
HPSE	1.032	0.366294	-1.49436	-1.20852	0.00855	0.0698064	no	1.44891	0.489526	0.509968	0.25475	0.626571	no
HR	3.46279	1.54094	-1.16812	-1.52458	0.00125	0.0160239	yes	3.18529	-0.120513	-0.168122	0.7071	0.928959	no
HRH1	2.50561	5.02079	1.00275	1.38363	0.00315	0.0329226	yes	1.69834	-0.561033	-0.66206	0.14275	0.461758	no
HS3ST1	5.12247	2.70012	-0.923815	-1.0019	0.02975	0.171081	no	7.06983	0.464835	0.586384	0.1861	0.535136	no
HS3ST2	10.1136	11.1681	0.143084	0.188115	0.6571	0.910256	no	4.93766	-1.03439	-1.19556	0.0064	0.0566429	no
HS6ST2	4.99755	3.28474	-0.605441	-0.844038	0.06075	0.274729	no	6.37164	0.350442	0.550242	0.20445	0.563251	no
HSD11B1	27.2868	13.8643	-0.976834	-1.43131	0.0015	0.0184186	yes	18.1266	-0.590098	-0.902674	0.0433	0.220539	no
HSD17B2	7.37905	13.8252	0.905798	0.910466	0.03965	0.207399	no	22.1978	1.58891	1.87932	0.0002	0.00369015	yes
HSD17B6	1.62557	0.252745	-2.68519	-1.44121	0.0105	0.081163	no	0.404874	-2.0054	-1.29274	0.00305	0.0320502	yes
HSD17B8	18.2938	2.94477	-2.63513	-2.66991	5e-05	0.00115098	yes	15.569	-0.232673	-0.310425	0.46675	0.816202	no
HSF2BP	11.403	17.6976	0.634137	0.990505	0.0268	0.158902	no	5.81383	-0.971853	-1.29939	0.00515	0.0482805	yes
HSPA13	25.2605	12.9817	-0.960403	-1.57084	0.00075	0.0107283	yes	11.7971	-1.09845	-1.7945	0.0001	0.0020819	yes
HSPA1B	10.5921	16.1071	0.604704	0.978667	0.02425	0.148343	no	19.1253	0.852489	1.38293	0.00235	0.0261325	yes
HSPA4L	19.3194	10.6313	-0.86174	-1.45702	0.0019	0.0221049	yes	20.233	0.0666561	0.120411	0.78275	0.951678	no
HSPB3	0.166265	1.52128	3.19373	1.515	0.00425	0.0414991	yes	0.282719	0.765885	0	1	1	no
HSPG2	50.5645	69.4799	0.458471	0.622615	0.1639	0.498633	no	34.0932	-0.568638	-0.790776	0.08335	0.33365	no
HTR1D	0.0907155	0.93803	3.37021	1.95793	0.00285	0.0303434	yes	0.0610394	-0.571608	0	1	1	no
HTRA1	48.3862	137.082	1.50237	2.57618	5e-05	0.00115098	yes	44.1696	-0.131542	-0.215886	0.6099	0.891889	no
HYAL1	1.7859	0.782459	-1.19056	-0.834801	0.0776	0.320597	no	5.09793	1.51326	1.40238	0.0077	0.0647906	no
IBTK	25.2587	15.3255	-0.720842	-1.26237	0.0051	0.0479393	yes	20.5431	-0.298127	-0.522618	0.2397	0.608512	no
ICAM1	3.88832	54.8212	3.81751	4.70542	5e-05	0.00115098	yes	3.06561	-0.342976	-0.416063	0.35385	0.728891	no
ICAM4	4.09746	1.36418	-1.5867	-1.25056	0.0096	0.0760409	no	6.69576	0.708517	0.718158	0.1163	0.410038	no
ID1	80.3075	62.9937	-0.350326	-0.612301	0.17185	0.512317	no	215.424	1.42357	2.45062	5e-05	0.00115098	yes
ID2	2.70955	0.638086	-2.08623	-1.54117	0.002	0.0230744	yes	2.88321	0.0896231	0.0749235	0.8638	0.972756	no
ID3	52.6423	95.707	0.862403	1.51766	0.0009	0.0123587	yes	50.0982	-0.0714637	-0.11909	0.78565	0.952992	no
ID4	1.04933	0.0899101	-3.54485	-2.05677	0.00195	0.0225984	yes	0.238101	-2.13983	-1.62056	0.00115	0.0149898	yes
IDE	10.58	7.85642	-0.429394	-0.736275	0.0976	0.368723	no	13.7857	0.38184	0.662832	0.13315	0.443738	no
IDH1	92.8063	41.9426	-1.14581	-1.86461	5e-05	0.00115098	yes	108.587	0.226551	0.362972	0.38445	0.757414	no
IDH2	41.4435	19.9522	-1.0546	-1.80311	0.0001	0.0020819	yes	33.6238	-0.301663	-0.531452	0.2152	0.577037	no
IDH3A	14.2538	11.2109	-0.346446	-0.577483	0.1833	0.530508	no	20.9779	0.557518	0.974331	0.02695	0.159596	no
IDNK	2.49876	0.477532	-2.38754	-1.66936	0.0013	0.0164903	yes	1.66591	-0.584899	-0.426632	0.3379	0.714064	no
IFI27	58.5167	21.1831	-1.46593	-1.63102	0.00055	0.00838739	yes	26.1256	-1.16338	-1.39192	0.00205	0.0234558	yes
IFI6	29.7892	13.4933	-1.14255	-1.24634	0.00405	0.039969	yes	19.9962	-0.575063	-0.62988	0.14825	0.471987	no
IFIT1	8.56053	1.02376	-3.06382	-2.34306	5e-05	0.00115098	yes	1.47106	-2.54084	-2.01229	0.0001	0.0020819	yes
IFITM1	18.8032	1.9004	-3.3066	-2.77739	5e-05	0.00115098	yes	15.8803	-0.243742	-0.292943	0.5086	0.841728	no
IFNGR1	56.2944	95.1968	0.757923	1.3962	0.0015	0.0184186	yes	59.7778	0.0866196	0.164041	0.7029	0.927655	no
IFRD2	32.8446	26.6894	-0.29939	-0.544219	0.2143	0.575699	no	46.8653	0.512864	0.950205	0.0305	0.174205	no
IGF1R	28.9622	31.4348	0.118188	0.198116	0.6532	0.909235	no	16.657	-0.798042	-1.41906	0.00165	0.0198026	yes
IGF2	5.20967	21.9733	2.07648	2.79552	5e-05	0.00115098	yes	3.27974	-0.667609	-0.86558	0.0567	0.262947	no
IGF2BP3	3.51907	7.19016	1.03083	1.46071	0.00125	0.0160239	yes	3.0442	-0.209131	-0.271819	0.53625	0.856979	no
IGF2R	53.8254	49.3038	-0.126586	-0.165195	0.70265	0.927655	no	26.8926	-1.00107	-1.35436	0.00535	0.049663	yes
IGFBP6	107.797	44.9975	-1.2604	-2.10448	5e-05	0.00115098	yes	211.907	0.97512	1.68832	0.0001	0.0020819	yes
IGSF8	27.712	16.5835	-0.740763	-1.2921	0.0041	0.040329	yes	33.9574	0.293217	0.530021	0.2376	0.606038	no
IKBIP	42.4874	91.2676	1.10307	1.75022	0.00025	0.00443942	yes	32.9626	-0.366204	-0.56144	0.20785	0.568537	no
IKZF2	2.1897	1.8805	-0.219615	-0.321378	0.4686	0.817202	no	3.37165	0.622725	0.953693	0.03135	0.177699	no
IL11	4.95509	3.59832	-0.461588	-0.543076	0.2095	0.570074	no	1.73021	-1.51797	-1.60598	0.00025	0.00443942	yes
IL17RD	1.71757	0.707339	-1.27989	-1.51577	0.0009	0.0123587	yes	0.988278	-0.79738	-0.983233	0.02595	0.155383	no
IL17RE	5.63278	2.33997	-1.26736	-1.5157	0.00145	0.0179582	yes	6.72504	0.255695	0.352933	0.4285	0.790912	no
IL18	58.9088	83.4393	0.502244	0.864266	0.0509	0.245629	no	44.44	-0.406623	-0.711979	0.1034	0.381707	no
IL18R1	3.08639	1.13582	-1.44218	-1.46004	0.0008	0.0113182	yes	1.46843	-1.07164	-1.09303	0.01575	0.109085	no
IL1A	55.0935	155.09	1.49315	2.34796	5e-05	0.00115098	yes	79.0312	0.520539	0.856581	0.04955	0.241186	no
IL1B	76.9362	524.48	2.76915	4.03574	5e-05	0.00115098	yes	309.237	2.00698	3.39846	5e-05	0.00115098	yes
IL1RL1	7.55724	0.770272	-3.29442	-2.86979	5e-05	0.00115098	yes	4.68485	-0.689857	-0.82183	0.06565	0.288671	no
IL1RN	111.176	41.0239	-1.43831	-2.53683	5e-05	0.00115098	yes	201.946	0.861126	1.38177	0.0036	0.036542	yes
IL20RA	0.458629	0.124373	-1.88265	0	1	1	no	0.885969	0.949927	0.727344	0.0942	0.360587	no
IL22RA1	1.94918	0.477292	-2.02992	-1.63338	0.00305	0.0320502	yes	1.41937	-0.457619	-0.464844	0.2747	0.64876	no
IL31RA	0.324356	1.98758	2.61536	1.97537	0.00015	0.0029264	yes	0.316052	-0.0374174	0	1	1	no
IL32	21.3846	150.694	2.81697	3.92689	5e-05	0.00115098	yes	5.36423	-1.99513	-2.16412	0.0001	0.0020819	yes
IL36G	5.39422	19.8041	1.87631	2.12492	5e-05	0.00115098	yes	7.54336	0.483792	0.499215	0.2628	0.636198	no
IL36RN	0.635328	0.111642	-2.50863	0	1	1	no	1.6583	1.38413	0.968315	0.04045	0.21025	no
IL6	7.02065	26.4617	1.91423	1.94207	0.00025	0.00443942	yes	0.774075	-3.18106	-1.96904	0.00145	0.0179582	yes
IL6R	7.59376	5.21564	-0.541968	-0.834441	0.0587	0.269163	no	9.10278	0.261494	0.432624	0.3256	0.703209	no
ILDR1	1.1282	0.365029	-1.62795	-1.13585	0.0101	0.0788097	no	1.62884	0.529817	0.457382	0.3014	0.679171	no
IMPA2	13.4573	1.49296	-3.17214	-2.74806	5e-05	0.00115098	yes	39.8435	1.56596	2.07374	5e-05	0.00115098	yes
IMPDH2	109.674	49.6468	-1.14345	-2.07311	5e-05	0.00115098	yes	114.793	0.0658169	0.116391	0.7905	0.953481	no
INA	1.97404	4.88355	1.30678	1.42804	0.00155	0.0188593	yes	1.90675	-0.0500304	-0.0489312	0.9098	0.983062	no
INHBA	7.54912	41.0875	2.44432	3.3886	5e-05	0.00115098	yes	2.19686	-1.78087	-1.9022	5e-05	0.00115098	yes
INO80C	34.3292	22.9966	-0.578016	-0.875677	0.05255	0.25032	no	46.906	0.450337	0.737863	0.0951	0.362493	no
INPP1	13.086	9.07126	-0.528645	-0.773269	0.0869	0.342612	no	18.3702	0.48935	0.784766	0.08485	0.337459	no
INPP4B	17.3643	21.999	0.34132	0.581039	0.18675	0.535932	no	10.6302	-0.707948	-1.20953	0.0081	0.0671363	no
INPPL1	35.6541	59.3803	0.735916	1.31091	0.0035	0.0357516	yes	36.9348	0.0509144	0.0903129	0.8384	0.966359	no
INSIG1	35.803	21.0338	-0.767373	-1.33384	0.00305	0.0320502	yes	53.4765	0.578825	1.01725	0.0253	0.153004	no
INTS3	20.1256	24.6562	0.29292	0.549304	0.21125	0.571825	no	15.1918	-0.405734	-0.759741	0.08585	0.339867	no
IPO13	17.2131	30.0041	0.801649	1.50815	0.0005	0.00780294	yes	20.2015	0.230953	0.429691	0.33715	0.713368	no
IQCE	2.37415	4.44312	0.904162	1.34073	0.003	0.0316621	yes	2.6788	0.174177	0.247868	0.57615	0.875449	no
IQGAP3	6.98255	0.0914891	-6.25401	-4.09219	5e-05	0.00115098	yes	2.64265	-1.40177	-1.84753	0.0002	0.00369015	yes
IRAK2	2.16994	5.44484	1.32724	1.61343	0.0008	0.0113182	yes	2.59066	0.255667	0.293395	0.50245	0.837849	no
IRF2BPL	13.7764	6.87835	-1.00207	-1.67362	0.0002	0.00369015	yes	18.1326	0.396385	0.722733	0.10765	0.390845	no
IRF7	5.65427	2.34811	-1.26784	-1.352	0.00425	0.0414991	yes	3.36157	-0.750205	-0.846063	0.0651	0.287361	no
IRGQ	4.45536	6.83598	0.617606	1.11164	0.0107	0.0823968	no	4.23485	-0.0732309	-0.127838	0.76635	0.946673	no
IRS2	8.52059	4.36029	-0.966529	-1.63206	5e-05	0.00115098	yes	5.2114	-0.709282	-1.20965	0.0071	0.061054	no
IRX4	1.29731	6.17848	2.25173	1.80068	0.0007	0.0101555	yes	1.91366	0.560809	0.422666	0.33985	0.715372	no
ISM2	0.332885	2.28144	2.77685	2.25671	0.00015	0.0029264	yes	0.293454	-0.181886	0	1	1	no
ITGA4	6.5822	7.83334	0.251059	0.309518	0.4786	0.823257	no	3.64838	-0.851312	-0.98913	0.0253	0.153004	no
ITGA5	73.7216	148.288	1.00825	1.67209	0.0001	0.0020819	yes	55.134	-0.419144	-0.737425	0.09445	0.361009	no
ITGAV	75.0854	105.295	0.487838	0.755314	0.0906	0.35195	no	39.7598	-0.917221	-1.54425	0.00065	0.00958799	yes
ITGB2	1.90125	0.343927	-2.46677	-1.48439	0.0019	0.0221049	yes	1.49649	-0.345366	-0.276399	0.6225	0.897616	no
ITGB3	5.81017	5.5159	-0.0749823	-0.0945918	0.82225	0.962424	no	1.91394	-1.60204	-1.58199	0.00155	0.0188593	yes
ITGB6	110.282	153.923	0.481006	0.737031	0.0862	0.340661	no	60.9902	-0.854552	-1.28983	0.0044	0.0425564	yes
ITGB7	0.893282	0.554336	-0.688356	-0.502818	0.24805	0.619566	no	2.40625	1.4296	1.27119	0.004	0.0395965	yes
ITPK1	28.6929	13.9534	-1.04007	-1.85456	5e-05	0.00115098	yes	33.8494	0.238439	0.446626	0.31345	0.690352	no
ITPRIP	22.0157	20.319	-0.115703	-0.205554	0.6331	0.90235	no	11.9808	-0.877805	-1.54276	0.00075	0.0107283	yes
ITPRIPL1	0.80279	0.0833914	-3.26705	0	1	1	no	1.3758	0.777178	0.556318	0.19195	0.544088	no
IVL	2.40887	6.07486	1.3345	1.34202	0.0066	0.0578582	no	2.39794	-0.00656053	-0.00600615	0.98735	0.996604	no
IVNS1ABP	49.4203	166.812	1.75504	2.78997	5e-05	0.00115098	yes	27.3204	-0.855126	-1.55309	0.0007	0.0101555	yes
JAG1	132.97	126.975	-0.0665555	-0.0992843	0.8174	0.961171	no	55.4696	-1.26133	-1.96527	5e-05	0.00115098	yes
JCAD	0.133689	1.08857	3.02548	2.54497	0.0001	0.0020819	yes	0.212995	0.671931	0	1	1	no
JDP2	9.66769	3.06055	-1.65938	-2.30037	5e-05	0.00115098	yes	4.10223	-1.23676	-1.76193	0.00025	0.00443942	yes
JMJD7	10.0192	2.91322	-1.78208	-1.33456	0.00685	0.0593917	no	12.2443	0.289336	0.298243	0.514	0.844718	no
JPT1	175.495	215.614	0.297025	0.501079	0.2631	0.636448	no	124.529	-0.494944	-0.87308	0.0548	0.257057	no
JUN	83.5143	116.105	0.475334	0.78985	0.07265	0.307588	no	57.6982	-0.533497	-0.878372	0.04315	0.220007	no
JUNB	114.096	56.6137	-1.01103	-1.85133	5e-05	0.00115098	yes	116.008	0.0239771	0.042728	0.92165	0.984209	no
KALRN	0.487964	1.07681	1.14192	0.950964	0.0512	0.246463	no	0.312066	-0.644926	0	1	1	no
KANK1	18.2908	26.3959	0.529199	0.976238	0.02815	0.164566	no	14.8971	-0.29609	-0.545435	0.2272	0.593171	no
KANK3	1.15308	3.26264	1.50054	1.48454	0.0026	0.0283513	yes	0.646026	-0.835834	-0.704161	0.1129	0.402517	no
KANK4	3.84565	13.9862	1.86271	2.87426	5e-05	0.00115098	yes	0.666921	-2.52764	-2.76876	5e-05	0.00115098	yes
KCNC4	1.1749	2.9306	1.31865	1.43867	0.003	0.0316621	yes	1.28502	0.129245	0.128309	0.77205	0.948215	no
KCNG1	6.88822	2.67594	-1.36408	-1.47269	0.0019	0.0221049	yes	2.4092	-1.51558	-1.64357	0.0008	0.0113182	yes
KCNIP3	0.383963	4.85011	3.65898	3.14899	5e-05	0.00115098	yes	0.224741	-0.772703	0	1	1	no
KCNIP4	0.922527	0.28139	-1.71302	-1.05598	0.004	0.0395965	yes	0.286283	-1.68815	-1.05307	0.0051	0.0479393	yes
KCNJ15	17.7491	22.0318	0.311839	0.505876	0.25975	0.632409	no	11.6586	-0.606348	-0.951519	0.03655	0.196595	no
KCNJ2	0.920859	0.201943	-2.18903	-1.68051	0.001	0.0134089	yes	1.47597	0.680609	0.638743	0.14475	0.465161	no
KCNK6	24.895	38.2357	0.619063	1.15028	0.0084	0.068901	no	20.2245	-0.299756	-0.546111	0.2096	0.570146	no
KCNMA1	4.69033	2.73524	-0.77802	-1.08815	0.01595	0.109979	no	2.41109	-0.960006	-1.33112	0.003	0.0316621	yes
KCNN4	15.622	27.6148	0.821864	1.31472	0.00245	0.0270428	yes	23.5508	0.592194	0.948801	0.0326	0.182727	no
KCNS3	6.49662	1.8975	-1.77559	-1.94835	5e-05	0.00115098	yes	4.87787	-0.413436	-0.517134	0.2468	0.617877	no
KCTD11	89.8779	119.831	0.414959	0.670513	0.12315	0.425028	no	50.9985	-0.817512	-1.39967	0.00165	0.0198026	yes
KCTD3	17.8583	12.4923	-0.515561	-0.938523	0.03645	0.196248	no	21.8887	0.293589	0.549338	0.21505	0.577037	no
KCTD7	1.98873	2.76702	0.476486	0.595786	0.19825	0.553407	no	1.08214	-0.877956	-0.947529	0.04215	0.21613	no
KDELC2	4.68828	2.23306	-1.07004	-1.41844	0.0023	0.0256796	yes	4.43131	-0.0813279	-0.120059	0.78305	0.951774	no
KDELR2	99.2467	152.235	0.617208	1.08418	0.014	0.0997996	no	89.2302	-0.153487	-0.279295	0.5309	0.854594	no
KDM4B	12.1848	17.7607	0.543604	0.999079	0.0219	0.137884	no	10.4058	-0.227697	-0.399392	0.3543	0.729314	no
KDM6A	13.5063	8.33948	-0.695604	-1.18295	0.00645	0.0569684	no	6.47345	-1.06103	-1.78608	5e-05	0.00115098	yes
KHNYN	25.8168	15.3278	-0.752159	-1.2878	0.00395	0.0392218	yes	24.8568	-0.0546716	-0.0944938	0.83285	0.965157	no
KIAA1161	11.8404	17.494	0.563146	0.986373	0.0278	0.163061	no	9.85494	-0.264797	-0.447548	0.3203	0.697426	no
KIAA1456	1.17768	0.0286018	-5.36369	-2.81761	0.00025	0.00443942	yes	0.146252	-3.00942	-2.28941	5e-05	0.00115098	yes
KIAA1549L	0.868007	4.42027	2.34835	3.30412	5e-05	0.00115098	yes	0.727595	-0.25457	-0.301956	0.47315	0.820619	no
KIAA1644	1.78162	2.29892	0.367767	0.437419	0.30535	0.682556	no	0.764005	-1.22153	-1.26849	0.00515	0.0482805	yes
KIF11	6.75712	0.824035	-3.03563	-3.53129	5e-05	0.00115098	yes	5.83659	-0.211284	-0.316475	0.47815	0.823104	no
KIF12	1.13361	2.9172	1.36366	1.11128	0.02245	0.140435	no	0.30817	-1.87912	-1.20968	0.0067	0.0584967	no
KIF14	2.39853	0.215514	-3.4763	-3.03971	5e-05	0.00115098	yes	1.55769	-0.622744	-0.77289	0.07185	0.305368	no
KIF15	1.71932	0.0842205	-4.35152	-3.13847	5e-05	0.00115098	yes	1.05637	-0.702724	-0.72318	0.0939	0.359936	no
KIF18A	3.1572	0.352409	-3.16333	-2.51421	5e-05	0.00115098	yes	1.77787	-0.828497	-0.848216	0.0639	0.283646	no
KIF20B	3.64366	1.22941	-1.56742	-1.99508	5e-05	0.00115098	yes	3.68785	0.0173887	0.0248848	0.95475	0.990733	no
KIF21B	0.869964	0.126658	-2.78001	-2.24838	5e-05	0.00115098	yes	0.315153	-1.4649	-1.34409	0.00255	0.0279239	yes
KIF22	15.7613	7.03165	-1.16445	-1.69234	0.00015	0.0029264	yes	16.9363	0.103729	0.1652	0.7081	0.928959	no
KIF23	14.1579	2.28963	-2.62842	-3.38961	5e-05	0.00115098	yes	7.48789	-0.918972	-1.37271	0.0016	0.0193886	yes
KIF26B	2.13183	1.59267	-0.420643	-0.550063	0.2156	0.57767	no	0.661214	-1.68891	-1.88949	0.0001	0.0020819	yes
KIF2C	10.3635	0.449095	-4.52834	-3.9004	5e-05	0.00115098	yes	6.29234	-0.71984	-0.967845	0.02485	0.151013	no
KIF3C	8.92782	17.9737	1.00951	1.80789	0.0001	0.0020819	yes	7.18354	-0.313613	-0.521353	0.2317	0.59903	no
KIF4A	3.66106	0.0732869	-5.64256	-4.12142	5e-05	0.00115098	yes	1.68825	-1.11674	-1.28625	0.00365	0.0369046	yes
KIFC1	9.80125	0.350408	-4.80586	-4.07583	5e-05	0.00115098	yes	6.93583	-0.498896	-0.693487	0.11745	0.412517	no
KIFC3	24.2577	30.7771	0.343416	0.63159	0.1651	0.501026	no	11.2411	-1.10966	-1.91951	5e-05	0.00115098	yes
KITLG	19.1346	9.32656	-1.03677	-1.71516	0.00025	0.00443942	yes	13.0289	-0.554461	-0.941915	0.03625	0.195687	no
KLF10	63.9124	88.803	0.474513	0.841144	0.06435	0.285187	no	42.9841	-0.572292	-1.03692	0.0219	0.137884	no
KLF13	22.6341	20.6031	-0.135636	-0.254002	0.55705	0.867684	no	14.0308	-0.6899	-1.28751	0.0037	0.0372837	yes
KLF2	0.457906	1.98591	2.11668	1.52785	0.0018	0.0212411	yes	0.339734	-0.430645	0	1	1	no
KLF3	20.073	10.8335	-0.889761	-1.63148	0.0004	0.00653434	yes	18.7855	-0.0956335	-0.174455	0.68625	0.922483	no
KLF4	28.714	7.92269	-1.85769	-3.02496	5e-05	0.00115098	yes	15.5357	-0.886163	-1.53153	0.00045	0.00719647	yes
KLF5	82.671	34.7728	-1.24942	-2.09004	5e-05	0.00115098	yes	139.216	0.751876	1.08814	0.01095	0.0836737	no
KLF6	96.0478	132.697	0.466312	0.684094	0.1305	0.439059	no	48.4727	-0.986579	-1.48932	0.00105	0.0139395	yes
KLF7	19.1287	8.93778	-1.09775	-1.53489	0.00105	0.0139395	yes	10.6728	-0.841792	-1.22969	0.0071	0.061054	no
KLHDC9	1.36104	0.474838	-1.5192	-1.00634	0.03215	0.180885	no	1.92108	0.497209	0.38497	0.408	0.776594	no
KLHL2	15.0064	8.72584	-0.782216	-1.24961	0.00535	0.049663	yes	12.375	-0.278159	-0.460524	0.3026	0.68009	no
KLHL24	5.49147	10.1304	0.883432	1.47768	0.00115	0.0149898	yes	3.97672	-0.465613	-0.733325	0.0941	0.360311	no
KLHL4	0.416904	1.37384	1.72043	1.13832	0.01965	0.127829	no	0.199364	-1.06431	0	1	1	no
KLK10	21.7521	10.5144	-1.04879	-1.4376	0.00265	0.0287751	yes	62.0032	1.51119	2.2145	5e-05	0.00115098	yes
KLK6	14.0166	2.43219	-2.52681	-2.5007	5e-05	0.00115098	yes	21.8106	0.637897	0.885158	0.05095	0.245687	no
KLK7	17.984	2.24189	-3.00393	-2.94222	5e-05	0.00115098	yes	28.859	0.682309	0.907155	0.0402	0.209343	no
KLK9	3.16395	1.76053	-0.845719	-0.680318	0.1426	0.461504	no	9.69264	1.61516	1.58169	0.001	0.0134089	yes
KLRK1	2.20486	6.03523	1.45272	1.36304	0.005	0.0472053	yes	1.48977	-0.565598	-0.465769	0.2837	0.658935	no
KNL1	2.18152	0.159074	-3.77756	-3.18046	5e-05	0.00115098	yes	1.34482	-0.697924	-0.861153	0.0481	0.236714	no
KNTC1	2.76241	1.01433	-1.4454	-1.77151	0.0003	0.00515264	yes	3.01782	0.127578	0.186216	0.65345	0.909388	no
KRBA1	11.2919	12.5103	0.147828	0.240513	0.57725	0.875919	no	6.68815	-0.755605	-1.14878	0.01075	0.0826505	no
KREMEN1	14.4966	6.8733	-1.07664	-1.90671	5e-05	0.00115098	yes	11.9713	-0.276127	-0.512316	0.2386	0.607071	no
KREMEN2	2.30202	0.665005	-1.79147	-1.34859	0.00295	0.0312109	yes	2.677	0.217711	0.201422	0.6556	0.909864	no
KRT13	12.6126	0.527283	-4.58014	-3.66565	5e-05	0.00115098	yes	51.6244	2.03319	2.02785	5e-05	0.00115098	yes
KRT15	108.935	82.7743	-0.39622	-0.641664	0.1575	0.488752	no	281.214	1.36819	2.24694	5e-05	0.00115098	yes
KRT16	131.577	40.216	-1.71007	-2.61856	5e-05	0.00115098	yes	373.517	1.50526	1.07148	0.02005	0.129778	no
KRT16P2	1.00574	0.126552	-2.99045	-1.51839	0.00805	0.066779	no	5.02148	2.31985	1.88481	0.00065	0.00958799	yes
KRT23	22.3117	23.4826	0.0737964	0.0896045	0.8372	0.966183	no	72.829	1.70671	2.00934	5e-05	0.00115098	yes
KRT4	2.86993	0.170761	-4.07096	-2.71362	0.0001	0.0020819	yes	12.7015	2.14591	1.96291	5e-05	0.00115098	yes
KRT6B	18.0183	98.4482	2.4499	3.45541	5e-05	0.00115098	yes	23.6678	0.39346	0.526664	0.21215	0.573021	no
KRT75	9.0753	9.53163	0.0707791	0.0932483	0.83205	0.964863	no	2.24357	-2.01615	-2.24809	5e-05	0.00115098	yes
KRT80	18.9231	3.90224	-2.27777	-2.73026	5e-05	0.00115098	yes	8.21343	-1.20409	-1.45015	0.00155	0.0188593	yes
KRT81	2.07795	0.141214	-3.8792	-2.25772	0.00205	0.0234558	yes	0.79313	-1.38953	-1.08167	0.02485	0.151013	no
KYAT1	5.26086	3.26209	-0.689502	-0.79802	0.08135	0.329041	no	7.13865	0.440353	0.546135	0.22375	0.588444	no
KYAT3	22.5059	14.8397	-0.600843	-0.841881	0.06235	0.279454	no	29.7916	0.404606	0.579465	0.2062	0.56562	no
KYNU	21.5558	69.9614	1.69848	2.78742	5e-05	0.00115098	yes	68.7527	1.67334	2.84616	5e-05	0.00115098	yes
L1CAM	3.92113	57.2039	3.86677	5.75556	5e-05	0.00115098	yes	0.886535	-2.14502	-2.44752	5e-05	0.00115098	yes
LAMA1	7.2441	3.62608	-0.998395	-1.38028	0.0022	0.02477	yes	3.37614	-1.10143	-1.50745	0.0009	0.0123587	yes
LAMB1	66.0824	125.475	0.92506	1.40019	0.00215	0.0242563	yes	55.6468	-0.247968	-0.41808	0.33705	0.713368	no
LAMP3	20.5192	0.385398	-5.73448	-4.41983	5e-05	0.00115098	yes	0.951099	-4.43123	-3.91652	5e-05	0.00115098	yes
LAPTM4A	137.878	205.689	0.577069	1.04358	0.01475	0.103866	no	127.412	-0.11389	-0.209505	0.62605	0.898984	no
LARP1B	11.9886	3.89759	-1.62101	-2.15784	5e-05	0.00115098	yes	9.11591	-0.395202	-0.586712	0.1936	0.546447	no
LAT2	0.408612	1.01277	1.30951	0.985352	0.02875	0.16694	no	0.272417	-0.584912	0	1	1	no
LAYN	5.74783	24.4975	2.09154	2.96269	5e-05	0.00115098	yes	5.8385	0.0225809	0.028738	0.94485	0.989033	no
LBH	19.2293	23.0034	0.258541	0.409738	0.35145	0.726999	no	7.28047	-1.4012	-1.94247	5e-05	0.00115098	yes
LBR	12.892	5.6351	-1.19396	-1.97555	5e-05	0.00115098	yes	13.7981	0.0980028	0.171781	0.69155	0.924252	no
LCP1	13.9931	1.41461	-3.30625	-3.70859	5e-05	0.00115098	yes	6.6637	-1.07032	-1.45013	0.0012	0.015506	yes
LDHB	393.568	250.662	-0.650869	-1.04696	0.01895	0.124381	no	548.766	0.479578	0.745278	0.0931	0.357754	no
LDOC1	23.4194	44.2694	0.918608	1.55327	0.0005	0.00780294	yes	24.9523	0.0914698	0.149041	0.7316	0.937941	no
LENG8	52.9367	90.6191	0.775546	1.2937	0.00345	0.0353154	yes	46.6873	-0.181239	-0.316329	0.47205	0.819605	no
LFNG	26.3832	11.011	-1.26067	-1.89625	5e-05	0.00115098	yes	8.76168	-1.59034	-2.20369	5e-05	0.00115098	yes
LGALS1	2731.52	3559.25	0.381869	0.502033	0.23285	0.600361	no	1740.68	-0.650053	-0.925264	0.02935	0.169283	no
LGALS3	270.091	152.474	-0.824881	-1.47082	0.00105	0.0139395	yes	223.75	-0.271559	-0.477472	0.28225	0.657656	no
LGALS7	178.788	59.0075	-1.59928	-2.11097	5e-05	0.00115098	yes	141.108	-0.341454	-0.43544	0.3278	0.705405	no
LGALS7B	89.6999	4.68746	-4.25823	-3.40319	5e-05	0.00115098	yes	49.8805	-0.846631	-0.923919	0.0277	0.16272	no
LGALSL	7.10184	17.0401	1.26267	1.99709	5e-05	0.00115098	yes	7.1804	0.015872	0.024439	0.9532	0.990371	no
LHFP	9.25479	13.3888	0.532756	0.799328	0.0711	0.303412	no	5.90027	-0.649419	-0.86982	0.04955	0.241186	no
LHFPL2	12.8782	20.2993	0.656496	1.079	0.01505	0.105519	no	10.424	-0.305026	-0.509793	0.2443	0.614276	no
LHPP	10.1784	5.81488	-0.807696	-1.03496	0.0193	0.12606	no	12.2636	0.26886	0.370403	0.408	0.776594	no
LIF	9.70293	39.8609	2.03848	3.00886	5e-05	0.00115098	yes	11.5302	0.248927	0.351492	0.42505	0.78932	no
LIG1	8.79108	4.81888	-0.867343	-1.26847	0.00415	0.0406969	yes	8.57683	-0.035596	-0.0561058	0.90035	0.981468	no
LIMK2	87.7349	106.829	0.284078	0.465495	0.2983	0.676076	no	61.2053	-0.519494	-0.871607	0.04935	0.240726	no
LINC02167	0	1.52064	Inf	NA	5e-05	0.00115098	yes	0	0	0	1	1	no
LIPA	41.1925	74.4862	0.854591	1.60828	0.00065	0.00958799	yes	52.1782	0.341067	0.650721	0.1503	0.476323	no
LIPE	2.00181	1.12392	-0.832775	-0.85992	0.05765	0.265542	no	3.13543	0.647354	0.76666	0.087	0.342739	no
LIPG	26.335	31.5248	0.259506	0.453006	0.31085	0.688223	no	15.5095	-0.763825	-1.32313	0.0027	0.0291629	yes
LLGL2	12.434	4.58797	-1.43836	-1.77077	0.00025	0.00443942	yes	10.4164	-0.255435	-0.351987	0.4334	0.794926	no
LMBR1L	11.5805	15.7581	0.444399	0.727764	0.1032	0.381404	no	8.00976	-0.531865	-0.782023	0.08535	0.338787	no
LMCD1	9.17129	8.68744	-0.0781931	-0.092875	0.8295	0.963954	no	2.16621	-2.08195	-2.01087	5e-05	0.00115098	yes
LMNA	285.988	155.344	-0.88049	-1.36991	0.0028	0.0299591	yes	260.094	-0.136922	-0.204422	0.6435	0.906625	no
LMNB1	10.0947	0.39051	-4.6921	-3.90042	5e-05	0.00115098	yes	9.68059	-0.0604323	-0.0822204	0.8547	0.97063	no
LMNB2	29.5493	17.4806	-0.757368	-1.35682	0.00295	0.0312109	yes	24.4308	-0.274424	-0.496074	0.2568	0.628979	no
LMO3	2.44372	0.136048	-4.16689	-2.18477	5e-05	0.00115098	yes	1.68216	-0.538762	-0.559257	0.211	0.571707	no
LMO4	9.16744	4.11492	-1.15565	-1.83164	5e-05	0.00115098	yes	5.49397	-0.738671	-1.21014	0.0066	0.0578582	no
LMO7	14.239	4.31337	-1.72296	-2.8731	5e-05	0.00115098	yes	15.7516	0.145653	0.25013	0.5754	0.875182	no
LMTK3	3.01858	2.189	-0.463602	-0.616954	0.1517	0.47888	no	4.25724	0.496048	0.715029	0.107	0.389507	no
LNX1	1.638	0.669722	-1.2903	-1.1538	0.01185	0.0885267	no	2.06552	0.334572	0.340946	0.45085	0.806405	no
LOC100128338	6.00523	3.61179	-0.733506	-0.946863	0.0341	0.188276	no	8.96652	0.57833	0.847151	0.05275	0.250995	no
LOC100129550	5.21838	8.90974	0.771782	1.25249	0.004	0.0395965	yes	2.58581	-1.01299	-1.48024	0.00125	0.0160239	yes
LOC100130331	9.43502	7.14304	-0.401487	-0.616151	0.1643	0.49938	no	3.9782	-1.24591	-1.74856	5e-05	0.00115098	yes
LOC100131096	4.13502	7.12498	0.784992	0.98117	0.0374	0.199479	no	2.20695	-0.905841	-0.952711	0.0483	0.237307	no
LOC100216001	6.70681	24.5477	1.87189	2.34658	5e-05	0.00115098	yes	4.2641	-0.653385	-0.67041	0.1238	0.426284	no
LOC100292680	0.394548	1.14431	1.53621	0.93276	0.06125	0.276184	no	0.253362	-0.639	0	1	1	no
LOC100505633	17.5704	5.24442	-1.74429	-1.71389	0.00105	0.0139395	yes	11.001	-0.675518	-0.781384	0.0795	0.324949	no
LOC100505806	6.14148	9.4582	0.62298	0.759886	0.0738	0.310591	no	4.0847	-0.588356	-0.65278	0.13025	0.438913	no
LOC100506394	2.30723	4.07373	0.820189	0.77625	0.0906	0.35195	no	1.00155	-1.20393	-0.91171	0.05215	0.249303	no
LOC100506895	2.65407	4.66815	0.814645	0.885285	0.06525	0.287695	no	1.04903	-1.33915	-1.18078	0.01255	0.0921228	no
LOC100507127	2.89602	0.773704	-1.90422	-1.53138	0.0043	0.0418818	yes	4.60794	0.670047	0.791621	0.06815	0.295177	no
LOC100859930	13.2033	4.92685	-1.42216	-1.4855	0.00285	0.0303434	yes	8.17128	-0.69226	-0.835284	0.0647	0.286312	no
LOC152225	0.558942	2.1027	1.91147	1.5315	0.00225	0.0252303	yes	0.424928	-0.395483	0	1	1	no
LOC283624	2.49222	6.09002	1.28902	1.5911	0.00125	0.0160239	yes	2.69408	0.112362	0.113433	0.80425	0.957665	no
LOC285629	0.194951	0.787701	2.01454	0	1	1	no	1.00704	2.36894	1.52237	0.00275	0.0295957	yes
LOC344595	3.21878	4.67125	0.537294	0.690891	0.10845	0.392463	no	2.07316	-0.634683	-0.723375	0.09025	0.350907	no
LOC388692	0.500255	0.958917	0.938743	1.11379	0.0145	0.102572	no	0.363122	-0.462208	0	1	1	no
LOC642852	3.00199	4.26072	0.505181	0.790924	0.07865	0.32311	no	2.0474	-0.552122	-0.78603	0.0705	0.301781	no
LOC644961	62.5344	47.2934	-0.403012	-0.623086	0.1663	0.502974	no	32.8808	-0.927404	-1.43952	0.0013	0.0164903	yes
LOC646329	0.53599	2.13376	1.99312	1.57818	0.0032	0.0333462	yes	1.69866	1.66412	1.2625	0.00955	0.0757687	no
LOC646999	0.18626	1.09765	2.55903	1.53477	0.0079	0.0659723	no	0.150624	-0.306366	0	1	1	no
LOC728392	10.3856	12.6466	0.284176	0.397844	0.35175	0.727063	no	5.18161	-1.00311	-1.2201	0.0087	0.0707035	no
LOC730755	35.4422	115.618	1.70582	2.20399	5e-05	0.00115098	yes	7.53471	-2.23384	-2.12805	5e-05	0.00115098	yes
LOC80054	1.28817	0.40048	-1.68552	-1.24982	0.00775	0.0651124	no	1.61151	0.323086	0.284646	0.49105	0.831247	no
LOC84856	0.68978	2.48474	1.84889	1.42415	0.00405	0.039969	yes	0.567101	-0.282531	0	1	1	no
LONP1	47.5731	28.6918	-0.729507	-1.30829	0.00355	0.0361386	yes	32.2671	-0.560083	-1.01639	0.02205	0.138626	no
LOX	5.49072	12.8434	1.22596	1.86444	5e-05	0.00115098	yes	2.24677	-1.28914	-1.67472	0.0002	0.00369015	yes
LOXL2	42.2337	123.018	1.5424	2.46315	5e-05	0.00115098	yes	28.5343	-0.565697	-0.955805	0.03065	0.174882	no
LOXL4	7.10842	2.54796	-1.48018	-1.69865	0.0001	0.0020819	yes	14.9808	1.07552	1.41215	0.0026	0.0283513	yes
LPAR5	5.69862	2.76847	-1.04152	-1.25839	0.00655	0.0575892	no	6.63053	0.218514	0.292082	0.51645	0.84609	no
LPCAT1	19.049	36.5549	0.940353	1.67359	0.0001	0.0020819	yes	17.323	-0.137022	-0.24388	0.5848	0.879662	no
LPCAT1	19.049	36.5549	0.940353	1.67359	0.0001	0.0020819	yes	17.323	-0.137022	-0.24388	0.5848	0.879662	no
LPCAT1	0.71297	36.5549	0.940353	1.67359	0.0001	0.0020819	yes	4.58698	2.68563	2.35913	0.0005	0.00780294	yes
LPCAT1	0.71297	36.5549	0.940353	1.67359	0.0001	0.0020819	yes	4.58698	2.68563	2.35913	0.0005	0.00780294	yes
LPCAT1	19.049	0.255481	-1.48063	0	1	1	no	17.323	-0.137022	-0.24388	0.5848	0.879662	no
LPCAT1	19.049	0.255481	-1.48063	0	1	1	no	17.323	-0.137022	-0.24388	0.5848	0.879662	no
LPCAT1	0.71297	0.255481	-1.48063	0	1	1	no	4.58698	2.68563	2.35913	0.0005	0.00780294	yes
LPCAT1	0.71297	0.255481	-1.48063	0	1	1	no	4.58698	2.68563	2.35913	0.0005	0.00780294	yes
LPCAT3	24.9388	21.8721	-0.1893	-0.337157	0.4498	0.805731	no	35.5426	0.511156	0.939104	0.03295	0.184023	no
LPCAT4	25.4283	20.6389	-0.301067	-0.522347	0.22885	0.595514	no	35.6	0.485445	0.870727	0.0442	0.223654	no
LPIN1	8.64033	7.11475	-0.280273	-0.475499	0.2757	0.649934	no	12.0032	0.474261	0.839538	0.0575	0.265072	no
LPIN3	15.0687	24.3656	0.693289	1.25001	0.0055	0.0507758	no	12.1941	-0.305374	-0.530566	0.2283	0.594921	no
LPXN	29.6632	99.3911	1.74444	2.92417	5e-05	0.00115098	yes	28.9879	-0.0332252	-0.0524231	0.9101	0.98314	no
LRAT	2.47274	0.0997767	-4.63126	-3.48322	5e-05	0.00115098	yes	0.346186	-2.83649	-2.25736	0.0001	0.0020819	yes
LRG1	1.16421	0.408602	-1.51058	-1.0051	0.0278	0.163061	no	1.60956	0.467311	0.358123	0.42535	0.789589	no
LRIG3	16.4031	9.66732	-0.762785	-1.30006	0.0047	0.0448426	yes	9.80679	-0.74212	-1.28513	0.0048	0.0455835	yes
LRMP	5.48585	1.35228	-2.02032	-2.22138	5e-05	0.00115098	yes	4.17555	-0.393749	-0.51068	0.25305	0.624609	no
LRP1	27.8558	44.7679	0.684487	1.06417	0.01465	0.103425	no	21.7868	-0.354523	-0.582465	0.18845	0.538816	no
LRP11	32.8457	20.2814	-0.695549	-1.18316	0.00755	0.0638751	no	41.1566	0.325419	0.490268	0.2558	0.627998	no
LRP3	6.1659	11.7506	0.930352	1.44593	0.0011	0.0144891	yes	8.11943	0.397066	0.60727	0.17455	0.516561	no
LRP4	2.47479	1.32878	-0.897203	-1.16726	0.0115	0.0867817	no	3.17402	0.359002	0.538578	0.23105	0.598187	no
LRP5	11.1051	10.5585	-0.0728152	-0.131895	0.7666	0.946711	no	17.9423	0.69214	1.27781	0.00435	0.042252	yes
LRP8	3.3289	1.97124	-0.755943	-0.824891	0.08335	0.33365	no	12.0641	1.85761	2.56006	5e-05	0.00115098	yes
LRRC1	11.7035	6.94315	-0.75328	-1.20951	0.0046	0.0440729	yes	11.4052	-0.0372476	-0.0631024	0.8805	0.976556	no
LRRC66	0.461435	1.15015	1.31763	1.13284	0.00765	0.0644679	no	0.299097	-0.625515	0	1	1	no
LRRC8A	126.025	66.145	-0.930008	-1.57178	0.0004	0.00653434	yes	149.338	0.244865	0.392853	0.3731	0.746913	no
LRRC8B	2.51174	0.669208	-1.90816	-2.164	5e-05	0.00115098	yes	2.04938	-0.293504	-0.408388	0.36575	0.740381	no
LRRCC1	2.04859	0.599395	-1.77306	-1.71777	0.0003	0.00515264	yes	2.09766	0.0341499	0.0397784	0.92615	0.985483	no
LTB	0.296206	4.99577	4.07604	2.21763	0.13005	0.43842	no	0.261229	-0.181286	0	1	1	no
LTB4R	7.68911	4.19191	-0.875209	-1.05003	0.0263	0.156729	no	9.5343	0.31031	0.373658	0.4173	0.783942	no
LTBP1	15.1791	28.1612	0.891619	1.57954	0.00065	0.00958799	yes	7.65652	-0.987329	-1.69071	0.00035	0.00584565	yes
LTBP2	34.1223	70.6634	1.05025	1.50473	0.00095	0.01289	yes	13.5922	-1.32794	-2.09287	5e-05	0.00115098	yes
LURAP1L	20.9397	11.8484	-0.821548	-1.30855	0.00255	0.0279239	yes	9.83374	-1.09043	-1.69777	0.0002	0.00369015	yes
LUZP1	22.5114	32.4628	0.528131	0.957189	0.03425	0.188889	no	18.9094	-0.251549	-0.455659	0.31205	0.68907	no
LY6D	54.4248	1.8722	-4.86146	-3.87608	5e-05	0.00115098	yes	32.1024	-0.76158	-0.844817	0.0452	0.227084	no
LY6E	101.135	75.4604	-0.422488	-0.778199	0.08395	0.33529	no	138.246	0.450958	0.830122	0.0637	0.283115	no
LY6G6C	0.213196	0	0	0	1	1	no	1.93293	3.18053	1.40894	0.2481	0.619571	no
LYAR	10.7975	8.52904	-0.340239	-0.445777	0.3252	0.702961	no	18.2124	0.754226	1.06572	0.0187	0.123325	no
LYNX1	2.18217	0.669248	-1.70515	-1.24825	0.00085	0.0118356	yes	2.88421	0.402412	0.301229	0.40955	0.778264	no
LYPD3	29.4974	29.7801	0.0137598	0.0210122	0.95875	0.991565	no	84.0117	1.51	1.90383	5e-05	0.00115098	yes
LYPD6B	4.83469	0.348215	-3.79537	-2.32497	0.00055	0.00838739	yes	2.21888	-1.12359	-1.06314	0.0218	0.137456	no
LZTFL1	4.91441	7.96303	0.696299	1.03065	0.02195	0.138154	no	4.21609	-0.221114	-0.306071	0.491	0.831235	no
LZTR1	15.6287	24.0648	0.622727	1.1595	0.0088	0.0712324	no	13.8732	-0.171899	-0.308907	0.47845	0.823146	no
MACC1	9.34971	3.93211	-1.24962	-1.94604	5e-05	0.00115098	yes	7.34187	-0.348774	-0.601594	0.1771	0.520481	no
MAD2L1	11.2476	2.32866	-2.27204	-2.24133	0.0001	0.0020819	yes	14.3259	0.349011	0.467032	0.27775	0.652187	no
MAF	14.5116	10.9946	-0.400414	-0.698493	0.1046	0.384234	no	8.33754	-0.799511	-1.32676	0.0029	0.0308165	yes
MAFB	3.08815	3.01141	-0.0363029	-0.0400203	0.92945	0.985938	no	0.877991	-1.81447	-1.72974	0.0006	0.0089942	yes
MAFF	12.937	18.5457	0.519585	0.865728	0.0522	0.249419	no	9.96716	-0.376246	-0.587765	0.19035	0.541811	no
MAFG-AS1	1.06646	0.476574	-1.16206	-0.768949	0.0858	0.339842	no	1.86243	0.804362	0.626601	0.15735	0.488521	no
MAGED1	81.6852	164.025	1.00577	1.66271	0.0004	0.00653434	yes	70.6658	-0.209064	-0.35833	0.4221	0.787464	no
MAGEF1	20.9122	10.7324	-0.962375	-1.45825	0.00165	0.0198026	yes	29.1111	0.477221	0.805021	0.07155	0.304728	no
MAL2	68.7435	13.8164	-2.31484	-3.4657	5e-05	0.00115098	yes	70.084	0.0278626	0.0421257	0.9304	0.986271	no
MALL	1.52249	0.386718	-1.97708	-1.5804	0.0021	0.0239009	yes	1.56577	0.0404338	0.0396157	0.9277	0.985828	no
MAN1A1	1.81761	10.4264	2.52012	3.18554	5e-05	0.00115098	yes	1.69802	-0.0981909	-0.107647	0.81615	0.961171	no
MAN1B1	34.4996	58.4197	0.759876	1.36611	0.00325	0.0337584	yes	31.8097	-0.117113	-0.215683	0.6264	0.899141	no
MAN2B2	13.7505	19.6353	0.513961	0.920903	0.0385	0.20347	no	11.7859	-0.222425	-0.396724	0.37595	0.749137	no
MAOA	24.296	20.4236	-0.250479	-0.434402	0.33975	0.715372	no	39.666	0.707184	1.20429	0.0072	0.0617906	no
MAOB	0.270311	0.428437	0.664463	0	1	1	no	1.64156	2.60237	1.94008	0.00025	0.00443942	yes
[truncated: 1,258 more rows]

## Sheet: Table S3. CS+Sen DE (243)
Gene
AARS
ABCC3
[truncated: 241 more rows]

## Sheet: Table S4. Top 50 DR
Gene
[truncated: 50 more rows]
