# Supplementary material for: RNA sequencing identifies common pathways between cigarette smoke exposure and replicative senescence in human airway epithelia
Source: BMC Genomics. 2019 Jan 9;20:22. doi: 10.1186/s12864-018-5409-z (PMC6325884; doi:10.1186/s12864-018-5409-z)
Supplement: Supplementary file 3 — Pathway enrichment summary. Table S5. JASPAR and TRANSFAC motif enrichments in shared CS and senescence responses. Table S6. ENCODE TF binding motif enrichments in shared CS and senescence responses. Table S7. JASPAR and TRANSFAC motif enrichment using self-contained methods. Table S8. ENCODE TF binding motif enrichments using self-contained methods. Table S9. Wikipathways enrichments among top-50 stably expressed genes. Table S10. Wikipathways enrichments using self-contained methods. (XLSX 200 kb) [file 12864_2018_5409_MOESM3_ESM.xlsx]

## Sheet: S5. CS+Sen_JASPAR-TRANSFAC 
Term	Overlap	P-value	Adj. P-value	Z-score	Combined Score	Genes
EGR1 (human)	19/681	0.000692739	0.069043	-1.80979	13.1659	OTUB2;LAMA1;MX1;CRIP2;LTBP2;C2CD4C;SLC7A1;EGFR;TSKU;SULT2B1;ACTA1;NFIL3;PITPNM3;PXDN;UPP1;GPC4;SYBU;ATF3;PTGES
NFKB1 (human)	64/3497	0.000338244	0.0686581	-1.59938	12.7818	ERRFI1;IL1RN;ALDH1L1;LPCAT1;TNFAIP3;LOXL4;PLAT;ETS1;ETS2;CDC20;LFNG;NRBP2;CSRP1;TUBB3;RPS6KA2;SESN2;ENC1;FAM110B;FLOT1;LRAT;UPP1;PHLDA2;SYBU;CTSC;ABCC3;HES6;UNC5B;ADAM19;PXDN;NUPR1;LCP1;ATF3;S100A8;PTGES;SPRR3;POPDC3;RBM47;BEX2;TMPRSS4;LTBP2;C2CD4C;IQGAP3;LTBP1;EGFR;CBS;SH3BGR;IL32;SYT1;TSLP;COL22A1;GSR;AKR1C2;ASNS;KLF4;H1F0;IL6;COL5A1;PIK3IP1;SPIRE1;TACC1;SPRR1A;SPRR1B;FBN1;FOXA2
HINFP (human)	57/3047	0.000459252	0.0686581	-1.59617	12.268	TFRC;SERPINE2;RTKN2;LOXL4;ETS1;CDC20;NRBP2;KYNU;STMN1;FLOT1;TNFSF10;PHGDH;NRCAM;PHLDA2;PITX1;SYBU;HES6;SERPINB4;FGFBP1;G6PD;UNC5B;SEMA6D;FST;KIF23;ADAM19;BCAM;PLCB4;LOX;MAP1B;FIBIN;RBM24;JDP2;ATF3;OSBP2;C1S;FAM129A;SLC1A4;CRIP2;CBS;STC2;CACNG4;IVNS1ABP;COL22A1;MOCOS;KCNIP4;FANCE;COL3A1;H1F0;PSAT1;UST;CYP1A1;GNB4;ID4;SPRR1A;SNTB1;FOXA2;AARS
MZF1 (human)	30/1389	0.00156346	0.116868	-1.69689	10.9634	SCARB1;TAGLN;AKNA;CRIP2;PHYHIP;FOXO1;TGM1;LFNG;CDC20;CBS;TUBB3;RPS6KA2;PALM;SCN9A;NRCAM;GABRE;CACNG4;HES6;NEBL;SEMA6D;COL22A1;ARHGEF16;NAV2;L1CAM;SULT2B1;PLCB4;EPPK1;RBM24;S100A8;FOXA2
CEBPE (human)	6/127	0.00460984	0.173935	-1.92632	10.3628	OTUB2;DRAM1;NFIL3;CBX4;ASNS;CLGN
NFE2 (human)	49/2681	0.0020682	0.123678	-1.5872	9.81063	IL1RN;ALDH1L1;SERPINE2;TNFAIP3;CLU;ETS1;ETS2;TGM1;LFNG;NRBP2;CSRP1;TUBB3;LRAT;PHLDA2;PITX1;GBP6;ABCC3;HES6;UNC5B;ARHGEF16;BPGM;SULT2B1;PLCB4;PITPNM3;PXDN;NUPR1;SGK1;S100A9;PTGES;OTUB2;RBM47;KRT80;TMPRSS4;CRIP2;LTBP2;CNN1;STC2;SPOCK1;GPC4;CBX4;NEBL;KCNIP4;MX1;MEIS3;SLC6A6;MFAP2;PIR;SPRR1A;FOXA2
UBTF (human)	30/1493	0.00453826	0.173935	-1.69212	9.12933	IL1RN;SERPINE2;TNFAIP3;LTBP2;PLAT;CLU;EGFR;ETS2;LFNG;TUBB3;RPS6KA2;SPOCK1;IGFBP6;CHAC1;GPC4;HES6;SYT1;TSLP;NEBL;KRT13;KIF23;NAV2;L1CAM;SULT2B1;PLCB4;SLCO2A1;UST;MSRB3;SPIRE1;OSBP2
CBEPA (human)	28/1366	0.00465378	0.173935	-1.64839	8.85198	ETS1;RAPGEFL1;EGFR;ETS2;STC2;PDPN;FAM110B;TSPAN7;S100A12;UPP1;PITX1;PPARGC1A;CTSC;CACNG4;HES6;ENTPD3;NEBL;ASNS;INHBA;ADAM19;H1F0;PLCB4;ID4;NUPR1;SGK1;PRR11;JDP2;ATF3
Klf4 (mouse)	6/163	0.014808	0.304831	-1.86989	7.87707	TGM1;PIK3IP1;LAMA1;PLK1;MFAP2;SGK1
RELA (human)	48/2775	0.00675224	0.224324	-1.55068	7.7501	SPRR3;ERRFI1;RBM47;TAGLN;BEX2;IL1RN;ALDH1L1;SERPINE2;LPCAT1;TNFAIP3;LOXL4;LTBP2;PLAT;CLU;CXCL14;FOXO1;ETS2;CDC20;NRBP2;RPS6KA2;FAM110B;FLOT1;LRAT;LRIG3;PHLDA2;SYBU;IL32;ABCC3;FGFBP1;SYT1;TSLP;COL22A1;ASNS;NAV2;KLK10;RHOB;ADAM19;MLLT11;H1F0;BCAM;PITPNM3;NUPR1;FGFR3;PRR11;SPRR1B;SNTB1;TUBA8;AARS
HNRNPK (human)	3/43	0.0152925	0.304831	-1.82971	7.64892	RBM24;ETS2;FOXA2
HIF1A (mouse)	23/1124	0.0102427	0.278415	-1.65902	7.60029	ABCC3;CBX4;RTKN2;TNFAIP3;EMP2;KIF23;FANCE;RHOB;MYLK;CDC20;CNN1;GCLC;CSRP1;MTHFD2;CTH;HKDC1;SCN9A;SLCO2A1;SRGAP3;SPRR1A;PPARGC1A;GPC6;FADS1
HIVEP1 (human)	7/218	0.0174781	0.311854	-1.79891	7.27984	CDC20;TSLP;COL5A1;IL1B;KCNIP4;FAM110B;LTBP2
MYOG (human)	27/1404	0.0121229	0.302061	-1.61032	7.10578	KRT80;SERPINE2;LAMA1;ETS1;PHYHIP;FOXO1;TGM1;LFNG;HMOX1;PHGDH;FGFBP1;SYT1;KCNIP4;MMP10;ERN1;MLLT11;GCLC;COL1A2;PSAT1;COL5A2;FIBIN;PIR;MSRB3;BCAT1;SNTB1;OSBP2;AARS
JUN (human)	50/2976	0.00979087	0.278415	-1.51883	7.02659	ERRFI1;IL1RN;SPARC;RTKN2;TNFAIP3;ETS1;RAPGEFL1;ETS2;LFNG;TUBB3;STMN1;ENC1;TNFSF10;PHLDA2;ENTPD3;FST;KIF23;BPGM;LOC730755;RHOB;ERN1;HKDC1;SGK1;MYL9;JDP2;SPRR3;POPDC3;ADH7;LTBP1;CNN1;GPNMB;SRGAP3;FILIP1L;GABRE;GPC6;IVNS1ABP;NEBL;COL22A1;GSR;MX1;KRT13;KLF4;POU2F2;IL6;PIK3IP1;UST;MFAP2;SPRR1A;SNTB1;AARS
CBEPB (human)	44/2598	0.0136166	0.304831	-1.49173	6.40918	POPDC3;IL1RN;C1S;TFRC;SLC7A11;ADH7;SLC7A1;LTBP1;CLGN;CDH4;TUBA1A;GPNMB;CSRP1;KYNU;STK38L;LRIG3;TSPAN2;KIF21B;UPP1;FILIP1L;PPARGC1A;GPC6;SYBU;SH3BGR;SERPINB4;SYT1;NEBL;KCNIP4;AKR1C2;NAV2;FANCE;GPCPD1;SPOCD1;COL3A1;AKR1B10;LOX;CTH;MAP1B;SLCO2A1;TCEA1;SPIRE1;SGK1;SPRR1B;FBN1
RXRA (mouse)	12/507	0.0216525	0.311854	-1.66021	6.36299	ERN1;BCAM;H1F0;ENTPD3;LAMP3;CYP1A1;LPCAT1;BCAT1;IQGAP3;MYL9;AQP3;CLGN
SP1 (human)	26/1406	0.0214455	0.311854	-1.54686	5.94339	OTUB2;TNFAIP3;LOXL4;SLC1A4;CRIP2;C2CD4C;FOXO1;LFNG;NRBP2;NFIL3;IMPA2;CBS;RPS6KA2;STMN1;PALM;KIF21B;PHLDA2;GABRE;PITX1;HES6;CBX4;P4HA2;SPIRE1;SGK1;FGFR3;RBM24
GTF2I (human)	7/237	0.0261447	0.312601	-1.62252	5.91262	ACTA1;IL1B;NRCAM;PLAT;KIF21B;SYBU;SULF2
BCL6 (human)	26/1399	0.0202878	0.311854	-1.49478	5.82625	RBM47;CLU;FOXO1;CDC20;RPS6KA2;SESN2;ENC1;FAM110B;FILIP1L;BVES;SYBU;FGFBP1;POSTN;KCNIP4;NAV2;LOC730755;ACTA1;CENPE;COL3A1;COL1A2;CTH;IL1B;COL5A2;FIBIN;SGK1;S100A8
REL (human)	9/353	0.0291287	0.322574	-1.63964	5.79782	IL32;ABCC3;KRT13;FLOT1;BPGM;IFIT1;BVES;SH3BGR;FOXO1
ETS2 (human)	25/1341	0.0219028	0.311854	-1.4409	5.50588	SPRR3;RBM47;KRT80;AKNA;SLC1A4;CLU;SESN2;TNFSF10;STK38L;SLIT3;GPC4;SYBU;ABCC3;POSTN;SYT1;MX1;NAV2;SULT2B1;PLCB4;AKR1B10;IFI27;LOX;UST;SGK1;SPRR1B
TEAD4 (human)	25/1354	0.0242887	0.312601	-1.45676	5.41587	LAMA1;LOXL4;TNFAIP3;SLC1A4;CLU;MYLK;LFNG;NRBP2;IMPA2;CBS;STC2;PALM;STMN1;LRAT;NRCAM;PHLDA2;HES6;KLF4;FANCE;BCAM;PXDN;CYP1A1;SPIRE1;MYL9;RBM24
PCBP1 (human)	25/1360	0.025456	0.312601	-1.46779	5.38796	LAMA1;TNFAIP3;LOXL4;CRIP2;SLC1A4;C2CD4C;FOXO1;NRBP2;CDH4;IMPA2;CBS;RPS6KA2;STMN1;FLOT1;PHLDA2;HES6;CBX4;MOCOS;ERN1;P4HA2;SPIRE1;FGFR3;RBM24;JDP2;ATF3
CREB1 (human)	45/2749	0.0218169	0.311854	-1.39596	5.33964	OTUB2;IL1RN;KRT80;NNMT;AKNA;TFRC;LTBP2;PLAT;C2CD4C;AQP3;LTBP1;TGM1;CNN1;STMN1;STK38L;SPOCK1;PHGDH;IGFBP6;BVES;PPARGC1A;PCK2;IL32;G6PD;CBX4;UNC5B;AKR1C2;NAV2;GPCPD1;L1CAM;KLF4;KLK10;MMP10;SULF2;CENPE;IL6;COL5A1;TCEA1;SPIRE1;EPPK1;NUPR1;SPRR1A;PRR11;ATF3;PTGES;OSBP2
E2F6 (human)	25/1358	0.0250622	0.312601	-1.43855	5.30305	KCNG1;SCARB1;LPCAT1;TNFAIP3;NRBP2;CBS;IMPA2;ENC1;STMN1;FLOT1;SLC13A5;BVES;HES6;CBX4;SEMA6D;FST;NAV2;ADAM19;LOX;ADM2;EPPK1;PRR11;RBM24;JDP2;FOXA2
SPIB (human)	15/760	0.0451616	0.393331	-1.58016	4.89456	SCARB1;TSLP;SLC1A4;KLF4;ADAMTS15;P4HA2;TUBB3;SESN2;FLOT1;PHLDA2;GBP1;RBM24;SYBU;CACNG4;KANK4
RELB (human)	26/1469	0.0343501	0.366809	-1.38979	4.68518	ALDH1L1;C1S;SERPINE2;TNFAIP3;CRIP2;C2CD4C;IFIT1;ETS2;CLGN;CDC20;DRAM1;PDPN;IGFBP6;SYBU;SYT1;TSLP;COL22A1;GSR;SULT2B1;H1F0;LOX;MFAP2;SPIRE1;ATF3;SPRR1B;SNTB1
IRF8 (human)	27/1550	0.0371759	0.378005	-1.37959	4.54174	SCARB1;TAGLN;IFIT1;LTBP1;LRAT;TSPAN2;IGFBP6;FILIP1L;PPARGC1A;SYBU;CTSC;CACNG4;IL32;ABCC3;SEMA6A;KRT13;SULF2;IFI27;LOX;IL1B;ADM2;ID4;TACC1;NUPR1;PRR11;JDP2;ATF3
E2F1 (human)	64/4207	0.0271827	0.312601	-1.24232	4.4788	ERRFI1;SCARB1;SERPINE2;LPCAT1;PLAT;CLU;CXCL14;ETS1;TGM1;LFNG;NRBP2;STMN1;FLOT1;LRAT;KIF21B;PHLDA2;BVES;CTSC;FADS1;HES6;G6PD;SEMA6A;UNC5B;SEMA6D;FST;BPGM;NAV2;LOX;SGK1;BCAT1;RBM24;JDP2;ATF3;RBM47;CRIP2;SLC1A4;ADH7;SLC7A1;FOXO1;NFIL3;PDPN;TSPAN7;LRIG3;GPC4;SLC13A5;SH3BGR;CACNG4;CBX4;COL22A1;MOCOS;AKR1C2;ASNS;SLC16A14;CENPF;P4HA2;CTH;MFAP2;UST;CYP1A1;SPIRE1;TACC1;EPPK1;FBN1;FOXA2
JDP2 (human)	26/1488	0.0392159	0.378005	-1.38085	4.47213	IL1RN;LTBP2;SLC7A1;ETS1;TGM1;CBS;STMN1;LRIG3;FILIP1L;BVES;PCK2;IL32;SYT1;TSLP;NEBL;SEMA6D;GSR;KRT13;NAV2;MMP10;CENPE;AKR1B10;IFI27;CTH;SPRR1A;ATF3
TFAP2A (human)	55/3613	0.0404554	0.378005	-1.37241	4.40207	SERPINE2;LPCAT1;LOXL4;CLU;LFNG;CDH4;TUBB3;FAM110B;FLOT1;LRAT;PHLDA2;SYBU;HES6;UNC5B;FST;ARHGEF16;ERN1;ACTA1;PLCB4;LOX;MAP1B;TRIB3;SGK1;RBM24;JDP2;ATF3;OTUB2;SLC1A4;CRIP2;LTBP2;LTBP1;FOXO1;CNN1;CBS;STC2;IGFBP6;CACNG4;PCK2;CBX4;NEBL;COL22A1;KCNIP4;MX1;KRT13;ASNS;KLF4;SLC6A6;COL1A2;COL5A1;PSAT1;KIF4A;MFAP2;PIR;SPIRE1;TACC1
USF1 (human)	25/1441	0.045818	0.393331	-1.36606	4.21166	OTUB2;SCARB1;SERPINE2;TNFAIP3;AQP3;ETS2;LFNG;IMPA2;CBS;STMN1;FLOT1;HMOX1;LRIG3;PPARGC1A;CBX4;SEMA6D;MOCOS;POU2F2;ERN1;SPOCD1;ATF3;SPRR1B;SNTB1;PTGES;TUBA8
MIB2 (human)	26/1490	0.0397567	0.378005	-1.30488	4.20822	KRT80;ALDH1L1;SERPINE2;C2CD4C;CLU;IQGAP3;LTBP1;FOXO1;EGFR;LFNG;CNN1;PALM;UPP1;CACNG4;IL32;HES6;CBX4;MOCOS;KRT13;AKR1C2;NAV2;MLLT11;PITPNM3;NUPR1;RBM24;OSBP2
HMGA1 (human)	24/1379	0.0483425	0.393331	-1.3185	3.99431	GBP6;SPRR3;SLC1A4;LTBP2;SLC7A11;LOC730755;MMP10;COL3A1;AKR1B10;MTHFD2;MAP1B;IL1B;KYNU;KIAA1456;UST;COL5A2;PIR;TNFSF10;TACC1;FILIP1L;SGK1;PPARGC1A;SYBU;CTSC
PGR (human)	25/1447	0.0477017	0.393331	-1.30795	3.97981	PHYHIP;IQGAP3;LTBP1;STC2;STMN1;SPOCK1;PPARGC1A;CACNG4;POSTN;KRT4;KCNIP4;ASNS;NAV2;LOC730755;CENPF;P4HA2;KIF4A;COL5A2;TCEA1;TACC1;LCP1;BCAT1;SGK1;ATF3;S100A8
JUND (human)	24/1380	0.0486731	0.393331	-1.30735	3.95163	OTUB2;GBP6;SPRR3;POSTN;SYT1;C1S;KCNIP4;AKR1C2;BPGM;SLC7A11;CLU;ETS1;MMP10;TGM1;LOX;KYNU;UST;NRCAM;TSPAN2;BCAT1;PPARGC1A;GPC6;SH3BGR;SPRR1B
KLF11 (human)	24/1388	0.0513776	0.40426	-1.27667	3.78985	HES6;KRT80;FST;MOCOS;MX1;LPCAT1;LOXL4;CRIP2;MEIS3;PHYHIP;FOXO1;LFNG;MLLT11;SULT2B1;DRAM1;TUBB3;SLCO2A1;FAM110B;FLOT1;EPPK1;IGFBP6;PHLDA2;RBM24;MYL9
RBPJ (human)	26/1535	0.0534562	0.40825	-1.28759	3.77121	AKNA;TMPRSS4;FAM129A;IFIT1;ETS1;TUBA1A;SCN9A;TSPAN7;IGFBP6;SRGAP3;GPC4;SYBU;CTSC;TSLP;AKR1C2;ASNS;SULF2;GCLC;LOX;IL1B;TCEA1;MSRB3;SGK1;FGFR3;ATF3;SNTB1
SP3 (human)	23/1332	0.0564633	0.40825	-1.25142	3.59679	HES6;CBX4;LAMA1;LOXL4;TNFAIP3;CRIP2;FOXO1;MYLK;LFNG;SLC6A6;NRBP2;CDH4;BCAM;P4HA2;IMPA2;TUBB3;CBS;RPS6KA2;SPIRE1;PHLDA2;SGK1;FGFR3;RBM24
SMAD3 (mouse)	3/72	0.0573461	0.40825	-1.23835	3.54002	POPDC3;TAGLN;FIBIN
FOXD1 (human)	5/192	0.0854429	0.471299	-1.33187	3.27628	FLOT1;IFIT1;SLC13A5;IQGAP3;HSPA13
SREBF2 (human)	23/1361	0.0682218	0.439299	-1.19668	3.21306	KCNG1;IL32;ARHGEF16;NAV2;FANCE;PHYHIP;LFNG;SLC6A6;BCAM;DRAM1;CSRP1;CBS;STC2;FAM110B;TNFSF10;CYP1A1;NRCAM;TACC1;KIF21B;NUPR1;FBN1;FOXA2;OSBP2
TBP (human)	39/2486	0.05602	0.40825	-1.10402	3.18183	OTUB2;IL1RN;LTBP2;PLAT;SLC7A11;ADH7;RAPGEFL1;CLGN;SLIT3;PHGDH;KIF21B;SRGAP3;FILIP1L;BVES;PPARGC1A;GBP1;SYBU;GBP6;FGFBP1;POSTN;EGLN3;COL22A1;KCNIP4;AKR1C2;INHBA;NAV2;GCLC;COL1A2;PLCB4;IFI27;PIK3IP1;FIBIN;PIR;MSRB3;TRIB3;LCP1;SGK1;FOXA2;TUBA8
HNF1A (human)	30/1855	0.0649814	0.439299	-1.16064	3.17278	RBM47;NTM;FAM129A;SLC7A11;CLU;SLC7A1;ETS1;LTBP1;IMPA2;SESN2;ENC1;PPARGC1A;GPC6;SH3BGR;NEBL;KCNIP4;GSR;KRT13;BPGM;NAV2;LOC730755;ACTA1;IL6;PLCB4;MAP1B;IL1B;NUPR1;BCAT1;SNTB1;OSBP2
TCFAP2A (human)	23/1367	0.0708531	0.439299	-1.18773	3.1441	HES6;CBX4;SERPINE2;NTM;CRIP2;LTBP2;C2CD4C;KLF4;FOXO1;NRBP2;CDH4;PLCB4;NFIL3;P4HA2;CBS;PALM;SPIRE1;PHLDA2;SGK1;BVES;RBM24;JDP2;CACNG4
CRTC1 (human)	19/1086	0.0709481	0.439299	-1.17084	3.09781	NNMT;SYT1;MX1;SLC7A1;EGFR;ERN1;SPOCD1;CNN1;COL3A1;IL6;IFI27;P4HA2;KYNU;STC2;ENC1;KIAA1456;S100A12;NRCAM;RBM24
ARNT (human)	22/1303	0.0740167	0.439299	-1.183	3.0799	KCNG1;CBX4;NEBL;GSR;NAV2;ETS1;ETS2;SLC6A6;H1F0;NFIL3;COL5A1;P4HA2;CBS;STC2;PDPN;PXDN;SPIRE1;SLIT3;CTSC;SNTB1;ATF3;FOXA2
MYC (human)	22/1302	0.0735476	0.439299	-1.15664	3.01863	OTUB2;SCARB1;EGLN3;SERPINE2;CBX4;UNC5B;SEMA6D;MOCOS;TNFAIP3;POU2F2;AQP3;KLK10;LFNG;SPOCD1;ERN1;CBS;STMN1;LRIG3;PPARGC1A;SPRR1B;ATF3;PTGES
PRDM1 (mouse)	5/196	0.0913307	0.472404	-1.21188	2.90035	ENTPD3;KYNU;EPSTI1;LRIG3;IFIT1
NFAT2 (human)	23/1376	0.0749305	0.439299	-1.10826	2.87171	POSTN;ENTPD3;SCD5;FAM129A;FANCE;ETS1;MMP10;ERN1;CENPF;PLCB4;IL1B;ENC1;COL5A2;SCN9A;STK38L;MSRB3;LRIG3;TSPAN2;SRGAP3;BCAT1;SGK1;GPC6;SYBU
USF2 (human)	56/3792	0.062827	0.436867	-1.02659	2.84097	SCARB1;SERPINE2;TNFAIP3;IFIT1;AQP3;ETS2;TSKU;LFNG;IMPA2;FTH1;STMN1;LRAT;CHAC1;ENTPD3;SEMA6D;ARHGEF16;LOC730755;ERN1;SPOCD1;BCAM;PLCB4;KIAA1456;NUPR1;S100A9;ATF3;S100A8;PTGES;OTUB2;RBM47;BEX2;NNMT;AKNA;TMPRSS4;LTBP2;CBS;STC2;PDPN;HMOX1;LRIG3;IGFBP6;IL32;CBX4;SYT1;KCNIP4;MOCOS;MX1;KRT13;L1CAM;POU2F2;SLC6A6;PIK3IP1;CYP1A1;TACC1;SPRR1A;SPRR1B;SNTB1
CACYBP (mouse)	27/1656	0.0719324	0.439299	-1.0441	2.74809	KCNG1;AKNA;SERPINE2;LOXL4;IFIT1;CXCL14;TSKU;CBS;TUBB3;IMPA2;STC2;SCN9A;SYT1;KCNIP4;MX1;BPGM;MEIS3;KLK10;SULT2B1;SLC6A6;AKR1B10;PSAT1;P4HA2;SLCO2A1;CYP1A1;MSRB3;TRIB3
SOX10 (human)	4/139	0.0896537	0.472404	-1.12632	2.71646	PLCB4;CHAC1;UPP1;POU2F2
POU2F1 (human)	23/1399	0.0860743	0.471299	-1.06348	2.60823	HES6;RBM47;TAGLN;BEX2;EGLN3;NEBL;KCNIP4;AKR1C2;GPCPD1;IFIT1;CXCL14;MYLK;IL6;CENPF;IL1B;KYNU;TSPAN7;TNFSF10;ID4;SPOCK1;RBM24;SH3BGR;S100A8
POU2F2 (human)	42/2792	0.0819082	0.470972	-0.993454	2.48578	TAGLN;BEX2;TFRC;FAM129A;SLC1A4;SLC7A11;ADH7;IFIT1;CXCL14;CLU;ETS1;EGFR;CLGN;MYLK;CDC20;TUBA1A;CBS;KYNU;TNFSF10;FILIP1L;PITX1;PPARGC1A;SYBU;CTSC;HES6;EGLN3;NEBL;KCNIP4;MX1;AKR1C2;GPCPD1;LOC730755;COL3A1;CENPF;COL5A1;IL1B;UST;COL5A2;ID4;MSRB3;S100A8;ATF3
EGR1 (mouse)	26/1617	0.0866939	0.471299	-1.0119	2.47446	SCARB1;RTKN2;FOXO1;CDH4;IMPA2;STC2;PALM;TSPAN2;LRIG3;GPC4;UPP1;PHLDA2;PITX1;SEMA6D;FST;SLC6A6;GCLC;COL1A2;COL5A1;ID4;CYP1A1;GNB4;TACC1;FGFR3;ATF3;PTGES
FOXJ1 (human)	24/1484	0.0926958	0.472404	-1.01114	2.40493	SERPINB4;IL1RN;SPARC;C1S;MMP1;SCD5;GSR;LOC730755;SULT2B1;BCAM;AKR1B10;PLCB4;DRAM1;LOX;CBS;PSAT1;LAMP3;SESN2;HMOX1;SLIT3;UPP1;SGK1;SLC13A5;GPC6
KLF4 (human)	24/1485	0.0932169	0.472404	-0.976908	2.31803	HES6;KRT80;FST;MOCOS;MX1;LPCAT1;LOXL4;CRIP2;MEIS3;PHYHIP;FOXO1;LFNG;SULT2B1;MLLT11;DRAM1;TUBB3;SLCO2A1;FAM110B;FLOT1;EPPK1;IGFBP6;PHLDA2;RBM24;MYL9
ATF2 (human)	24/1517	0.110923	0.520051	-0.941262	2.06976	RBM47;SERPINE2;CBX4;UNC5B;SEMA6D;GSR;KRT13;ASNS;KIF23;BPGM;CLU;ERN1;CENPE;PLCB4;TUBA1A;CTH;STC2;TSPAN7;MSRB3;LRIG3;UPP1;FILIP1L;PITX1;CTSC
SND1 (mouse)	3/90	0.0967477	0.482126	-0.882621	2.06149	BCAM;MOCOS;EPPK1
ZNF148 (human)	25/1591	0.111315	0.520051	-0.926524	2.03408	KRT80;LPCAT1;CRIP2;FOXO1;TGM1;LFNG;NRBP2;DRAM1;TUBB3;FAM110B;FLOT1;IGFBP6;PHLDA2;ABCC3;CBX4;FST;KCNIP4;MOCOS;MX1;HKDC1;PITPNM3;SLCO2A1;EPPK1;RBM24;MYL9
KLF13 (human)	23/1453	0.116433	0.528605	-0.914581	1.96675	TAGLN;KRT13;CRIP2;MEIS3;IQGAP3;ETS1;FOXO1;TGM1;LFNG;SPOCD1;MLLT11;PIK3IP1;P4HA2;CBS;TUBB3;HKDC1;SLCO2A1;PHGDH;EPPK1;KIF21B;NUPR1;MYL9;CACNG4
IKZF1 (mouse)	26/1674	0.116682	0.528605	-0.836174	1.79636	IL1RN;ALDH1L1;FAM129A;SLC1A4;ADH7;CXCL14;LFNG;ADAMTS15;RPS6KA2;TNFSF10;SRGAP3;CHAC1;CTSC;GBP6;ABCC3;KRT4;INHBA;SLC16A14;SULF2;COL5A1;PITPNM3;FIBIN;NUPR1;RBM24;JDP2;OSBP2
BRCA1 (human)	27/1809	0.154424	0.585469	-0.95365	1.78147	TFRC;SLC1A4;SLC7A1;IQGAP3;DRAM1;IMPA2;RPS6KA2;FLOT1;SPOCK1;NRCAM;PITX1;SYBU;SH3BGR;IVNS1ABP;GBP6;SERPINB4;KRT4;SCD5;MX1;NAV2;COL1A2;PLCB4;P4HA2;MAP1B;CYP1A1;SGK1;PRR11
JUND (mouse)	27/1764	0.125961	0.546727	-0.842246	1.74495	OTUB2;SPRR3;ALDH1L1;IL1RN;C1S;CXCL14;RAPGEFL1;CNN1;CSRP1;TUBB3;HMOX1;SPOCK1;GBP1;PCK2;KRT4;TSLP;FST;SEMA6D;KCNIP4;INHBA;SULF2;ADAM19;NUPR1;SGK1;SPRR1A;MYL9;SPRR1B
CBFB (human)	13/774	0.150004	0.585469	-0.910908	1.72808	ALDH1L1;RBM47;ARHGEF16;SCD5;PLAT;C2CD4C;CXCL14;PITPNM3;CYP1A1;EPPK1;NRCAM;KIF21B;S100A8
TEAD2 (human)	23/1486	0.137924	0.580833	-0.848103	1.68014	OTUB2;HES6;IL1RN;TSLP;SEMA6D;KCNIP4;CRIP2;NAV2;EGFR;H1F0;NFIL3;CSRP1;P4HA2;IMPA2;PXDN;FLOT1;TSPAN2;UPP1;SLC13A5;RBM24;MYL9;JDP2;FOXA2
SP1 (mouse)	35/2360	0.123345	0.546727	-0.795954	1.66575	KRT80;SERPINE2;RTKN2;LPCAT1;LOXL4;TNFAIP3;CRIP2;PLAT;C2CD4C;ETS1;FOXO1;RAPGEFL1;LFNG;NRBP2;CDH4;NFIL3;TUBB3;IMPA2;FAM110B;SCN9A;STMN1;SLIT3;KIF21B;PHLDA2;CACNG4;FANCE;KLF4;MLLT11;SLC6A6;GCLC;ID4;GNB4;FGFR3;ATF3;OSBP2
TAL1::TCF3 (human)	2/45	0.103646	0.508033	-0.731603	1.65838	FLOT1;SLIT3
CEBPB (human)	22/1420	0.143488	0.585469	-0.841383	1.63355	IL32;SPRR3;TSLP;NEBL;COL22A1;RTKN2;SCD5;KRT13;CXCL14;ETS1;ETS2;TGM1;LFNG;MLLT11;TUBB3;MFAP2;TNFSF10;SPOCK1;TSPAN2;GPC6;SYBU;AARS
CACYBP (human)	21/1350	0.146293	0.585469	-0.837554	1.6099	KRT80;MOCOS;CRIP2;C2CD4C;AQP3;FOXO1;MLLT11;LFNG;TGM1;PLCB4;TUBB3;CBS;FTH1;SCN9A;FAM110B;CYP1A1;EPPK1;NRCAM;FGFR3;SYBU;FOXA2
PBX1 (human)	2/46	0.107524	0.518543	-0.654474	1.4595	FLOT1;GPC4
NFKB1 (mouse)	47/3284	0.126168	0.546727	-0.665012	1.37667	KRT80;IL1RN;AKNA;SERPINE2;FAM129A;LOXL4;SLC1A4;SLC7A11;IFIT1;SLC7A1;LTBP1;ETS1;TSKU;TUBA1A;NFIL3;IMPA2;LAMP3;PDPN;PALM;ANKRD1;SLIT3;GPC4;IGFBP6;GABRE;BVES;SYBU;SYT1;KRT4;CBX4;ENTPD3;FST;COL22A1;MOCOS;KLF4;KLK10;SULT2B1;ADAM19;H1F0;BCAM;COL5A1;ADM2;UST;GNB4;EPPK1;RBM24;JDP2;SNTB1
MYOD1 (human)	3/109	0.147121	0.585469	-0.708548	1.35793	GPNMB;KIAA1456;PCK2
LEF1 (mouse)	26/1730	0.151848	0.585469	-0.717505	1.35241	POPDC3;ERRFI1;C1S;RTKN2;LOXL4;PLAT;MYLK;CSRP1;STMN1;EPSTI1;ANKRD1;FLOT1;TNFSF10;NEBL;FST;KIF23;INHBA;NAV2;KLF4;POU2F2;COL5A1;IL1B;CYP1A1;GNB4;SPIRE1;NUPR1
TEAD2 (mouse)	24/1591	0.159536	0.588904	-0.718821	1.31939	FST;LPCAT1;L1CAM;MEIS3;KLF4;POU2F2;ADAMTS15;SLC6A6;BCAM;AKR1B10;TUBA1A;LOX;IMPA2;IL1B;UST;STMN1;CYP1A1;NRCAM;KIF21B;UPP1;PHLDA2;RBM24;PITX1;CACNG4
RBPJ (mouse)	26/1735	0.155261	0.585469	-0.698718	1.30147	IL1RN;PLAT;C2CD4C;LTBP1;AQP3;HSPA13;PHYHIP;LFNG;NRBP2;CDH4;CSRP1;CBS;CHAC1;CTSC;SYBU;CACNG4;SYT1;MLLT11;CENPE;CTH;PIR;MSRB3;EPPK1;LCP1;FBN1;TUBA8
CREM (human)	11/662	0.183874	0.631934	-0.756937	1.28188	OTUB2;SULT2B1;SLC6A6;CBX4;MTHFD2;MMP1;EMP2;TACC1;CHAC1;NAV2;JDP2
REPIN1 (human)	22/1466	0.178735	0.631934	-0.700806	1.20668	KCNG1;SEMA6A;TSLP;COL22A1;KCNIP4;LTBP2;NAV2;KLF4;FANCE;MYLK;LFNG;CENPE;IMPA2;PSAT1;RPS6KA2;KIF4A;PDPN;GNB4;PHGDH;PHLDA2;SYBU;SNTB1
NR5A2 (mouse)	26/1748	0.164338	0.599234	-0.668083	1.20644	POPDC3;KRT80;TAGLN;IL1RN;FAM129A;LOXL4;LTBP2;CRIP2;AQP3;CXCL14;PALM;EPSTI1;TSPAN2;IGFBP6;KRT4;CBX4;MX1;NAV2;MEIS3;SULT2B1;BCAM;SLCO2A1;ID4;EPPK1;FBN1;FOXA2
HOXD9 (human)	23/1543	0.180198	0.631934	-0.657605	1.12694	POSTN;SEMA6A;SYT1;SEMA6D;KCNIP4;AKR1C2;EMP2;POU2F2;LOC730755;RAPGEFL1;MYLK;CENPF;PLCB4;PALM;MFAP2;FAM110B;PIR;ID4;LRIG3;UPP1;SLC13A5;MYL9;SYBU
MAX (human)	28/1934	0.189063	0.635168	-0.61814	1.02962	OTUB2;SCARB1;SERPINE2;TNFAIP3;AQP3;ETS2;LFNG;NFIL3;IMPA2;CBS;STMN1;ENC1;TSPAN7;FLOT1;LRIG3;BVES;CBX4;SEMA6D;MOCOS;KRT13;POU2F2;SPOCD1;ERN1;SLC6A6;ATF3;SPRR1B;SNTB1;PTGES
STAT3 (human)	39/2759	0.174856	0.629903	-0.555159	0.968081	ALDH1L1;SERPINE2;NTM;LPCAT1;CRIP2;ADH7;CLU;ETS1;LTBP1;CDC20;NFIL3;STC2;S100A12;SLIT3;LRIG3;NRCAM;GPC4;SYBU;FGFBP1;NEBL;MMP1;KCNIP4;ARHGEF16;KRT13;NAV2;LOC730755;CENPE;IL6;COL3A1;COL1A2;IFI27;PSAT1;FIBIN;SGK1;SPRR1A;SNTB1;ATF3;S100A8;FOXA2
MIR138 (human)	20/1356	0.214357	0.689437	-0.611924	0.942433	IL32;RBM47;AKNA;SYT1;CBX4;FAM129A;LPCAT1;NAV2;POU2F2;IQGAP3;AQP3;SLC16A14;MLLT11;PITPNM3;PALM;TCEA1;SPOCK1;PHLDA2;FGFR3;JDP2
THRA (human)	5/271	0.234377	0.72246	-0.62165	0.901906	ACTA1;IL1B;ANKRD1;LOC730755;ADH7
ESR1 (human)	22/1513	0.219052	0.689437	-0.565465	0.858629	SPRR3;RBM47;IL1RN;TFRC;LTBP2;L1CAM;ERN1;CSRP1;KIF4A;SESN2;SLCO2A1;FLOT1;FIBIN;TCEA1;TRIB3;LRAT;IGFBP6;NUPR1;GBP1;CTSC;OSBP2;TUBA8
FOXO3 (human)	3/132	0.216639	0.689437	-0.547875	0.837987	FLOT1;IFIT1;HSPA13
GATA6 (human)	21/1447	0.228479	0.711616	-0.53418	0.788616	MMP1;GSR;BPGM;NAV2;LOC730755;FOXO1;RHOB;CDC20;CENPE;CENPF;TUBA1A;MTHFD2;MAP1B;COL5A2;SCN9A;GNB4;PIR;TNFSF10;S100A12;BCAT1;PTGES
SREBF1 (human)	36/2587	0.214309	0.689437	-0.494419	0.761571	KRT80;AKNA;LFNG;CNN1;CSRP1;CBS;TUBB3;FAM110B;HMOX1;LRIG3;UPP1;SYBU;IL32;CBX4;SYT1;TSLP;NEBL;PLK1;MX1;NAV2;GPCPD1;MEIS3;MLLT11;SLC6A6;H1F0;PLCB4;LOX;COL5A1;CTH;PXDN;SLCO2A1;TACC1;NUPR1;PTGES;TUBA8;AARS
SMAD4 (human)	22/1542	0.245896	0.725148	-0.489927	0.687292	IL32;RBM47;SPARC;ENTPD3;MX1;FAM129A;IFIT1;CLU;EGFR;TSKU;RHOB;LFNG;SULT2B1;GCLC;CENPF;TUBB3;HMOX1;NRCAM;KIF21B;FILIP1L;PPARGC1A;PTGES
FOS (human)	20/1394	0.251357	0.725148	-0.478512	0.660768	OTUB2;IL32;SPRR3;POPDC3;NNMT;C1S;NEBL;KRT13;ADH7;ETS2;TGM1;CNN1;IL6;TUBB3;ADM2;MFAP2;ANKRD1;TSPAN2;GPC6;SYBU
LEF1 (human)	63/4658	0.182907	0.631934	-0.3872	0.657767	IL1RN;TNFAIP3;PLAT;SLC7A11;CLGN;LFNG;CDH4;TUBB3;SESN2;FAM110B;STMN1;PALM;ANKRD1;NRCAM;KIF21B;CHAC1;POSTN;ENTPD3;MMP1;SEMA6D;NAV2;LOC730755;MMP10;PLCB4;IFI27;KIAA1456;FIBIN;SGK1;PTGES;OSBP2;TAGLN;KRT80;AKNA;NTM;FAM129A;ADH7;SLC7A1;IQGAP3;FOXO1;EGFR;STC2;HMOX1;LRIG3;SLC13A5;GBP1;CACNG4;IL32;SYT1;NEBL;KCNIP4;MX1;KLK10;SLC16A14;IL6;GCLC;COL1A2;AKR1B10;CTH;PIR;TACC1;SPRR1A;SNTB1;SPRR1B
GLI2 (human)	21/1465	0.24571	0.725148	-0.459147	0.644461	KRT80;SEMA6A;MOCOS;KRT13;SLC1A4;CRIP2;LTBP2;FOXO1;TGM1;LFNG;ACTA1;COL5A1;CBS;PSAT1;CTH;ADM2;ENC1;TACC1;EPPK1;PITX1;RBM24
IRF8 (mouse)	25/1770	0.242923	0.725148	-0.435874	0.616766	SPRR3;TMPRSS4;IFIT1;LTBP1;TSKU;TGM1;CBS;LAMP3;SCN9A;TNFSF10;PHGDH;UPP1;GBP6;ENTPD3;CBX4;PLK1;MX1;KCNIP4;GPCPD1;MLLT11;PLCB4;MTHFD2;MFAP2;JDP2;FOXA2
SND1 (human)	21/1473	0.253542	0.725148	-0.411454	0.564607	IL32;IL1RN;TSLP;UNC5B;COL22A1;KCNIP4;MX1;LTBP2;ETS1;EGFR;SULF2;ADAM19;CSRP1;COL5A1;RPS6KA2;CTH;IL1B;SESN2;FIBIN;IGFBP6;SH3BGR
Myf (human)	2/58	0.156647	0.585469	-0.304449	0.564376	CSRP1;FLOT1
TP53 (human)	39/2866	0.245384	0.725148	-0.351236	0.493463	ALDH1L1;C1S;TFRC;LAMA1;FAM129A;ADH7;IFIT1;IQGAP3;ETS1;LTBP1;EGFR;ETS2;CLGN;LFNG;CDC20;CBS;SESN2;PALM;FLOT1;CHAC1;BVES;PPARGC1A;SYBU;IL32;SYT1;COL22A1;ASNS;KIF23;NAV2;L1CAM;ERN1;COL3A1;COL5A1;LOX;KIF4A;TACC1;NUPR1;SPRR1B;ATF3
TFAP2C (human)	21/1485	0.26548	0.748855	-0.353343	0.468609	KCNG1;HES6;TAGLN;ALDH1L1;SERPINE2;SEMA6D;KCNIP4;TMPRSS4;SCD5;TNFAIP3;SLC1A4;CXCL14;ETS1;AQP3;LTBP1;TACC1;LRAT;KIF21B;PHLDA2;KANK4;JDP2
ETS1 (human)	63/4827	0.277828	0.776361	-0.360766	0.462052	IL1RN;ALDH1L1;TFRC;SERPINE2;TNFAIP3;SLC7A11;ETS1;ALDH1L2;ETS2;TSKU;TGM1;CSRP1;TUBB3;RPS6KA2;SESN2;PALM;FLOT1;NRCAM;KIF21B;PHLDA2;BVES;PITX1;SYBU;ABCC3;HES6;ENTPD3;SEMA6D;ARHGEF16;EMP2;BPGM;NAV2;GPCPD1;RHOB;LOX;SLCO2A1;PXDN;SGK1;RBM24;S100A8;PTGES;LAMA1;NTM;TMPRSS4;FAM129A;C2CD4C;IQGAP3;SLIT3;GPC4;CBX4;TSLP;SYT1;KCNIP4;KRT13;KLF4;SULF2;SLC6A6;COL3A1;GNB4;SPIRE1;EPPK1;SPRR1B;FOXA2;AARS
HNF4A (mouse)	7/461	0.32876	0.783638	-0.397848	0.442577	CBX4;PXDN;TNFSF10;STK38L;PLAT;HSPA13;MYLK
NR2F1 (human)	15/1073	0.325209	0.783638	-0.356036	0.399931	OTUB2;SERPINB4;KCNIP4;KIF23;PLAT;LOC730755;ADH7;DRAM1;CTH;IL1B;PDPN;ANKRD1;FLOT1;SPOCK1;FILIP1L
TFAP2A (mouse)	23/1663	0.288137	0.783638	-0.319446	0.397492	SEMA6A;LTBP2;L1CAM;AQP3;RAPGEFL1;CNN1;ACTA1;NRBP2;CENPE;H1F0;BCAM;PIK3IP1;COL5A1;TUBB3;IMPA2;SLCO2A1;PIR;GNB4;HMOX1;KIF21B;RBM24;PITX1;BVES
MEF2A (human)	38/2800	0.25465	0.725148	-0.288175	0.394185	POPDC3;IL1RN;BEX2;NNMT;TFRC;PLAT;SLC7A11;IFIT1;AQP3;FOXO1;MYLK;CDH4;CSRP1;GPNMB;KYNU;STMN1;FAM110B;FLOT1;LRIG3;IGFBP6;SLC13A5;BVES;SYBU;GBP6;ABCC3;FGFBP1;KCNIP4;MX1;INHBA;NAV2;LOC730755;SLC16A14;RHOB;SPOCD1;KIAA1456;TCEA1;SGK1;AARS
ZBTB7A (human)	19/1373	0.31136	0.783638	-0.271812	0.317151	KCNG1;HES6;CBX4;SERPINE2;SEMA6D;MOCOS;TNFAIP3;SLC7A1;FOXO1;EGFR;ERN1;CNN1;NRBP2;P4HA2;PXDN;KIF21B;RBM24;ATF3;FOXA2
SPI1 (human)	22/1638	0.343288	0.783638	-0.278411	0.297673	IL1RN;KRT4;SCD5;MX1;KLK10;IQGAP3;ETS1;MYLK;CDC20;COL1A2;PLCB4;KIF4A;IL1B;SESN2;PDPN;FLOT1;SPOCK1;NUPR1;BCAT1;RBM24;GPC6;SYBU
FEV (human)	3/172	0.347849	0.783638	-0.277748	0.293299	HES6;COL3A1;FLOT1
Pax6 (human)	3/169	0.337892	0.783638	-0.257295	0.279172	SULT2B1;FLOT1;LTBP2
WT1 (human)	36/2689	0.290779	0.783638	-0.209125	0.25831	SERPINE2;TMPRSS4;LOXL4;CRIP2;C2CD4C;PHYHIP;CLU;RAPGEFL1;LFNG;NRBP2;CDH4;NFIL3;CBS;TUBB3;IMPA2;NRCAM;PITX1;CACNG4;FST;COL22A1;MOCOS;L1CAM;KLF4;SLC16A14;SULT2B1;IFI27;P4HA2;SPIRE1;TACC1;TRIB3;SGK1;FGFR3;RBM24;JDP2;ATF3;FOXA2
SRF (human)	45/3420	0.301978	0.783638	-0.135065	0.161727	TAGLN;C1S;NTM;LPCAT1;SLC1A4;LTBP2;ADH7;IFIT1;HSPA13;LTBP1;ETS2;CDC20;TUBA1A;NFIL3;RPS6KA2;KYNU;FAM110B;FLOT1;NRCAM;UPP1;CHAC1;BVES;PPARGC1A;GPC6;IL32;POSTN;NEBL;COL22A1;SCD5;MMP10;ACTA1;SLC6A6;GCLC;PLCB4;LOX;MTHFD2;MAP1B;PITPNM3;EPPK1;MYL9;PRR11;KANK4;ATF3;S100A8;FBN1
FOXM1 (human)	2/58	0.156647	0.585469	-0.0824356	0.152816	EPSTI1;SPRR1A
LOC135440 (human)	4/247	0.352984	0.783638	-0.132922	0.138416	UNC5B;UPP1;LTBP1;FOXO1
NR5A1 (mouse)	14/1020	0.358325	0.783638	-0.116092	0.119147	ALDH1L1;SEMA6A;LPCAT1;ASNS;CRIP2;LTBP2;AQP3;DRAM1;CTH;PIR;SPOCK1;BCAT1;S100A8;SH3BGR
TCF4 (human)	55/4210	0.294342	0.783638	-0.0865395	0.105839	TFRC;SLC7A11;ETS1;TSKU;CLGN;MYLK;LAMP3;SESN2;ENC1;TNFSF10;LRAT;UPP1;SYBU;CTSC;FGFBP1;ENTPD3;SEMA6D;KIF23;EMP2;NAV2;GPCPD1;LOC730755;MMP10;PLCB4;IFI27;LOX;MAP1B;FIBIN;NUPR1;SGK1;JDP2;PTGES;POPDC3;AKNA;C1S;NTM;SLC1A4;ADH7;HSPA13;SLC7A1;CNN1;DRAM1;TSPAN2;SRGAP3;FILIP1L;PPARGC1A;SYT1;NEBL;AKR1C2;ASNS;KLK10;IL6;COL1A2;AKR1B10;MSRB3
SAMD9L (human)	19/1415	0.359289	0.783638	-0.0829456	0.0849055	KCNG1;ALDH1L1;TSLP;TMPRSS4;MX1;CRIP2;NAV2;HSPA13;ETS1;PHYHIP;MYLK;LFNG;ADAM19;MTHFD2;HKDC1;STC2;SLCO2A1;MFAP2;STK38L
RORB (human)	14/1035	0.378765	0.783638	-0.031063	0.0301572	OTUB2;SERPINB4;KCNIP4;KIF23;PLAT;LOC730755;ADH7;DRAM1;CTH;IL1B;PDPN;ANKRD1;SPOCK1;FILIP1L
ESR2 (human)	2/80	0.253844	0.725148	-0.001866	0.00255836	FLOT1;TSPAN2
CBEPB (mouse)	20/3275	0.999937	0.999937	2.19107	-0.000137566	IL1RN;NTM;NAV2;SLC7A11;BPGM;ADH7;LTBP1;CLU;CENPF;COL3A1;COL1A2;PIK3IP1;STC2;GNB4;EPPK1;SLIT3;KIF21B;SPRR1B;CTSC;CACNG4
NFATC3 (mouse)	8/1801	0.999879	0.999937	2.07186	-0.000250512	IVNS1ABP;NNMT;LAMP3;PDPN;SCN9A;SLC1A4;GBP1;TUBA8
NFYB (mouse)	9/1748	0.9994	0.999937	2.01435	-0.00120832	RPS6KA2;STK38L;NAV2;ADH7;SGK1;PRR11;SLC16A14;S100A8;AARS
NFYA (mouse)	9/1748	0.9994	0.999937	2.0344	-0.00122034	RPS6KA2;STK38L;NAV2;ADH7;SGK1;PRR11;SLC16A14;S100A8;AARS
CPEB1 (mouse)	9/1748	0.9994	0.999937	2.04222	-0.00122503	RPS6KA2;STK38L;NAV2;ADH7;SGK1;PRR11;SLC16A14;S100A8;AARS
CRX (human)	6/1362	0.999343	0.999937	2.00436	-0.0013179	MFAP2;TRIB3;TACC1;NUPR1;GPCPD1;L1CAM
TFAP2D (human)	6/1324	0.999061	0.999937	1.96829	-0.00184856	AKR1B10;PIK3IP1;CBS;LAMA1;TRIB3;TUBA8
Sox2 (mouse)	10/1797	0.998919	0.999937	1.92384	-0.00208068	CNN1;SPRR3;IL1RN;PLCB4;C1S;HMOX1;LRIG3;SLC7A11;IQGAP3;OSBP2
CBEPA (mouse)	10/1764	0.998584	0.999937	1.94605	-0.00275796	SULT2B1;SPRR3;EGLN3;IMPA2;HKDC1;ID4;TNFAIP3;BPGM;SLC7A11;GABRE
FOXA2 (mouse)	8/1441	0.997059	0.999937	1.93058	-0.00568566	NFIL3;FST;SESN2;LPCAT1;FANCE;POU2F2;IQGAP3;JDP2
SRF (mouse)	11/1782	0.996986	0.999937	1.92263	-0.00580437	SPRR3;POSTN;IL1RN;COL3A1;MTHFD2;LAMP3;KCNIP4;RTKN2;COL5A2;TSKU;SH3BGR
FOXC1 (human)	140/13142	0.996591	0.999937	1.93207	-0.00659857	ERRFI1;SERPINE2;TFRC;RTKN2;IFIT1;CXCL14;CLU;ETS2;CLGN;MYLK;CDC20;CDH4;RPS6KA2;LAMP3;SCN9A;STMN1;TNFSF10;EPSTI1;NRCAM;CHAC1;BVES;FADS1;SYBU;HES6;G6PD;ENTPD3;UNC5B;ADAM19;ERN1;BCAM;LOX;MTHFD2;MAP1B;KIAA1456;TRIB3;NUPR1;PRR11;S100A9;MYL9;ATF3;S100A8;OSBP2;PTGES;BEX2;NNMT;AKNA;NTM;SLC1A4;ADH7;IQGAP3;ADAMTS15;STC2;HMOX1;S100A12;TSPAN2;SRGAP3;IGFBP6;PPARGC1A;SYT1;TSLP;NEBL;PLK1;ASNS;FANCE;MLLT11;IL6;GC…
NR1I2 (human)	8/1387	0.995421	0.999937	1.89915	-0.00871579	IL32;IL1RN;G6PD;LAMA1;GNB4;LRAT;NUPR1;SLC13A5
RARA (human)	8/1379	0.995115	0.999937	1.90015	-0.00930463	PLCB4;PIK3IP1;CBS;LAMA1;FAM110B;NUPR1;UPP1;SLC13A5
Esrrb (mouse)	2/65	0.18693	0.635136	0.00735487	-0.0123343	SYBU;PCK2
Myb (mouse)	25/1902	0.369907	0.783638	0.0175638	-0.0174673	RBM47;LPCAT1;LTBP2;NRBP2;TUBA1A;NFIL3;RPS6KA2;PALM;HMOX1;GPC4;CHAC1;IGFBP6;PITX1;GBP6;SYT1;KRT4;CBX4;NEBL;GSR;NAV2;POU2F2;ERN1;ADM2;MFAP2;PRR11
SREBF1 (mouse)	12/1735	0.99062	0.999937	1.89932	-0.0178989	CBS;P4HA2;RPS6KA2;SCN9A;STK38L;SLC1A4;NAV2;ADH7;SGK1;PRR11;SLC16A14;S100A8
ELK1 (human)	20/1511	0.37839	0.783638	0.0199795	-0.0194167	EGLN3;SYT1;AKR1C2;PLAT;SLC16A14;CLGN;SULF2;SLC6A6;BCAM;CSRP1;GPNMB;RPS6KA2;FLOT1;SPIRE1;SLIT3;TACC1;PHLDA2;BCAT1;SYBU;OSBP2
NKX3-1 (human)	4/264	0.399741	0.794713	0.0218319	-0.0200185	AKR1B10;NEBL;FLOT1;NAV2
NR1H3 (human)	9/1385	0.9888	0.999937	1.87538	-0.0211223	SULT2B1;PLCB4;DRAM1;PIK3IP1;LAMA1;KIAA1456;NUPR1;UPP1;FGFR3
YY1 (mouse)	12/1700	0.988084	0.999937	1.92757	-0.0231063	LFNG;ADAMTS15;KRT80;GCLC;TMPRSS4;PALM;NAV2;KIF21B;SLC13A5;IQGAP3;MYL9;RHOB
NRF1 (human)	9/1356	0.986142	0.999937	1.8384	-0.0256554	SLC6A6;ACTA1;CENPF;MX1;TSPAN7;PXDN;LTBP2;C2CD4C;BVES
FOXF1 (human)	9/1352	0.985732	0.999937	1.80811	-0.0259834	IMPA2;GSR;TSPAN7;ASNS;IFIT1;FILIP1L;PPARGC1A;PHYHIP;ATF3
XBP1 (human)	3/605	0.979221	0.999937	1.63729	-0.0343789	CTH;FAM110B;SLC16A14
AHR (mouse)	2/454	0.975517	0.999937	1.60762	-0.0398499	CYP1A1;LPCAT1
TBP (mouse)	28/3182	0.979126	0.999937	1.93664	-0.040854	SPRR3;BEX2;IL1RN;RTKN2;SLC7A11;LTBP1;HSPA13;LAMP3;PHGDH;PPARGC1A;SYBU;FGFBP1;POSTN;KCNIP4;NAV2;CENPF;COL3A1;MTHFD2;CTH;COL5A2;PIR;FIBIN;SPIRE1;SGK1;SPRR1A;S100A9;RBM24;SPRR1B
STAT1 (human)	22/1667	0.374574	0.783638	0.0545958	-0.0536112	IL32;NNMT;KCNIP4;MOCOS;ASNS;CRIP2;BPGM;NAV2;TGM1;COL3A1;COL1A2;DRAM1;IFI27;CSRP1;STMN1;KIAA1456;FLOT1;HMOX1;PRR11;GBP1;FOXA2;PCK2
POU1F1 (mouse)	14/1754	0.96893	0.999937	1.82809	-0.0576993	NTM;POU2F2;TGM1;CNN1;CENPE;DRAM1;PLCB4;ADM2;STC2;GNB4;HMOX1;GPC6;PITX1;S100A9
GFI1 (human)	11/1427	0.964149	0.999937	1.74141	-0.0635782	G6PD;TACC1;TRIB3;KIF23;NUPR1;UPP1;GPCPD1;L1CAM;ALDH1L2;ATF3;OSBP2
ZFHX3 (human)	12/1504	0.958385	0.999937	1.76628	-0.0750776	SCARB1;CNN1;COL3A1;SCD5;AKR1C2;NRCAM;NUPR1;CHAC1;ETS1;PTGES;MYLK;AARS
NR3C1 (human)	13/1590	0.95485	0.999937	1.74494	-0.0806187	IL32;BEX2;KIF23;BPGM;NAV2;LTBP1;TGM1;CENPF;CSRP1;SPOCK1;EPPK1;GABRE;PITX1
NFYA (human)	23/2549	0.954119	0.999937	1.8347	-0.0861698	KCNG1;POSTN;TMPRSS4;KCNIP4;GSR;FAM129A;SLC1A4;MEIS3;IFIT1;ETS1;LTBP1;RHOB;SPOCD1;TUBA1A;MTHFD2;IL1B;FAM110B;CHAC1;PRR11;S100A8;FOXA2;TUBA8;AARS
ETV4 (mouse)	15/1773	0.95125	0.999937	1.73405	-0.0866649	KCNIP4;FAM129A;TNFAIP3;LTBP1;COL3A1;TUBA1A;CSRP1;HKDC1;FTH1;SLIT3;SGK1;PPARGC1A;SPRR1A;PRR11;S100A9
ELK4 (human)	12/1453	0.943906	0.999937	1.71485	-0.0989969	SULT2B1;ADAM19;SCARB1;IL1RN;G6PD;P4HA2;KIF4A;KCNIP4;FLOT1;ETS1;GBP1;TSKU
PLAU (human)	18/1362	0.390665	0.789248	0.10577	-0.0994135	OTUB2;IL32;ALDH1L1;KRT80;NNMT;CBX4;TFRC;MMP1;ARHGEF16;ASNS;NAV2;GPCPD1;LTBP1;CENPE;GNB4;SPIRE1;PPARGC1A;FADS1
SRY (human)	6/469	0.50683	0.89448	0.15175	-0.103126	BEX2;SEMA6A;TFRC;PLK1;FLOT1;ADH7
NR1H2 (human)	3/479	0.932943	0.999937	1.52934	-0.106153	DRAM1;PIK3IP1;KANK4
FOXO3A (human)	6/813	0.933312	0.999937	1.57258	-0.108533	DRAM1;GSR;TNFSF10;FIBIN;TRIB3;PHYHIP
SP3 (mouse)	9/1129	0.935516	0.999937	1.66422	-0.110932	SCARB1;EGLN3;AKNA;SYT1;MFAP2;LPCAT1;TNFAIP3;SGK1;SLC16A14
STAT1 (mouse)	2/68	0.200149	0.664938	0.0706891	-0.113717	KLF4;PHYHIP
USF1 (mouse)	10/1219	0.931199	0.999937	1.61158	-0.114877	IL1RN;GPNMB;UNC5B;STMN1;KCNIP4;KRT13;BPGM;NUPR1;SGK1;POU2F2
MZF1_1-4 (human)	34/2705	0.443635	0.834257	0.142305	-0.115659	RBM47;IL1RN;C1S;SERPINE2;LAMA1;TSKU;TGM1;NRBP2;CSRP1;RPS6KA2;PDPN;FLOT1;SPOCK1;IGFBP6;PHLDA2;BVES;CACNG4;PCK2;ABCC3;SERPINB4;FGFBP1;KRT4;UNC5B;FST;BPGM;ERN1;SULT2B1;ACTA1;BCAM;LOX;HKDC1;EPPK1;FGFR3;SPRR1B
MYB (human)	12/1409	0.92812	0.999937	1.63359	-0.121856	POSTN;IFI27;SERPINE2;MAP1B;KCNIP4;COL5A2;EPSTI1;ADH7;SGK1;ETS1;SYBU;CTSC
GATA2 (human)	124/9985	0.389109	0.789248	0.13601	-0.12838	KCNG1;ERRFI1;TFRC;SERPINE2;RTKN2;LOXL4;IFIT1;CXCL14;ETS1;ETS2;TSKU;MYLK;TUBB3;SCN9A;SESN2;STMN1;TNFSF10;EPSTI1;CHAC1;KIF21B;BVES;PITX1;SYBU;HES6;SEMA6A;ENTPD3;SEMA6D;LOC730755;SULT2B1;ERN1;LOX;MAP1B;KIAA1456;SLCO2A1;TRIB3;PTGES;BEX2;NNMT;AKNA;LTBP2;LTBP1;IQGAP3;CNN1;STC2;S100A12;IGFBP6;PPARGC1A;PCK2;SYT1;TSLP;PLK1;ASNS;SLC16A14;H1F0;GCLC;AKR1B10;COL5A1;P4HA2;ID4;GNB4;CYP1A1;SPIRE1;FGFR3;AARS;TUBA…
EIF4EBP1 (human)	1/212	0.926129	0.999937	1.84064	-0.141255	SPOCD1
APEX1 (human)	12/1373	0.912557	0.999937	1.57954	-0.144536	AKR1B10;NEBL;HKDC1;IL1B;SESN2;STMN1;GSR;TACC1;NUPR1;IFIT1;SLC16A14;ATF3
FOXA3 (human)	1/207	0.921422	0.999937	1.78518	-0.146095	IL1RN
MYOD1 (mouse)	22/1672	0.380025	0.783638	0.152795	-0.147832	ABCC3;POPDC3;RBM47;AKNA;FST;RTKN2;C2CD4C;KLF4;ETS2;NRBP2;BCAM;IMPA2;PITPNM3;STC2;SLCO2A1;MFAP2;PXDN;SESN2;STK38L;SPOCK1;SPRR1A;FBN1
Prrx2 (mouse)	21/2205	0.906191	0.999937	1.51544	-0.149279	IL1RN;SEMA6A;KCNIP4;TMPRSS4;MOCOS;LTBP2;SLC7A11;BPGM;TSKU;LOX;LAMP3;TSPAN7;ID4;NRCAM;UPP1;FILIP1L;SPRR1B;FADS1;SYBU;S100A8;TUBA8
RUNX2 (human)	13/1458	0.907248	0.999937	1.57197	-0.153015	SPARC;SEMA6D;ARHGEF16;NAV2;GPCPD1;ADH7;POU2F2;CLU;LTBP1;DRAM1;STC2;TACC1;FILIP1L
RUNX2 (mouse)	16/1750	0.910494	0.999937	1.63783	-0.153576	ABCC3;OTUB2;KLF4;GPCPD1;POU2F2;LTBP1;MYLK;PIK3IP1;GPNMB;TUBB3;PALM;CYP1A1;GNB4;BCAT1;SGK1;RBM24
MZF1_5-13 (human)	2/316	0.899193	0.999937	1.45	-0.154074	FLOT1;ASNS
IKZF1 (human)	18/1373	0.404001	0.794713	0.174242	-0.157922	SCARB1;RBM47;KRT80;NNMT;GPCPD1;L1CAM;KLK10;AQP3;SULT2B1;SLC6A6;CNN1;AKR1B10;DRAM1;PIK3IP1;HKDC1;HMOX1;TRIB3;PTGES
VDR (human)	2/88	0.289876	0.783638	0.133309	-0.165077	BCAT1;SYBU
AHR (human)	18/1391	0.425915	0.816337	0.193597	-0.165238	BEX2;ALDH1L1;SEMA6D;MOCOS;MX1;C2CD4C;CLU;LTBP1;SLC16A14;IFI27;NFIL3;RPS6KA2;FAM110B;CYP1A1;SPIRE1;SLIT3;LRIG3;MYL9
Nkx3-2 (mouse)	10/1122	0.880621	0.999937	1.39201	-0.176962	TGM1;ACTA1;SCARB1;MFAP2;TCEA1;CRIP2;TACC1;SLC7A11;SGK1;LTBP1
NFIC (human)	46/4403	0.89516	0.999937	1.62013	-0.179434	SPARC;FAM129A;SLC1A4;IFIT1;SLC7A1;ETS1;LTBP1;EGFR;CDC20;CNN1;CSRP1;RPS6KA2;FTH1;ENC1;FAM110B;FLOT1;SLIT3;UPP1;CHAC1;CTSC;SH3BGR;GBP6;CBX4;NEBL;SEMA6D;KCNIP4;NAV2;KLK10;SLC16A14;SULF2;ADAM19;CENPF;GCLC;LOX;P4HA2;MTHFD2;CTH;MFAP2;EPPK1;NUPR1;BCAT1;RBM24;PRR11;ATF3;OSBP2;AARS
Sox5 (mouse)	9/728	0.52656	0.910065	0.280015	-0.179599	NNMT;SEMA6A;NTM;CYP1A1;TCEA1;LOXL4;MEIS3;SPRR1B;FADS1
HNF1B (human)	2/90	0.298863	0.783638	0.156964	-0.189576	SPARC;AKR1C2
CRTC3 (human)	9/1008	0.868603	0.999937	1.35496	-0.190872	CNN1;COL3A1;IL1RN;TUBA1A;COL5A2;AKR1C2;PHGDH;ADH7;ETS1
Sox17 (mouse)	4/500	0.860288	0.999937	1.2712	-0.1913	ALDH1L1;C1S;TCEA1;PRR11
NR5A1 (human)	18/1389	0.423476	0.816337	0.229538	-0.197232	ABCC3;IL1RN;TFRC;SERPINE2;UNC5B;NTM;KCNIP4;MX1;FAM129A;KRT13;COL3A1;IL1B;SLCO2A1;LRIG3;SPRR1A;S100A9;GPC6;SPRR1B
Pdx1 (mouse)	11/907	0.54606	0.92244	0.331355	-0.200479	CNN1;CDH4;ENTPD3;TSPAN7;KCNIP4;MOCOS;ID4;LTBP2;BVES;SPRR1B;SYBU
FOXO3A (mouse)	5/597	0.854514	0.999937	1.2757	-0.200568	RBM47;LOX;TNFSF10;C2CD4C;CLGN
FOXI1 (human)	3/217	0.492528	0.89448	0.283221	-0.200578	SCD5;EPSTI1;FLOT1
AP1 (mouse)	1/183	0.894323	0.999937	1.81929	-0.203192	NNMT
NRF1 (mouse)	16/1676	0.873809	0.999937	1.51418	-0.204252	FANCE;AQP3;CLGN;ADAM19;CDC20;GCLC;CBS;PSAT1;IMPA2;SPIRE1;NRCAM;TRIB3;BCAT1;GABRE;PCK2;AARS
E2F1 (mouse)	31/3056	0.884799	0.999937	1.68505	-0.206242	OTUB2;SCARB1;RBM47;C2CD4C;TSKU;ETS2;MYLK;TGM1;LFNG;CDH4;CSRP1;NFIL3;CBS;IMPA2;LAMP3;ENC1;PALM;TSPAN2;NRCAM;IGFBP6;PITX1;BVES;SYBU;PLK1;EMP2;INHBA;KLF4;H1F0;PRR11;ATF3;FOXA2
GATA1 (human)	27/2679	0.875971	0.999937	1.58176	-0.209461	RBM47;SERPINE2;LAMA1;SLC7A11;CLU;ETS1;ETS2;MYLK;CDC20;SESN2;SLC13A5;PPARGC1A;SYBU;SH3BGR;POSTN;KCNIP4;AKR1C2;ADAM19;ACTA1;CENPE;COL3A1;GCLC;CENPF;PIK3IP1;MAP1B;SGK1;ATF3
PRDM1 (human)	14/1468	0.860134	0.999937	1.41035	-0.212492	FST;GSR;TNFAIP3;ASNS;NAV2;IQGAP3;FOXO1;SULT2B1;PIK3IP1;KIF4A;ID4;UPP1;SYBU;JDP2
ELF5 (mouse)	5/556	0.809106	0.999937	1.0504	-0.222502	IVNS1ABP;RBM47;CBS;PDPN;LOXL4
MIR133B (human)	19/1500	0.459682	0.859031	0.286931	-0.223009	SCARB1;KRT13;TNFAIP3;LOXL4;MEIS3;SULF2;LFNG;MLLT11;IMPA2;TUBB3;CTH;STC2;LAMP3;PDPN;SPIRE1;EPPK1;PHLDA2;CACNG4;FOXA2
ETV4 (human)	18/1403	0.440557	0.833713	0.272239	-0.223158	SPRR3;SYT1;SLC1A4;FANCE;POU2F2;PHYHIP;ETS2;TSKU;LFNG;AKR1B10;MAP1B;MFAP2;UPP1;SPRR1A;SYBU;S100A8;PCK2;FOXA2
LTF (human)	17/1363	0.49171	0.89448	0.31555	-0.223998	IL32;KCNG1;ALDH1L1;RBM47;NNMT;GSR;TNFAIP3;SLC6A6;CNN1;IL1B;MFAP2;STMN1;EPPK1;CHAC1;UPP1;BCAT1;SYBU
POU2F1 (mouse)	17/1735	0.854358	0.999937	1.42582	-0.22443	SPRR3;EGLN3;RBM47;IL1RN;LPCAT1;INHBA;SLC7A11;TSKU;COL3A1;IMPA2;KYNU;COL5A2;PIR;BCAT1;SGK1;SLC13A5;PRR11
PURA (human)	6/492	0.553666	0.924794	0.383061	-0.226463	ENTPD3;NEBL;NAV2;BCAT1;RBM24;SULF2
Pax2 (mouse)	15/1516	0.829993	0.999937	1.24587	-0.232153	C1S;KCNIP4;PLK1;IQGAP3;FOXO1;COL5A1;STC2;SLCO2A1;ID4;TACC1;BCAT1;SGK1;PPARGC1A;MYL9;SYBU
STAT5B (mouse)	17/1729	0.850626	0.999937	1.44664	-0.234042	GBP6;KRT80;RBM47;IL1RN;NNMT;C1S;TSLP;SEMA6D;SULF2;LAMP3;TSPAN7;SCN9A;PIR;LRAT;UPP1;SPRR1A;SPRR1B
PITX1 (human)	18/1448	0.495336	0.89448	0.333679	-0.234416	RBM47;G6PD;NAV2;GPCPD1;L1CAM;KLK10;AQP3;SLC16A14;CDC20;CENPE;LAMP3;MFAP2;TACC1;TRIB3;NUPR1;UPP1;ATF3;SH3BGR
SMARCA2 (human)	15/1536	0.844058	0.999937	1.3869	-0.235126	IL1RN;SCD5;NAV2;LOC730755;CENPF;COL5A1;PIK3IP1;RPS6KA2;CTH;SESN2;STMN1;FAM110B;ID4;KIF21B;UPP1
Nkx2-5 (mouse)	6/515	0.598392	0.967131	0.457892	-0.235131	SEMA6A;TCEA1;UPP1;FILIP1L;S100A8;FADS1
IRF7 (human)	2/99	0.33902	0.783638	0.218285	-0.236118	SCARB1;L1CAM
FOXL1 (human)	64/5755	0.819695	0.999937	1.23774	-0.24609	TFRC;SERPINE2;RTKN2;LOXL4;IFIT1;ETS1;MYLK;TUBA1A;STMN1;ENC1;EPSTI1;FLOT1;UPP1;PITX1;CTSC;FADS1;SYBU;HES6;POSTN;G6PD;SEMA6A;ENTPD3;KIF23;EMP2;MMP10;IFI27;MTHFD2;MAP1B;KIAA1456;TRIB3;BCAT1;SGK1;RBM24;MYL9;JDP2;PTGES;POPDC3;C1S;IQGAP3;FOXO1;NFIL3;PDPN;STK38L;LRIG3;SH3BGR;SYT1;NEBL;KCNIP4;ASNS;INHBA;KLK10;CENPE;COL3A1;CENPF;GCLC;COL1A2;CTH;ID4;GNB4;TCEA1;SPIRE1;MSRB3;FGFR3;AARS
ZNF354C (human)	15/1430	0.759004	0.999937	0.908579	-0.250539	SPRR3;SERPINB4;EGLN3;SYT1;GSR;FAM129A;FANCE;LFNG;SPOCD1;PLCB4;FAM110B;FLOT1;UPP1;LCP1;FOXA2
HIF1A (human)	16/1586	0.814638	0.999937	1.27221	-0.260817	GBP6;TFRC;LTBP2;GPCPD1;L1CAM;IFIT1;AQP3;SULF2;PLCB4;CTH;GNB4;TCEA1;HMOX1;SLC13A5;PRR11;KANK4
NR2F1 (mouse)	10/1021	0.79983	0.999937	1.16863	-0.261022	KCNG1;IL1RN;CENPF;NFIL3;UNC5B;PXDN;MOCOS;SPIRE1;ASNS;CXCL14
RORB (mouse)	10/1020	0.798865	0.999937	1.16694	-0.262051	KCNG1;IL1RN;CENPF;NFIL3;UNC5B;PXDN;MOCOS;SPIRE1;ASNS;CXCL14
CEBPD (human)	15/1495	0.814246	0.999937	1.2819	-0.263422	RBM47;IL1RN;NTM;TMPRSS4;MX1;NAV2;L1CAM;SULT2B1;CNN1;IL6;IMPA2;TRIB3;BCAT1;PTGES;AARS
NR3C1 (mouse)	18/1775	0.821002	0.999937	1.3379	-0.263874	BEX2;RBM47;SPARC;C1S;KCNIP4;IFIT1;AQP3;MYLK;GPNMB;LAMP3;SCN9A;HMOX1;PHGDH;BCAT1;GBP1;SPRR1A;SPRR1B;SNTB1
CREB1 (mouse)	10/849	0.585268	0.960801	0.496326	-0.265875	ADAMTS15;CENPF;BCAM;SYT1;CBS;ADM2;PLK1;TCEA1;SLC7A1;GPC6
JUN (mouse)	17/1699	0.830888	0.999937	1.44012	-0.266798	GBP6;ERRFI1;SCARB1;KRT80;POSTN;KRT4;GPCPD1;LTBP1;MMP10;SULF2;TGM1;CENPE;IL1B;GNB4;STK38L;TCEA1;BCAT1
NKX2-8 (human)	2/256	0.820403	0.999937	1.3514	-0.267524	IL1RN;UNC5B
SOX10 (mouse)	5/451	0.643359	0.972909	0.609657	-0.268891	SPARC;COL1A2;CYP1A1;GPC6;MMP10
FOXF2 (human)	17/1379	0.511559	0.89448	0.407038	-0.272835	IL32;G6PD;NNMT;LAMA1;GPCPD1;L1CAM;AQP3;ALDH1L2;CSRP1;PALM;FLOT1;TCEA1;TACC1;TRIB3;NUPR1;UPP1;OSBP2
HOXA5 (human)	33/3000	0.759216	0.999937	0.995559	-0.274246	POPDC3;CXCL14;HSPA13;ETS2;MYLK;IMPA2;FTH1;FLOT1;S100A12;LRIG3;NRCAM;FILIP1L;GPC6;SH3BGR;CTSC;FADS1;EGLN3;NEBL;KCNIP4;AKR1C2;GPCPD1;KLK10;ACTA1;CENPE;PSAT1;KIF4A;SLCO2A1;CYP1A1;MSRB3;TACC1;BCAT1;PRR11;FBN1
Gata1 (mouse)	19/1863	0.819773	0.999937	1.38574	-0.275387	SPRR3;KRT80;AKNA;SPARC;UNC5B;NTM;SLC1A4;IFIT1;CLU;COL1A2;LOX;SESN2;CYP1A1;TSPAN2;TACC1;UPP1;GPC6;PITX1;OSBP2
STAT5B (human)	17/1379	0.511559	0.89448	0.413757	-0.277338	RBM47;IL1RN;POSTN;NTM;KCNIP4;SCD5;FAM129A;EMP2;BPGM;ADH7;CLU;CENPE;COL1A2;PRR11;SYBU;JDP2;PTGES
ZNF281 (human)	10/986	0.764054	0.999937	1.04363	-0.280859	KRT80;COL1A2;CBX4;HKDC1;PITPNM3;KCNIP4;TNFAIP3;TSPAN2;PHLDA2;MYLK
HMGA1 (mouse)	18/1748	0.801353	0.999937	1.26886	-0.280993	C1S;MX1;SLC1A4;BPGM;POU2F2;LTBP1;ALDH1L2;IL6;COL3A1;DRAM1;KYNU;STK38L;TACC1;NRCAM;SLC13A5;GABRE;S100A9;FADS1
MYOG (mouse)	17/1675	0.813778	0.999937	1.36531	-0.281346	KRT80;IL1RN;KCNIP4;KLK10;MYLK;SULT2B1;TGM1;ADAMTS15;NRBP2;DRAM1;ADM2;ENC1;SCN9A;TCEA1;KIF21B;FGFR3;MYL9
TP63 (human)	15/1443	0.770843	0.999937	1.10196	-0.286808	TFRC;NEBL;MX1;SULT2B1;SPOCD1;CNN1;IFI27;LOX;CSRP1;KIF4A;SESN2;HMOX1;NUPR1;OSBP2;TUBA8
En1 (mouse)	10/957	0.731246	0.999937	0.919386	-0.287773	TGM1;SCARB1;CENPF;ADM2;TMPRSS4;TRIB3;KLF4;GBP1;ATF3;SULF2
PPARA (human)	3/271	0.642456	0.972909	0.660259	-0.292136	PITPNM3;SLC7A11;SLC13A5
FOXA1 (human)	15/1457	0.783151	0.999937	1.20033	-0.293397	ALDH1L1;TFRC;MMP1;SEMA6D;GSR;HSPA13;PHYHIP;ALDH1L2;SPOCD1;LAMP3;FLOT1;EPSTI1;TCEA1;LRIG3;CTSC
ATF1 (human)	3/264	0.624879	0.972909	0.626568	-0.29461	TUBA1A;COL5A2;PHGDH
MTF1 (human)	15/1440	0.768146	0.999937	1.12344	-0.296337	SERPINE2;SEMA6D;L1CAM;POU2F2;ETS1;FOXO1;RAPGEFL1;CDC20;CDH4;CENPF;PLCB4;PXDN;SPOCK1;JDP2;ATF3
ARID3A (mouse)	21/1893	0.702125	0.996425	0.839964	-0.297048	OTUB2;BEX2;LTBP2;BPGM;LTBP1;TSKU;TGM1;CNN1;BCAM;PLCB4;CSRP1;PSAT1;MFAP2;CYP1A1;PIR;TRIB3;UPP1;PPARGC1A;PRR11;S100A8;TUBA8
KLF5 (human)	15/1445	0.77263	0.999937	1.1527	-0.297346	HES6;CRIP2;GPCPD1;L1CAM;FOXO1;MYLK;LFNG;PLCB4;CBS;RPS6KA2;ADM2;FAM110B;SPIRE1;PHLDA2;AARS
FOXA1 (mouse)	18/1705	0.767075	0.999937	1.1315	-0.300041	POPDC3;BEX2;POSTN;SEMA6D;IFIT1;POU2F2;ALDH1L2;CLGN;NFIL3;STC2;EPSTI1;TNFSF10;STK38L;SPIRE1;NRCAM;TRIB3;CHAC1;SGK1
TP53 (mouse)	13/1266	0.77285	0.999937	1.16687	-0.300669	RBM47;KIF23;C2CD4C;FANCE;SULT2B1;BCAM;CBS;STK38L;SPOCK1;TSPAN2;LRAT;UPP1;TUBA8
ATF4 (human)	17/1398	0.534904	0.913922	0.487071	-0.304745	IL32;ALDH1L1;NNMT;TFRC;MMP1;ARHGEF16;NAV2;GPCPD1;KLF4;LTBP1;SLC16A14;CENPE;P4HA2;GNB4;STK38L;PPARGC1A;FADS1
NFIA (human)	17/1416	0.556732	0.924794	0.524069	-0.306932	KCNG1;IL1RN;KRT80;AKNA;KRT4;ARHGEF16;AKR1C2;CRIP2;CLU;PHYHIP;RAPGEFL1;LFNG;CNN1;GABRE;SGK1;JDP2;PCK2
ZBTB16 (human)	18/1572	0.638712	0.972909	0.690456	-0.309533	EGLN3;MMP1;LAMA1;KRT13;SLC1A4;BPGM;NAV2;LOC730755;ETS1;ACTA1;CENPE;CENPF;PSAT1;HMOX1;NRCAM;PPARGC1A;ATF3;SYBU
FOS (mouse)	21/1708	0.510745	0.89448	0.460913	-0.309681	KCNG1;SCARB1;IL1RN;ENTPD3;KCNIP4;MOCOS;KIF23;KLF4;ALDH1L2;KLK10;ETS1;RAPGEFL1;CLGN;IL6;GPNMB;MTHFD2;PIR;CHAC1;PHLDA2;SLC13A5;SPRR1A
RUNX1 (human)	42/3857	0.808837	0.999937	1.46209	-0.310194	ERRFI1;KRT80;SPARC;TMPRSS4;FAM129A;SLC1A4;CRIP2;IFIT1;CLU;ETS1;LTBP1;RAPGEFL1;TGM1;LFNG;CDC20;TUBA1A;CBS;STMN1;FAM110B;TSPAN7;EPSTI1;NRCAM;KIF21B;CHAC1;PITX1;SEMA6A;SYT1;ARHGEF16;INHBA;POU2F2;SPOCD1;GCLC;LOX;MTHFD2;CTH;PIR;TACC1;EPPK1;BCAT1;PRR11;SNTB1;S100A8
MAPK14 (human)	13/1190	0.693444	0.996425	0.847366	-0.310208	AKNA;NEBL;ALDH1L2;PHYHIP;CLGN;MYLK;SPOCD1;GCLC;TNFSF10;GNB4;PHGDH;KIF21B;AARS
ETS1 (mouse)	18/1681	0.746352	0.999937	1.09809	-0.321255	ALDH1L1;IL1RN;AKNA;SERPINE2;UNC5B;EMP2;CRIP2;CXCL14;KLK10;SLC16A14;SULT2B1;CNN1;ADAMTS15;NRBP2;COL1A2;PHGDH;PHLDA2;ATF3
RXRA (human)	16/1422	0.661878	0.974961	0.787824	-0.325114	SCARB1;RBM47;TAGLN;TFRC;AKR1C2;LTBP2;CSRP1;IMPA2;KIF4A;PIR;FIBIN;TCEA1;TRIB3;GBP1;CTSC;OSBP2
TCF3 (human)	16/1428	0.668451	0.974961	0.81114	-0.326721	RBM47;MOCOS;TMPRSS4;ARHGEF16;MX1;LPCAT1;AQP3;SULT2B1;SLC6A6;BCAM;PIK3IP1;HMOX1;TACC1;NUPR1;SPRR1A;PTGES
TBX5 (mouse)	18/1663	0.730073	0.999937	1.04103	-0.32752	HES6;SCARB1;NTM;FST;COL22A1;KRT13;TNFAIP3;L1CAM;CLU;ADAM19;DRAM1;LOX;PSAT1;LAMP3;SLC13A5;GABRE;SYBU;PCK2
HNF4A (human)	23/2127	0.753666	0.999937	1.15843	-0.327613	POPDC3;RBM47;ALDH1L1;SEMA6D;RTKN2;KRT13;LTBP2;NAV2;GPCPD1;TGM1;SULT2B1;DRAM1;PLCB4;COL5A1;KIF4A;KIAA1456;UST;MSRB3;HMOX1;TRIB3;ATF3;S100A8;CACNG4
POU1F1 (human)	16/1408	0.646283	0.972909	0.754179	-0.329212	SERPINB4;BEX2;POSTN;SYT1;KCNIP4;CLGN;COL3A1;GCLC;GPNMB;KYNU;KIAA1456;FIBIN;PHGDH;NRCAM;FILIP1L;SGK1
ELF3 (human)	16/1488	0.73026	0.999937	1.0507	-0.330292	ARHGEF16;GSR;EMP2;CRIP2;NAV2;RHOB;LFNG;CSRP1;TUBB3;ENC1;TNFSF10;PHLDA2;SGK1;S100A9;SPRR1B;PTGES
SNAI2 (human)	16/1428	0.668451	0.974961	0.824675	-0.332172	RBM47;MOCOS;TMPRSS4;ARHGEF16;MX1;LPCAT1;AQP3;SULT2B1;SLC6A6;BCAM;PIK3IP1;HMOX1;TACC1;NUPR1;SPRR1A;PTGES
SMAD4 (mouse)	19/1580	0.553484	0.924794	0.561625	-0.332214	ERRFI1;C1S;FST;SEMA6D;LPCAT1;EMP2;GPCPD1;KLF4;CLGN;CDH4;H1F0;NFIL3;MTHFD2;SLIT3;NUPR1;FGFR3;PITX1;CACNG4;AARS
IRF2 (mouse)	19/1706	0.688409	0.994369	0.890376	-0.332441	SPRR3;SEMA6A;NTM;GSR;SLC7A11;LTBP1;ALDH1L2;FOXO1;TSKU;CLGN;IL6;AKR1B10;GPNMB;CBS;EPSTI1;FIBIN;HMOX1;KANK4;AARS
RELA (mouse)	20/1656	0.545298	0.92244	0.549837	-0.333434	KRT80;CBX4;GSR;KIF23;LTBP1;ETS1;SULF2;CENPE;H1F0;CDH4;COL5A1;STMN1;MFAP2;EPSTI1;FLOT1;GNB4;RBM24;JDP2;SYBU;FOXA2
MYC (mouse)	20/1699	0.59289	0.963446	0.639258	-0.33417	ALDH1L1;ENTPD3;LAMA1;FAM129A;TNFAIP3;KLF4;CLGN;TGM1;LFNG;CBS;IMPA2;CTH;SLCO2A1;STMN1;PDPN;LRIG3;CHAC1;FADS1;SYBU;OSBP2
TEAD1 (human)	17/1547	0.702355	0.996425	0.952324	-0.336472	GBP6;AKNA;TFRC;NEBL;SCD5;AKR1C2;LTBP2;PLAT;EGFR;TGM1;IL6;GCLC;PXDN;FLOT1;ID4;JDP2;SNTB1
SNAI1 (human)	16/1428	0.668451	0.974961	0.836688	-0.337011	RBM47;MOCOS;TMPRSS4;ARHGEF16;MX1;LPCAT1;AQP3;SULT2B1;SLC6A6;BCAM;PIK3IP1;HMOX1;TACC1;NUPR1;SPRR1A;PTGES
SPI1 (mouse)	20/1680	0.572078	0.945035	0.605081	-0.337925	IVNS1ABP;TFRC;SEMA6D;FST;C2CD4C;MEIS3;COL1A2;STC2;UST;ENC1;COL5A2;CYP1A1;EPSTI1;FLOT1;UPP1;SGK1;PPARGC1A;PITX1;S100A9;CACNG4
ELK1 (mouse)	20/1727	0.622824	0.972909	0.717761	-0.339853	IVNS1ABP;KCNG1;RBM47;ENTPD3;COL22A1;KCNIP4;POU2F2;KLK10;TSKU;MYLK;ADAM19;NFIL3;ADM2;RPS6KA2;STC2;PHGDH;UPP1;GABRE;KANK4;SYBU
GATA3 (human)	29/2505	0.639344	0.972909	0.762115	-0.340903	NNMT;C1S;SERPINE2;FAM129A;C2CD4C;SLC7A11;ETS1;CNN1;GPNMB;FLOT1;S100A12;SYBU;PCK2;HES6;ENTPD3;NEBL;GSR;LOC730755;KIF4A;PXDN;COL5A2;CYP1A1;GNB4;PIR;BCAT1;SGK1;MYL9;ATF3;AARS
IRF2 (human)	16/1412	0.650775	0.972909	0.803583	-0.345212	IL1RN;BEX2;MMP1;LAMA1;BPGM;ADH7;KLK10;AQP3;SLC16A14;SPOCD1;GCLC;KYNU;FLOT1;STK38L;KANK4;TUBA8
POU2F2 (mouse)	20/1754	0.650742	0.972909	0.817901	-0.351405	IVNS1ABP;SPRR3;EGLN3;RBM47;IL1RN;CBX4;LPCAT1;TNFAIP3;INHBA;SLC7A11;TSKU;EGFR;COL3A1;TUBB3;PIR;TNFSF10;TRIB3;BCAT1;SLC13A5;PRR11
Arnt::Ahr (mouse)	2/207	0.719254	0.999937	1.07461	-0.354129	RBM47;SPIRE1
REL (mouse)	20/1752	0.648708	0.972909	0.822475	-0.355945	ALDH1L1;EGLN3;IL1RN;SYT1;ENTPD3;MOCOS;LOXL4;C2CD4C;CENPE;H1F0;NFIL3;CBS;LAMP3;ADM2;PITPNM3;KYNU;TSPAN2;SRGAP3;CHAC1;FGFR3
THRB (human)	23/2034	0.673874	0.978099	0.912632	-0.360227	GBP6;SCARB1;KCNIP4;GSR;C2CD4C;ALDH1L2;RAPGEFL1;EGFR;NRBP2;PLCB4;IMPA2;P4HA2;CBS;LAMP3;ADM2;STMN1;ENC1;CYP1A1;HMOX1;LRAT;TRIB3;UPP1;GPC4
Stat3 (mouse)	20/1762	0.658819	0.974961	0.867345	-0.361949	RBM47;SEMA6A;C1S;TSLP;TMPRSS4;ASNS;GPCPD1;TGM1;DRAM1;TUBA1A;LAMP3;SCN9A;FIBIN;PIR;SLIT3;UPP1;SGK1;S100A9;SYBU;OSBP2
YY1 (human)	70/6042	0.706496	0.996425	1.04903	-0.364473	TFRC;TNFAIP3;SLC7A11;CLU;ETS2;TSKU;MYLK;TGM1;CDC20;NRBP2;TUBA1A;KYNU;FAM110B;PALM;ENC1;EPSTI1;ANKRD1;FLOT1;NRCAM;PHGDH;UPP1;BVES;SYBU;G6PD;POSTN;FST;NAV2;GPCPD1;MMP10;LOX;PXDN;KIAA1456;FIBIN;NUPR1;BCAT1;SGK1;OTUB2;SPRR3;POPDC3;BEX2;AKNA;SLC1A4;LTBP1;CNN1;GPNMB;S100A12;SPOCK1;SLIT3;FILIP1L;PPARGC1A;SH3BGR;PCK2;IL32;SYT1;KRT13;AKR1C2;L1CAM;KLK10;SULF2;CENPE;COL3A1;AKR1B10;COL5A1;COL5A2;PIR;GNB4;CYP…
Nobox (mouse)	2/201	0.704035	0.996425	1.04657	-0.367272	SPRR1B;S100A8
FOXF1 (mouse)	2/206	0.716764	0.999937	1.10327	-0.367399	SPRR3;SYT1
RORA_1 (human)	2/107	0.374118	0.783638	0.395675	-0.389022	FLOT1;AKR1C2
NR5A2 (human)	45/3815	0.613738	0.972909	0.840108	-0.41013	ERRFI1;TAGLN;RBM47;IL1RN;KRT80;AKNA;TFRC;TMPRSS4;FAM129A;CLU;ETS1;CLGN;CDC20;LFNG;NRBP2;TNFSF10;EPSTI1;NRCAM;BVES;PITX1;SYBU;IVNS1ABP;IL32;ABCC3;HES6;G6PD;ENTPD3;NEBL;SCD5;GSR;MX1;AKR1C2;SLC16A14;SULT2B1;COL3A1;PLCB4;SLCO2A1;MFAP2;NUPR1;LCP1;BCAT1;FGFR3;ATF3;JDP2;PTGES
PPARG (human)	42/3580	0.625665	0.972909	0.895814	-0.420083	IL1RN;ALDH1L1;SERPINE2;LAMA1;NTM;LPCAT1;CRIP2;CLU;TGM1;CDC20;CNN1;FLOT1;TNFSF10;HMOX1;UPP1;GPC4;SYBU;IL32;G6PD;NEBL;KCNIP4;ARHGEF16;KRT13;L1CAM;KLK10;COL1A2;PLCB4;PIK3IP1;PSAT1;MAP1B;ADM2;FIBIN;TACC1;TRIB3;NUPR1;BCAT1;SGK1;SPRR1A;SNTB1;ATF3;S100A8;FOXA2
PITX2 (human)	43/3528	0.517543	0.899682	0.659271	-0.434237	SPRR3;SCARB1;RBM47;SPARC;NNMT;FAM129A;ADH7;ETS1;AQP3;IQGAP3;CDC20;DRAM1;LAMP3;FAM110B;SH3BGR;IL32;G6PD;AKR1C2;ASNS;BPGM;NAV2;GPCPD1;L1CAM;KLK10;SLC16A14;SULF2;CENPE;CENPF;AKR1B10;PLCB4;IFI27;MFAP2;TCEA1;TACC1;TRIB3;NUPR1;BCAT1;ATF3;SPRR1B;S100A8;SNTB1;PTGES;TUBA8
POU3F1 (human)	2/162	0.588049	0.960801	0.824635	-0.437836	CTH;SCD5
Nr2e3 (mouse)	2/139	0.505339	0.89448	0.655202	-0.447192	CENPE;RTKN2
Arnt (mouse)	2/139	0.505339	0.89448	0.704698	-0.480975	TGM1;ALDH1L1
NFATC2 (human)	1/117	0.761753	0.999937	1.90986	-0.519736	TMPRSS4
GABPA (human)	2/108	0.378454	0.783638	0.535988	-0.520798	MTHFD2;JDP2
Hand1::Tcfe2a (mouse)	1/110	0.740341	0.999937	1.93105	-0.58056	KRT13
SOX9 (human)	1/105	0.723884	0.999937	1.88091	-0.607768	FLOT1
NFE2L2 (human)	1/84	0.642636	0.972909	1.88594	-0.83392	FLOT1
NR4A2 (human)	1/79	0.620017	0.972909	1.86446	-0.891229	FLOT1
NCOA1 (human)	1/79	0.620017	0.972909	2.00183	-0.956894	MYL9
NFIL3 (human)	1/62	0.531903	0.913922	2.11727	-1.33662	FLOT1
HLF (human)	1/54	0.483665	0.89448	2.17513	-1.57993	FLOT1
IRF9 (human)	1/57	0.502309	0.89448	2.42624	-1.67056	IFIT1
MXI1 (human)	1/46	0.43048	0.81983	2.85153	-2.40343	CSRP1
RORA_2 (human)	1/42	0.401875	0.794713	2.74367	-2.50117	FLOT1
SOX2 (human)	1/45	0.423459	0.816337	2.92247	-2.51128	TRIB3
EWSR1-FLI1 (human)	1/39	0.379487	0.783638	2.81585	-2.72838	FLOT1
SMAD3 (human)	1/43	0.409158	0.799596	3.07695	-2.74973	ANKRD1
IRF1 (human)	1/39	0.379487	0.783638	2.84774	-2.75928	FLOT1
TLX1::NFIC (human)	1/39	0.379487	0.783638	2.91675	-2.82614	FLOT1
MYC::MAX (human)	1/37	0.3641	0.783638	2.80571	-2.83469	FLOT1
SP4 (human)	1/42	0.401875	0.794713	3.11545	-2.84009	CBS
CTCF (human)	1/35	0.348333	0.783638	2.70669	-2.85447	FLOT1
MIZF (human)	1/37	0.3641	0.783638	2.84395	-2.87332	FLOT1
NHLH1 (human)	1/35	0.348333	0.783638	2.75453	-2.90492	FLOT1
RXRA::VDR (human)	1/35	0.348333	0.783638	2.81369	-2.96731	FLOT1
NR1H2::RXRA (human)	1/35	0.348333	0.783638	2.84863	-3.00416	FLOT1
CBX5 (human)	1/40	0.387041	0.789248	3.17951	-3.01807	AKR1C2
PLAG1 (human)	1/35	0.348333	0.783638	2.90231	-3.06077	FLOT1
REST (human)	1/35	0.348333	0.783638	2.9155	-3.07468	FLOT1
RXR::RAR_DR5 (human)	1/35	0.348333	0.783638	2.97987	-3.14256	FLOT1
RREB1 (human)	1/35	0.348333	0.783638	3.03882	-3.20473	FLOT1
INSM1 (human)	1/35	0.348333	0.783638	3.09024	-3.25896	FLOT1
NFYB (human)	1/30	0.307191	0.783638	3.24851	-3.83418	FTH1
Mycn (mouse)	1/20	0.216986	0.689437	3.48404	-5.32334	ALDH1L1
PPARG::RXRA (mouse)	1/12	0.136476	0.580833	3.49676	-6.96417	MYLK

## Sheet: S6. CS+Sen_ENCODE-TF-binding
Term	Overlap	P-value	Adj. P-value	Z-score	Combined Score	Genes
CEBPB_myocyte_mm9	28/640	4.97009e-09	4.02577e-06	-1.91715	36.6556	KRT80;SLC1A4;SLC7A11;ADH7;ALDH1L2;ETS1;DRAM1;NFIL3;LURAP1L;ENC1;ANKRD1;HMOX1;KIF21B;CHAC1;PCK2;CBX4;ASNS;SLC16A14;IL6;LOX;MTHFD2;PSAT1;FIBIN;TRIB3;NUPR1;BCAT1;ATF3;AARS
EP300_HeLa-S3_hg19	50/1770	1.28238e-08	5.19363e-06	-1.74128	31.6425	ERRFI1;TFRC;RTKN2;SLC7A11;IFIT1;CLU;TSKU;CLGN;TGM1;CSRP1;TUBB3;KYNU;FTH1;SESN2;ENC1;ANKRD1;UPP1;CHAC1;CTSC;ABCC3;SERPINB4;FST;KIF23;SULT2B1;LOX;IL1B;FIBIN;TRIB3;S100A9;S100A8;ATF3;KRT80;NNMT;IQGAP3;SLC7A1;EGFR;NFIL3;STC2;S100A12;GBP1;EGLN3;GSR;FANCE;IL6;PIR;CYP1A1;TCEA1;EPPK1;SPRR1B;AARS
CEBPB_ECC-1_hg19	37/1273	6.94826e-07	0.000187603	-1.72872	24.5126	RBM47;KRT80;TMPRSS4;LOXL4;SLC7A11;CXCL14;SLC7A1;ALDH1L2;CLGN;ADAMTS15;DRAM1;NFIL3;CBS;STC2;SESN2;ENC1;ANKRD1;STK38L;HMOX1;PHGDH;CHAC1;PITX1;GBP1;CTSC;FADS1;CACNG4;ABCC3;CBX4;FST;ASNS;FANCE;MLLT11;SULT2B1;PSAT1;KANK4;JDP2;AARS
ESR1_ECC-1_hg19	20/637	0.000108097	0.0137259	-1.90419	17.3899	KRT80;AKNA;KCNIP4;TMPRSS4;KRT13;LOXL4;PLAT;CRIP2;LOC730755;SLC7A1;SULT2B1;ERN1;BCAM;TUBA1A;P4HA2;ANKRD1;SLIT3;NRCAM;JDP2;TUBA8
CEBPB_MCF-7_hg19	31/1173	3.90539e-05	0.00790842	-1.71214	17.3792	SLC7A11;IFIT1;SLC7A1;CLGN;DRAM1;TUBA1A;NFIL3;CSRP1;CBS;STC2;ENC1;ANKRD1;S100A12;HMOX1;PHGDH;CHAC1;GPC6;SYBU;FADS1;CACNG4;PCK2;ABCC3;CBX4;FST;ASNS;MLLT11;MTHFD2;S100A9;JDP2;S100A8;AARS
TCF12_SK-N-SH_hg19	24/857	0.000130151	0.0137259	-1.87352	16.7621	ERRFI1;KRT80;SPARC;NNMT;TSLP;LOXL4;SLC7A11;IFIT1;GPCPD1;LOC730755;CLU;TSKU;MLLT11;SULT2B1;COL3A1;COL1A2;COL5A1;GPNMB;MFAP2;PXDN;FIBIN;ANKRD1;UPP1;BCAT1
CEBPB_IMR-90_hg19	44/2000	7.43583e-05	0.012046	-1.69761	16.1385	SPARC;AKNA;C1S;SLC7A11;IFIT1;HSPA13;CXCL14;CNN1;DRAM1;TUBA1A;SESN2;ANKRD1;HMOX1;S100A12;STK38L;PHGDH;UPP1;GBP1;GPC6;SYBU;IL32;ABCC3;TSLP;MMP1;MX1;ASNS;KIF23;BPGM;INHBA;GPCPD1;MLLT11;LOX;PSAT1;IL1B;CTH;MFAP2;SLCO2A1;FIBIN;NUPR1;SGK1;JDP2;SNTB1;TUBA8;AARS
FOSL1_C2C12_mm9	12/293	0.000260456	0.019179	-1.95118	16.1033	KRT80;COL1A2;PIK3IP1;TUBB3;ANKRD1;KRT13;TNFAIP3;UPP1;IGFBP6;SPRR1A;SLC7A1;MYLK
MYOD1_C2C12_mm9	27/1026	0.000136763	0.0137259	-1.80807	16.0869	KRT80;AKNA;CRIP2;LURAP1L;NFIL3;TUBB3;STC2;ANKRD1;CHAC1;SRGAP3;SH3BGR;HES6;EGLN3;SEMA6D;KRT13;KIF23;PLCB4;COL1A2;LOX;PSAT1;COL5A2;SPIRE1;TACC1;NUPR1;SPRR1A;MYL9;FBN1
CEBPB_C2C12_mm9	35/1513	0.000174564	0.0141397	-1.72165	14.8978	KRT80;TNFAIP3;SLC1A4;SLC7A11;ADH7;ALDH1L2;DRAM1;TUBA1A;NFIL3;ENC1;STMN1;FLOT1;ANKRD1;HMOX1;CHAC1;IGFBP6;ABCC3;CBX4;MOCOS;MX1;GPCPD1;SLC16A14;MLLT11;IL6;GCLC;LOX;PSAT1;MTHFD2;TRIB3;NUPR1;BCAT1;ATF3;JDP2;SPRR1B;AARS
EZH2_B cell_hg19	43/2000	0.00015251	0.0137259	-1.59861	14.049	ERRFI1;SERPINE2;LAMA1;CRIP2;C2CD4C;LTBP1;TSKU;NFIL3;CBS;RPS6KA2;STC2;FAM110B;PALM;LRAT;GPC4;PHLDA2;BVES;CACNG4;FADS1;ABCC3;HES6;UNC5B;EMP2;KLF4;MEIS3;KLK10;SULF2;ACTA1;H1F0;LOX;PSAT1;ADM2;PITPNM3;UST;MFAP2;CYP1A1;SPIRE1;SGK1;BCAT1;PRR11;RBM24;OSBP2;TUBA8
CEBPB_A549_hg19	55/2860	0.000299285	0.0202017	-1.62475	13.1834	SLC7A11;CLU;CLGN;TUBA1A;KYNU;ENC1;SESN2;ANKRD1;PHGDH;UPP1;CHAC1;PITX1;FADS1;SYBU;CTSC;ABCC3;MMP1;FST;KIF23;PLCB4;MTHFD2;IL1B;NUPR1;SGK1;BCAT1;S100A9;JDP2;KANK4;RBM47;AKNA;NNMT;C1S;SLC1A4;HSPA13;SLC7A1;ADAMTS15;DRAM1;NFIL3;CBS;HMOX1;S100A12;STK38L;GPC6;PCK2;TSLP;CBX4;ASNS;FAM213A;KLK10;MLLT11;AKR1B10;PSAT1;GNB4;FOXA2;AARS
ZBTB7A_ECC-1_hg19	38/1896	0.00145088	0.0904009	-1.6096	10.5197	KCNG1;OTUB2;TAGLN;ALDH1L1;RTKN2;TNFAIP3;CRIP2;LTBP2;C2CD4C;CLU;AQP3;EGFR;FOXO1;CDC20;CNN1;DRAM1;FTH1;LAMP3;STMN1;SCN9A;TSPAN2;CHAC1;GABRE;UNC5B;GSR;FANCE;ADAM19;CENPE;COL5A1;P4HA2;PSAT1;MAP1B;SLCO2A1;TCEA1;MYL9;JDP2;TUBA8;AARS
JUND_HCT116_hg19	11/348	0.00367361	0.185977	-1.87393	10.5064	CENPE;ERRFI1;H1F0;KRT80;CYP1A1;ANKRD1;TCEA1;LOC730755;CLU;KANK4;ATF3
TCF3_myocyte_mm9	39/1987	0.00182858	0.105796	-1.65496	10.4332	ERRFI1;KRT80;CRIP2;SYNE3;NFIL3;LURAP1L;TUBB3;STC2;RPS6KA2;FTH1;PALM;STMN1;ENC1;ANKRD1;HMOX1;NRCAM;CHAC1;SRGAP3;BVES;IVNS1ABP;HES6;EGLN3;SEMA6A;UNC5B;SEMA6D;FANCE;SULT2B1;ERN1;ACTA1;H1F0;PIK3IP1;PSAT1;MAP1B;PXDN;FGFR3;RBM24;MYL9;ATF3;FBN1
CEBPB_HCT116_hg19	10/303	0.00408515	0.194645	-1.86378	10.2515	DRAM1;NFIL3;FST;ENC1;SESN2;ANKRD1;TRIB3;CHAC1;SLC7A11;CLGN
NFIC_SK-N-SH_hg19	16/663	0.00731772	0.309497	-1.81446	8.92254	KRT80;NNMT;SEMA6A;TSLP;SCD5;PLAT;GPCPD1;CLU;IL6;NFIL3;ENC1;PXDN;SCN9A;ANKRD1;IGFBP6;UPP1
MYOD1_myocyte_mm9	55/3164	0.00322503	0.174152	-1.53566	8.80981	SPARC;TFRC;SLC7A11;ETS1;SYNE3;CLU;LFNG;LURAP1L;CSRP1;RPS6KA2;PALM;ENC1;ANKRD1;FLOT1;NRCAM;CHAC1;UPP1;HES6;SEMA6A;SEMA6D;GPCPD1;SULT2B1;ERN1;ACTA1;LOX;PXDN;NUPR1;MYL9;RBM24;ATF3;KRT80;AKNA;CRIP2;LTBP2;SLC7A1;NFIL3;STC2;PDPN;HMOX1;IGFBP6;PPARGC1A;SH3BGR;IVNS1ABP;EGLN3;CBX4;KLF4;MLLT11;IL6;PSAT1;CTH;TACC1;FGFR3;SNTB1;TUBA8;FBN1
NR3C1_ECC-1_hg19	8/237	0.00862206	0.332565	-1.83564	8.7256	ALDH1L1;KRT80;TMPRSS4;KRT13;ANKRD1;LOXL4;LOC730755;EGFR
STAT3_HeLa-S3_hg19	37/1974	0.0051793	0.233069	-1.63525	8.60644	ERRFI1;RBM47;KRT80;NNMT;C1S;SLC7A11;IFIT1;HSPA13;IQGAP3;SLC7A1;CLGN;NFIL3;TUBB3;IMPA2;STC2;KYNU;FTH1;ENC1;ANKRD1;S100A12;IGFBP6;GBP1;CTSC;GPCPD1;RHOB;SULT2B1;IL6;AKR1B10;LOX;IL1B;CTH;EPPK1;S100A9;PRR11;S100A8;ATF3;PTGES
TCF12_myocyte_mm9	25/1223	0.00764191	0.309497	-1.76131	8.58481	KRT80;SPARC;CRIP2;LURAP1L;TUBB3;FTH1;ANKRD1;FLOT1;KIF21B;SRGAP3;SH3BGR;HES6;EGLN3;FST;ACTA1;H1F0;PLCB4;COL1A2;LOX;PSAT1;NUPR1;SPRR1A;FGFR3;MYL9;ATF3
NR2F2_HepG2_hg19	6/148	0.0095336	0.335749	-1.80753	8.41031	ERRFI1;LOX;FAM129A;KIF21B;FILIP1L;GPC6
FOSL2_SK-N-SH_hg19	12/469	0.012521	0.405681	-1.86506	8.1696	ERRFI1;KRT80;NNMT;TUBB3;MFAP2;ANKRD1;IGFBP6;INHBA;UPP1;LOC730755;MMP10;ATF3
RAD21_HeLa-S3_hg19	36/2000	0.0107553	0.362992	-1.64322	7.44766	ERRFI1;SCARB1;RBM47;C1S;CLU;AQP3;ETS2;FOXO1;EGFR;TUBB3;KYNU;ANKRD1;SPOCK1;S100A12;PPARGC1A;FADS1;HES6;EGLN3;UNC5B;ASNS;GPCPD1;MMP10;SLC16A14;RHOB;SULF2;MLLT11;ERN1;IL6;PIK3IP1;KIF4A;IL1B;CTH;TRIB3;S100A9;S100A8;FBN1
TEAD4_SK-N-SH_hg19	12/493	0.0178459	0.498453	-1.80888	7.28252	KRT80;SPARC;NNMT;PXDN;ANKRD1;KIF23;UPP1;GPCPD1;BCAT1;LOC730755;CLU;PRR11
EP300_MCF-7_hg19	6/175	0.0202774	0.529829	-1.80484	7.0357	SULT2B1;STC2;ANKRD1;KRT13;AQP3;GPC6
ETS1_MEL cell line_mm9	34/1902	0.0144378	0.449794	-1.6511	6.99721	AKNA;FAM129A;SLC1A4;SLC7A11;SLC7A1;CSRP1;CBS;STC2;FTH1;SESN2;FLOT1;HMOX1;PHGDH;UPP1;KIF21B;IGFBP6;PCK2;GSR;KIF23;FANCE;RHOB;ERN1;IL6;PLCB4;PSAT1;CTH;IL1B;ADM2;SPIRE1;TRIB3;TACC1;NUPR1;ATF3;JDP2
MYOG_myocyte_mm9	59/3623	0.00929223	0.335749	-1.48293	6.93799	ERRFI1;SPARC;LOXL4;SYNE3;ETS1;CLGN;LFNG;TUBA1A;CSRP1;LURAP1L;PALM;ENC1;FAM110B;FLOT1;ANKRD1;CHAC1;BVES;HES6;UNC5B;SEMA6D;FST;EMP2;GPCPD1;SULT2B1;ERN1;ACTA1;PXDN;TRIB3;NUPR1;MYL9;RBM24;KANK4;POPDC3;KRT80;CRIP2;IQGAP3;HSPA13;NFIL3;PDPN;SPOCK1;HMOX1;LRIG3;TSPAN2;SRGAP3;SH3BGR;IVNS1ABP;EGLN3;CBX4;ASNS;FAM213A;MLLT11;GCLC;COL5A1;PSAT1;TCEA1;MSRB3;TACC1;FGFR3;TUBA8
FOSL2_MCF-7_hg19	9/329	0.0196089	0.529441	-1.73112	6.80635	KRT80;GPNMB;TUBB3;ANKRD1;LOXL4;S100A12;TNFAIP3;UPP1;SPRR1B
EP300_ECC-1_hg19	14/635	0.0236671	0.580919	-1.72529	6.4589	TAGLN;KRT80;NEBL;TMPRSS4;CRIP2;SULT2B1;H1F0;PSAT1;ANKRD1;TCEA1;SLIT3;CHAC1;JDP2;SH3BGR
FOXM1_ECC-1_hg19	13/578	0.0249034	0.593287	-1.74357	6.43856	KRT80;TAGLN;PLK1;LOXL4;KIF23;SLC7A11;HSPA13;CDC20;CENPE;CENPF;KIF4A;ANKRD1;PRR11
eGFP-FOS_K562_hg19	35/2000	0.0176181	0.498453	-1.54727	6.24916	SPRR3;ERRFI1;IL1RN;NNMT;TNFAIP3;PLAT;SLC1A4;HSPA13;CLU;AQP3;SLC7A1;LTBP1;LFNG;TUBB3;IMPA2;SESN2;SCN9A;UPP1;PHLDA2;FADS1;NEBL;GSR;PLK1;L1CAM;KLF4;ADAM19;IL6;PSAT1;HKDC1;MFAP2;PIR;TCEA1;MYL9;AARS;PTGES
POLR2A_embryonic fibroblast_mm9	35/2000	0.0176181	0.498453	-1.54588	6.24353	ERRFI1;ALDH1L1;LAMA1;SLC1A4;IQGAP3;ETS1;CDH4;TUBA1A;LURAP1L;TUBB3;STC2;SESN2;ENC1;ANKRD1;TSPAN2;SRGAP3;GABRE;SEMA6A;CBX4;UNC5B;ASNS;INHBA;BPGM;FAM213A;KLF4;RHOB;ERN1;GCLC;CENPF;CTH;UST;NUPR1;MYL9;TUBA8;AARS
EP300_SK-N-SH_hg19	43/2603	0.0216993	0.549263	-1.56073	5.97832	KRT80;NNMT;TFRC;PLAT;SLC7A11;CLU;HSPA13;ETS2;TSKU;LFNG;TUBA1A;TUBB3;FTH1;ANKRD1;NRCAM;UPP1;PPARGC1A;GPC6;CACNG4;SH3BGR;CTSC;FADS1;POSTN;SEMA6A;TSLP;UNC5B;MX1;GPCPD1;L1CAM;RHOB;MLLT11;SPOCD1;ADAM19;SLC6A6;H1F0;GCLC;COL1A2;PIK3IP1;PSAT1;MAP1B;MFAP2;BCAT1;FBN1
EP300_CH12.LX_mm9	34/2000	0.0280188	0.613383	-1.64736	5.88911	SCARB1;RBM47;SERPINE2;FAM129A;TNFAIP3;IFIT1;SLC7A1;LTBP1;ETS1;IQGAP3;TUBB3;KYNU;ENC1;SESN2;EPSTI1;FLOT1;HMOX1;CTSC;GBP6;MOCOS;MX1;KIF23;BPGM;FANCE;RHOB;MLLT11;ADAM19;H1F0;BCAM;AKR1B10;EPPK1;LCP1;ATF3;JDP2
HDAC2_HepG2_hg19	7/255	0.0367107	0.743391	-1.72338	5.69523	ABCC3;ERRFI1;SCN9A;HMOX1;CLU;GPC6;SNTB1
EZH2_astrocyte_hg19	34/2000	0.0280188	0.613383	-1.54794	5.5337	ALDH1L1;RBM47;BEX2;RTKN2;FAM129A;LOXL4;CLU;IQGAP3;ETS1;FOXO1;CLGN;CDH4;DRAM1;CBS;RPS6KA2;GPC4;SLC13A5;SYBU;CACNG4;HES6;SYT1;ENTPD3;MOCOS;ARHGEF16;KCNIP4;EMP2;KLF4;SULF2;BCAM;CENPF;MTHFD2;PIR;SGK1;PRR11
RAD21_MCF-7_hg19	41/2508	0.0289089	0.614369	-1.53364	5.43463	C1S;SERPINE2;TNFAIP3;CLU;LTBP1;FOXO1;ETS2;CDC20;KYNU;ENC1;STK38L;SPOCK1;SLIT3;IGFBP6;PHLDA2;SEMA6A;CBX4;FST;COL22A1;ARHGEF16;PLK1;AKR1C2;EMP2;POU2F2;KLK10;SLC16A14;SULF2;MLLT11;SULT2B1;SPOCD1;SLC6A6;IL6;BCAM;COL1A2;LOX;UST;PXDN;S100A9;RBM24;SPRR1B;FOXA2
SUZ12_K562_hg19	34/2000	0.0280188	0.613383	-1.46841	5.24939	KCNG1;ERRFI1;ALDH1L1;RBM47;BEX2;SERPINE2;LAMA1;LTBP2;C2CD4C;ETS2;FOXO1;CLGN;TUBA1A;CSRP1;ENC1;EPSTI1;NRCAM;BVES;TSLP;UNC5B;FST;KLF4;FAM213A;SULF2;SPOCD1;SULT2B1;COL5A1;PITPNM3;CYP1A1;MSRB3;TACC1;RBM24;KANK4;OSBP2
CTCF_osteoblast_hg19	33/2000	0.0432493	0.769964	-1.6485	5.17755	RBM47;SPARC;C1S;SLC7A11;PHYHIP;CLU;AQP3;FOXO1;CLGN;DRAM1;TUBA1A;KYNU;SCN9A;HMOX1;SPOCK1;CTSC;FADS1;UNC5B;KCNIP4;ASNS;BPGM;GPCPD1;MMP10;SLC16A14;SULF2;CENPF;PIK3IP1;LOX;PSAT1;PIR;FIBIN;SGK1;JDP2
CEBPB_HepG2_hg19	56/3621	0.0295808	0.614369	-1.46011	5.14051	ERRFI1;RTKN2;TNFAIP3;SLC7A11;IFIT1;CLGN;SESN2;ANKRD1;PHGDH;CHAC1;UPP1;FADS1;CTSC;SYBU;ABCC3;FST;KIF23;EMP2;BPGM;GPCPD1;RHOB;LOX;MTHFD2;HKDC1;TRIB3;NUPR1;BCAT1;S100A9;KANK4;JDP2;SLC7A1;CNN1;DRAM1;NFIL3;CBS;STC2;HMOX1;PPARGC1A;GBP1;PCK2;IL32;CBX4;TSLP;MX1;ASNS;FAM213A;MLLT11;CENPE;PSAT1;CTH;GNB4;TCEA1;SNTB1;FOXA2;AARS;TUBA8
EP300_T47D_hg19	21/1155	0.0428175	0.769964	-1.62024	5.10506	IVNS1ABP;RBM47;KRT80;SEMA6A;KRT4;CBX4;TFRC;RTKN2;LPCAT1;CRIP2;GPCPD1;RHOB;SULT2B1;SLC6A6;PLCB4;DRAM1;ENC1;NUPR1;S100A9;JDP2;SH3BGR
STAT2_K562_hg19	7/271	0.0481923	0.813245	-1.67535	5.0806	IFI27;MX1;SCN9A;EPSTI1;TNFSF10;GNB4;IFIT1
JUND_SK-N-SH_hg19	27/1565	0.0411129	0.769964	-1.58561	5.06037	KRT80;NNMT;SPARC;RTKN2;PLAT;CLU;CNN1;GPNMB;TUBB3;TSPAN7;SCN9A;ENC1;ANKRD1;IGFBP6;UPP1;PHLDA2;IL32;ABCC3;TSLP;LOC730755;KLF4;GPCPD1;CENPE;IL6;MFAP2;ATF3;SPRR1B
ZNF217_MCF-7_hg19	27/1562	0.0403015	0.769964	-1.55166	4.98294	IL1RN;RBM47;KRT80;TMPRSS4;CRIP2;HSPA13;TGM1;TUBA1A;GPNMB;STC2;ANKRD1;FILIP1L;SYBU;IVNS1ABP;SEMA6A;NEBL;PLK1;EMP2;FAM213A;SULF2;SULT2B1;MLLT11;CENPF;BCAM;PLCB4;EPPK1;S100A8
NFIC_ECC-1_hg19	13/643	0.0511336	0.828365	-1.65356	4.91655	IL1RN;TMPRSS4;PLAT;FANCE;SULT2B1;IL6;PIK3IP1;ANKRD1;SLIT3;IGFBP6;NUPR1;CHAC1;SYBU
FOXM1_MCF-7_hg19	5/168	0.0545497	0.837474	-1.68541	4.90227	CDC20;CENPF;PLK1;KIF23;PRR11
CTCF_GM12891_hg19	33/2000	0.0432493	0.769964	-1.54264	4.84507	RBM47;FAM129A;SLC7A11;CLU;FOXO1;MYLK;CLGN;TUBA1A;CBS;RPS6KA2;HMOX1;SPOCK1;LRIG3;CHAC1;SRGAP3;SH3BGR;FADS1;CTSC;IVNS1ABP;SEMA6A;GPCPD1;SLC16A14;RHOB;SULF2;MLLT11;ERN1;ADAM19;GCLC;PIK3IP1;PIR;SPIRE1;JDP2;TUBA8
GATA3_SK-N-SH_hg19	21/1185	0.0534989	0.837474	-1.63623	4.79104	ERRFI1;POPDC3;KRT80;SPARC;NNMT;TSLP;FST;SLC7A11;GPCPD1;LOC730755;IFIT1;CLU;SULT2B1;COL3A1;COL1A2;MFAP2;ANKRD1;BCAT1;PPARGC1A;GPC6;FBN1
RCOR1_IMR-90_hg19	32/1930	0.0437263	0.769964	-1.51482	4.7411	POPDC3;NNMT;LOXL4;SLC1A4;PLAT;LTBP2;CLU;TSKU;CNN1;DRAM1;IGFBP6;HES6;CBX4;MMP1;ARHGEF16;L1CAM;ADAM19;SPOCD1;MLLT11;SULT2B1;SLC6A6;H1F0;PSAT1;PITPNM3;ID4;FIBIN;TCEA1;TRIB3;NUPR1;MYL9;ATF3;SPRR1B
CTCF_mammary epithelial cell_hg19	40/2522	0.0462727	0.797466	-1.52956	4.70066	RBM47;C1S;TFRC;TNFAIP3;SLC1A4;SLC7A11;CLU;AQP3;ETS2;DRAM1;SPOCK1;HMOX1;LRAT;SRGAP3;SLC13A5;BVES;CTSC;FADS1;IVNS1ABP;SEMA6A;ENTPD3;UNC5B;ARHGEF16;ASNS;EMP2;BPGM;INHBA;GPCPD1;SLC16A14;MMP10;SULF2;RHOB;MLLT11;SPOCD1;SLC6A6;PIK3IP1;PIR;TRIB3;SGK1;RBM24
STAT1_K562_hg19	8/345	0.0605537	0.860221	-1.63205	4.57663	IFI27;C1S;MX1;SCN9A;TNFSF10;GNB4;EPSTI1;IFIT1
RAD21_HepG2_hg19	42/2685	0.0499823	0.826238	-1.50744	4.51641	ERRFI1;SCARB1;RBM47;C1S;SLC7A11;CLU;AQP3;TSKU;FOXO1;CLGN;DRAM1;KYNU;FTH1;SCN9A;ENC1;FAM110B;ANKRD1;HMOX1;SPOCK1;LRIG3;SRGAP3;SLC13A5;FADS1;IVNS1ABP;HES6;PLK1;ARHGEF16;EMP2;GPCPD1;RHOB;SULF2;MLLT11;SPOCD1;SLC6A6;BCAM;PIK3IP1;PIR;TCEA1;TRIB3;SNTB1;KANK4;FOXA2
CTCF_skin fibroblast_hg19	32/2000	0.0647821	0.860221	-1.58798	4.34586	RBM47;C1S;LAMA1;TNFAIP3;CLU;FOXO1;MYLK;CLGN;CBS;FAM110B;HMOX1;SPOCK1;BVES;FADS1;HES6;SEMA6A;KCNIP4;ASNS;EMP2;BPGM;GPCPD1;SLC16A14;MMP10;SULF2;MLLT11;ADAM19;ERN1;PIK3IP1;PIR;SPIRE1;SGK1;JDP2
RAD21_SK-N-SH_hg19	49/3228	0.0547977	0.837474	-1.45498	4.22541	KCNG1;SPARC;SERPINE2;PLAT;SLC7A11;CLU;ETS2;CLGN;TUBA1A;SCN9A;FAM110B;ENC1;PHLDA2;BVES;CTSC;FADS1;SEMA6A;UNC5B;ARHGEF16;GPCPD1;MMP10;RHOB;ADAM19;BCAM;MAP1B;SGK1;RBM24;RBM47;C1S;LTBP1;FOXO1;EGFR;SPOCK1;HMOX1;SLIT3;SRGAP3;IGFBP6;CBX4;COL22A1;GSR;POU2F2;SLC16A14;SULF2;MLLT11;COL1A2;PIK3IP1;CTH;PIR;FOXA2
CBX2_K562_hg19	32/2000	0.0647821	0.860221	-1.54395	4.22536	ERRFI1;BEX2;SERPINE2;RTKN2;TMPRSS4;FAM129A;LTBP2;ETS2;CLGN;TUBA1A;ENC1;SCN9A;EPSTI1;PHGDH;LRAT;NRCAM;UPP1;CACNG4;SH3BGR;ENTPD3;FST;SCD5;EMP2;NAV2;PITPNM3;GNB4;MSRB3;TACC1;S100A8;JDP2;ATF3;PTGES
ESR1_T47D_hg19	9/425	0.0758884	0.960463	-1.59789	4.12015	SULT2B1;ERN1;ERRFI1;TUBA1A;AKNA;KRT4;STC2;KRT13;GPC6
EZH2_keratinocyte_hg19	32/2000	0.0647821	0.860221	-1.49225	4.08388	SCARB1;ALDH1L1;ETS1;CLGN;LFNG;CNN1;TUBA1A;RPS6KA2;LAMP3;FAM110B;HMOX1;NRCAM;LRAT;SLC13A5;FILIP1L;GPC6;SYBU;POSTN;TSLP;ENTPD3;MOCOS;MEIS3;POU2F2;SLC16A14;MAP1B;ADM2;CYP1A1;TACC1;PRR11;RBM24;S100A8;TUBA8
CTCF_GM10266_hg19	32/2000	0.0647821	0.860221	-1.48943	4.07616	RBM47;C1S;TNFAIP3;SLC1A4;LTBP2;CLU;AQP3;FOXO1;CLGN;CSRP1;CBS;KYNU;FAM110B;HMOX1;SPOCK1;LRIG3;CHAC1;SRGAP3;FADS1;HES6;SEMA6A;BPGM;GPCPD1;MMP10;SLC16A14;SULF2;MLLT11;ADAM19;PIK3IP1;PIR;TRIB3;JDP2
CTCF_bronchial epithelial cell_hg19	32/2023	0.0730752	0.939538	-1.54525	4.04279	RBM47;C1S;FAM129A;SLC1A4;CLU;AQP3;KYNU;SPOCK1;HMOX1;LRIG3;SRGAP3;CHAC1;BVES;CTSC;FADS1;ABCC3;ENTPD3;ASNS;EMP2;BPGM;GPCPD1;MMP10;SLC16A14;RHOB;SULF2;MLLT11;SULT2B1;SPOCD1;CENPF;PIK3IP1;PIR;TRIB3
CTCF_brain microvascular endothelial cell_hg19	28/1747	0.0796922	0.993087	-1.58203	4.00187	RBM47;C1S;CLU;AQP3;CLGN;KYNU;SPOCK1;HMOX1;LRIG3;SRGAP3;CHAC1;FADS1;SEMA6A;UNC5B;KCNIP4;ASNS;EMP2;BPGM;GPCPD1;SLC16A14;MMP10;SULF2;MLLT11;PIK3IP1;PIR;FIBIN;TRIB3;SGK1
CTCF_fibroblast of gingiva_hg19	35/2237	0.0705762	0.922043	-1.49046	3.9513	RBM47;C1S;FAM129A;CLU;AQP3;ETS2;CLGN;TUBA1A;CBS;SPOCK1;HMOX1;SRGAP3;CHAC1;CTSC;FADS1;UNC5B;KCNIP4;SCD5;ASNS;EMP2;BPGM;GPCPD1;SLC16A14;MMP10;RHOB;SULF2;MLLT11;CENPF;PIK3IP1;PIR;FIBIN;TRIB3;SGK1;JDP2;SNTB1
EZH2_mammary epithelial cell_hg19	32/2000	0.0647821	0.860221	-1.42352	3.89579	TAGLN;RBM47;IL1RN;FAM129A;SLC1A4;SLC7A11;ETS1;TUBB3;SCN9A;TNFSF10;STK38L;PHGDH;SRGAP3;CHAC1;SYBU;SEMA6D;KCNIP4;SLC16A14;SULF2;H1F0;LOX;COL5A1;MTHFD2;ADM2;MAP1B;PIR;NUPR1;SGK1;PRR11;S100A9;SNTB1;SPRR1B
TBP_HepG2_hg19	32/2000	0.0647821	0.860221	-1.40768	3.85244	IFIT1;FOXO1;SESN2;ANKRD1;TNFSF10;HMOX1;GABRE;SLC13A5;SH3BGR;CTSC;IVNS1ABP;HES6;G6PD;SEMA6A;MX1;MOCOS;GSR;EMP2;KIF23;BPGM;FANCE;BCAM;CENPF;PIK3IP1;LOX;P4HA2;KIF4A;MAP1B;CYP1A1;TCEA1;FGFR3;FOXA2
TEAD4_A549_hg19	9/447	0.0962002	1	-1.6085	3.76603	SULT2B1;ERRFI1;KRT80;NNMT;ANKRD1;UPP1;PRR11;GPC6;JDP2
POLR2A_limb_mm9	32/2000	0.0647821	0.860221	-1.36964	3.74832	ERRFI1;LAMA1;SLC1A4;IQGAP3;ETS1;TUBA1A;STC2;RPS6KA2;SESN2;HMOX1;SRGAP3;GABRE;PHLDA2;POSTN;SEMA6A;CBX4;NEBL;UNC5B;FST;ASNS;BPGM;KLF4;FAM213A;RHOB;ERN1;MLLT11;CENPF;GCLC;UST;FIBIN;MSRB3;MYL9
JUN_endothelial cell of umbilical vein_hg19	17/988	0.0946983	1	-1.54284	3.63656	IL32;ERRFI1;KRT80;NNMT;SPARC;SLC7A11;CLU;IQGAP3;MMP10;IL6;TUBA1A;DRAM1;ENC1;ANKRD1;SPIRE1;UPP1;ATF3
CBX3_HCT116_hg19	5/209	0.111859	1	-1.60965	3.52598	HES6;SEMA6A;GSR;LOC730755;S100A9
CTCF_LNCaP clone FGC_hg19	40/2661	0.089209	1	-1.41265	3.41406	RBM47;C1S;CLU;AQP3;FOXO1;ETS2;MYLK;CLGN;DRAM1;CBS;PALM;FAM110B;SPOCK1;SLIT3;CHAC1;SRGAP3;SLC13A5;FADS1;IVNS1ABP;HES6;SEMA6A;UNC5B;KCNIP4;ARHGEF16;ASNS;BPGM;KLF4;GPCPD1;MMP10;SLC16A14;SULF2;MLLT11;SULT2B1;SPOCD1;PIK3IP1;KIF4A;PIR;TRIB3;KANK4;OSBP2
EZH2_endothelial cell of umbilical vein_hg19	31/2000	0.0941464	1	-1.43342	3.38704	KCNG1;ALDH1L1;EGFR;SCN9A;EPSTI1;SLIT3;TSPAN2;GPC4;CHAC1;SLC13A5;GPC6;BVES;NEBL;KCNIP4;MOCOS;ASNS;GCLC;PLCB4;PIK3IP1;MTHFD2;KIF4A;CTH;MAP1B;ADM2;ID4;MSRB3;RBM24;PRR11;TUBA8;OSBP2;PTGES
RAD21_A549_hg19	45/3040	0.0893485	1	-1.39336	3.36526	SCARB1;RBM47;C1S;SERPINE2;TNFAIP3;LTBP2;CLU;AQP3;LTBP1;ETS2;EGFR;CLGN;KYNU;ENC1;SPOCK1;STK38L;SLIT3;SLC13A5;FADS1;IVNS1ABP;COL22A1;ARHGEF16;PLK1;AKR1C2;GPCPD1;KLF4;POU2F2;KLK10;SLC16A14;MMP10;SULF2;SPOCD1;SLC6A6;GCLC;IL6;BCAM;COL1A2;PIK3IP1;COL5A1;MAP1B;UST;PIR;SGK1;RBM24;FOXA2
CTCF_Caco-2_hg19	33/2152	0.0956916	1	-1.425	3.34394	RBM47;C1S;CLU;AQP3;ETS2;CLGN;DRAM1;CBS;SCN9A;SPOCK1;HMOX1;LRIG3;SRGAP3;CHAC1;CTSC;FADS1;ABCC3;SEMA6A;UNC5B;ASNS;EMP2;BPGM;GPCPD1;SLC16A14;MMP10;SULF2;MLLT11;CENPF;PIK3IP1;PIR;TRIB3;JDP2;FOXA2
EZH2_skeletal muscle myoblast_hg19	31/2000	0.0941464	1	-1.40597	3.32217	ERRFI1;RBM47;NTM;FAM129A;C2CD4C;ETS1;EGFR;ADAMTS15;CBS;RPS6KA2;LAMP3;PDPN;STK38L;LRAT;PHGDH;SRGAP3;GPC4;CACNG4;SH3BGR;KCNIP4;ARHGEF16;SULF2;PIK3IP1;ADM2;CTH;MFAP2;GNB4;CYP1A1;PRR11;KANK4;TUBA8
JUND_HeLa-S3_hg19	24/1492	0.0969193	1	-1.39664	3.25959	ABCC3;ERRFI1;KRT80;NNMT;MOCOS;LOXL4;SLC7A11;KLF4;HSPA13;CLU;IQGAP3;RHOB;SULT2B1;IL6;TUBB3;ENC1;ANKRD1;S100A12;UPP1;CHAC1;IGFBP6;PHLDA2;ATF3;SPRR1B
TFAP2A_HeLa-S3_hg19	31/1995	0.0918855	1	-1.3643	3.25687	RBM47;NNMT;SPARC;TFRC;LOXL4;CRIP2;PLAT;CDC20;DRAM1;CSRP1;TUBB3;STC2;ANKRD1;UPP1;PHLDA2;FADS1;G6PD;CBX4;FST;GSR;BPGM;FANCE;SULT2B1;IL6;COL5A1;CTH;UST;PRR11;S100A9;S100A8;PTGES
RFX5_IMR-90_hg19	9/478	0.129682	1	-1.58674	3.24118	TUBA1A;LOX;IFI27;PIK3IP1;TUBB3;CRIP2;FAM213A;PHYHIP;PRR11
POLR2A_heart_mm9	31/2000	0.0941464	1	-1.36901	3.23484	ERRFI1;ALDH1L1;ETS1;LFNG;TUBA1A;LURAP1L;STC2;SESN2;ENC1;TNFSF10;ANKRD1;TSPAN2;UPP1;GABRE;BVES;POSTN;SEMA6A;CBX4;KLF4;FAM213A;RHOB;ERN1;GCLC;COL5A1;CTH;UST;GNB4;MSRB3;NUPR1;TUBA8;FBN1
RAD21_IMR-90_hg19	31/2000	0.0941464	1	-1.34399	3.17571	KCNG1;ERRFI1;RBM47;C1S;TNFAIP3;PLAT;SLC7A11;CLU;CBS;SESN2;SCN9A;EPSTI1;SPOCK1;FADS1;CTSC;UNC5B;MX1;MOCOS;EMP2;INHBA;FAM213A;MMP10;SLC16A14;MLLT11;PIK3IP1;KIF4A;MFAP2;UST;JDP2;SNTB1;PTGES
TEAD4_ECC-1_hg19	31/2051	0.119352	1	-1.40164	2.97944	RBM47;TAGLN;KRT80;TMPRSS4;LTBP2;SLC7A11;CLU;ETS2;ADAMTS15;IMPA2;ANKRD1;STK38L;SLIT3;IGFBP6;CHAC1;PHLDA2;SEMA6A;NEBL;LOC730755;CENPF;BCAM;PLCB4;MTHFD2;PSAT1;ID4;MSRB3;FGFR3;PRR11;MYL9;JDP2;TUBA8
NR3C1_A549_hg19	28/1855	0.135782	1	-1.44131	2.87787	KCNG1;ERRFI1;KRT80;NNMT;C1S;CLU;EGFR;TSKU;ANKRD1;HMOX1;NRCAM;UPP1;IGFBP6;GPC6;FADS1;ABCC3;IVNS1ABP;CBX4;AKR1C2;GPCPD1;SULT2B1;H1F0;AKR1B10;PLCB4;MAP1B;UST;JDP2;FOXA2
SIN3A_HCT116_hg19	12/689	0.135441	1	-1.43672	2.87233	ERRFI1;CENPE;H1F0;CENPF;TFRC;PLK1;ASNS;KIF23;SLC7A11;PHLDA2;IQGAP3;ATF3
EP300_ES-Bruce4_mm9	30/2000	0.132735	1	-1.41833	2.86418	TFRC;LAMA1;AQP3;IQGAP3;TUBA1A;CSRP1;STC2;KYNU;ENC1;PDPN;STMN1;HMOX1;PHGDH;PITX1;GPC6;CTSC;FGFBP1;UNC5B;ASNS;GPCPD1;KLK10;ADAM19;CENPE;GCLC;PIR;TCEA1;TRIB3;NUPR1;BCAT1;JDP2
RAD21_H1-hESC_hg19	40/2750	0.128069	1	-1.3915	2.85979	ALDH1L1;C1S;SERPINE2;SLC7A11;CLU;AQP3;ETS2;EGFR;CLGN;SPOCK1;HMOX1;NRCAM;SLIT3;SRGAP3;SLC13A5;SYBU;FADS1;SEMA6A;SYT1;ENTPD3;UNC5B;COL22A1;SEMA6D;ARHGEF16;KCNIP4;MX1;EMP2;GPCPD1;SLC16A14;SULF2;ERN1;MLLT11;SPOCD1;ADAM19;SLC6A6;ACTA1;PIK3IP1;CTH;UST;RBM24
CTCF_BJ_hg19	32/2158	0.136857	1	-1.41023	2.80469	RBM47;C1S;FAM129A;SLC7A11;CLU;CLGN;DRAM1;CBS;SPOCK1;HMOX1;SLIT3;SRGAP3;FADS1;UNC5B;SCD5;ASNS;EMP2;BPGM;GPCPD1;SLC16A14;MMP10;SULF2;ADAM19;MLLT11;SPOCD1;CENPF;PIK3IP1;PSAT1;PIR;TRIB3;SGK1;JDP2
JUN_HeLa-S3_hg19	9/506	0.164572	1	-1.52118	2.74483	IL6;KRT80;NNMT;ENC1;ANKRD1;IGFBP6;CLU;IQGAP3;ATF3
CTCF_GM19238_hg19	30/2000	0.132735	1	-1.34753	2.72121	RBM47;C1S;TNFAIP3;CLU;FOXO1;CLGN;TUBA1A;CBS;HMOX1;SPOCK1;LRIG3;CHAC1;SRGAP3;BVES;FADS1;CTSC;HES6;EGLN3;KCNIP4;BPGM;GPCPD1;SLC16A14;MMP10;SULF2;MLLT11;ERN1;PIK3IP1;PIR;JDP2;TUBA8
CTCF_IMR-90_hg19	30/2000	0.132735	1	-1.34089	2.70778	ERRFI1;RBM47;SPARC;C1S;LPCAT1;AQP3;CLGN;DRAM1;CBS;SPOCK1;HMOX1;CHAC1;SRGAP3;CTSC;FADS1;UNC5B;ASNS;BPGM;KLF4;GPCPD1;MMP10;SLC16A14;SULF2;MLLT11;CENPF;PIK3IP1;PSAT1;PIR;SGK1;JDP2
POLR2A_cerebellum_mm9	30/2000	0.132735	1	-1.3221	2.66984	ALDH1L1;BEX2;NTM;LTBP2;ALDH1L2;SLC7A1;CDC20;ADAMTS15;CSRP1;CBS;IMPA2;ENC1;FAM110B;PDPN;PALM;TSPAN2;SLIT3;KIF21B;SH3BGR;SYBU;SEMA6A;NEBL;KCNIP4;GSR;KLF4;ADAM19;MSRB3;TRIB3;FGFR3;TUBA8
EP300_HepG2_hg19	45/3119	0.121297	1	-1.26475	2.668	ERRFI1;C1S;TFRC;TNFAIP3;SLC7A11;CLU;FOXO1;CLGN;DRAM1;IMPA2;KYNU;STC2;ENC1;SCN9A;ANKRD1;HMOX1;STK38L;UPP1;FILIP1L;SLC13A5;GABRE;FADS1;SH3BGR;CTSC;PCK2;IL32;ABCC3;ARHGEF16;GSR;MX1;MOCOS;KIF23;GPCPD1;LOC730755;SLC6A6;CENPE;GCLC;SLCO2A1;CYP1A1;TRIB3;NUPR1;FGFR3;SNTB1;FOXA2;AARS
CTCF_fibroblast of the aortic adventitia_hg19	34/2332	0.14962	1	-1.39699	2.65379	RBM47;SPARC;C1S;SLC7A11;CLU;AQP3;ETS2;CLGN;CBS;SPOCK1;HMOX1;SLIT3;SRGAP3;SLC13A5;FADS1;UNC5B;KCNIP4;EMP2;BPGM;GPCPD1;SLC16A14;MMP10;RHOB;SULF2;ADAM19;MLLT11;SPOCD1;CENPF;PIK3IP1;FIBIN;PIR;TRIB3;JDP2;SNTB1
RAD21_ECC-1_hg19	17/1070	0.157216	1	-1.42954	2.64484	IVNS1ABP;KRT80;SEMA6A;C1S;ARHGEF16;TNFAIP3;POU2F2;CLU;LTBP1;SULF2;SPOCD1;IL6;PIK3IP1;UST;ENC1;STK38L;SLIT3
REST_myocyte_mm9	30/2000	0.132735	1	-1.26138	2.54722	ERRFI1;SLC1A4;ALDH1L2;ETS1;EGFR;CDC20;LFNG;TUBA1A;CSRP1;TUBB3;RPS6KA2;SESN2;STMN1;LRIG3;CHAC1;FADS1;SEMA6A;UNC5B;ASNS;RHOB;ERN1;MLLT11;CENPF;GCLC;LOX;COL5A1;PSAT1;CTH;UST;MSRB3
POLR2A_small intestine_mm9	30/2000	0.132735	1	-1.26021	2.54486	ERRFI1;ALDH1L1;KRT80;PLAT;SLC1A4;AQP3;ETS1;IQGAP3;LURAP1L;STC2;SESN2;FAM110B;EPSTI1;LRAT;SRGAP3;GABRE;SEMA6A;CBX4;ASNS;BPGM;KLF4;FAM213A;RHOB;ERN1;GCLC;CTH;UST;SLCO2A1;MYL9;FBN1
CTCF_choroid plexus epithelial cell_hg19	21/1381	0.170459	1	-1.42115	2.51439	SYT1;C1S;ASNS;EMP2;SLC7A11;GPCPD1;CLU;SLC16A14;MMP10;CLGN;SULF2;MLLT11;PIK3IP1;KYNU;PIR;FIBIN;SPOCK1;SRGAP3;SGK1;BVES;FADS1
CTCF_GM12866_hg19	27/1812	0.156445	1	-1.32972	2.46671	RBM47;SLC7A11;CLU;AQP3;ETS2;CLGN;CBS;KYNU;SPOCK1;LRIG3;SRGAP3;SLC13A5;CTSC;FADS1;IVNS1ABP;UNC5B;KCNIP4;BPGM;GPCPD1;SLC16A14;SULF2;ADAM19;MLLT11;SPOCD1;CENPF;TRIB3;JDP2
ZC3H11A_ES-E14_mm9	15/949	0.18094	1	-1.43799	2.45838	ERRFI1;TAGLN;EGLN3;SEMA6A;ARHGEF16;KIF23;INHBA;POU2F2;CLU;COL1A2;NFIL3;SESN2;ENC1;SPOCK1;SLIT3
POLR2AphosphoS5_HCT116_hg19	24/1588	0.157359	1	-1.30584	2.41478	KCNG1;HES6;BEX2;SEMA6A;MX1;GPCPD1;FANCE;IFIT1;FOXO1;TSKU;CLGN;ERN1;SPOCD1;CENPF;CYP1A1;TCEA1;MSRB3;STK38L;HMOX1;LRAT;KIF21B;SRGAP3;GABRE;PTGES
STAT1_HeLa-S3_hg19	15/945	0.176908	1	-1.38955	2.40687	RBM47;NNMT;C1S;COL22A1;MX1;LPCAT1;TSKU;H1F0;DRAM1;COL1A2;IFI27;NFIL3;TUBB3;IMPA2;SLCO2A1
CTCF_A549_hg19	72/5283	0.142523	1	-1.22214	2.38104	SCARB1;SERPINE2;TNFAIP3;CLU;AQP3;ETS2;CLGN;CDC20;TUBA1A;KYNU;ENC1;SCN9A;BVES;FADS1;CTSC;SYBU;ABCC3;SEMA6A;UNC5B;ARHGEF16;EMP2;BPGM;GPCPD1;MMP10;SPOCD1;SULT2B1;ADAM19;BCAM;MTHFD2;TRIB3;SGK1;JDP2;RBM47;C1S;LTBP2;SLC1A4;IQGAP3;LTBP1;FOXO1;DRAM1;CBS;SPOCK1;HMOX1;STK38L;SLIT3;LRIG3;SRGAP3;SLC13A5;GABRE;PCK2;IVNS1ABP;CBX4;COL22A1;SCD5;PLK1;ASNS;AKR1C2;POU2F2;KLK10;SLC16A14;SULF2;MLLT11;SLC6A6;IL6;GCLC;…
CTCF_foreskin fibroblast_hg19	39/2745	0.166586	1	-1.3247	2.37418	RBM47;SPARC;C1S;LPCAT1;SLC7A11;CLU;AQP3;ETS2;CLGN;DRAM1;SCN9A;FAM110B;SPOCK1;HMOX1;SLIT3;SRGAP3;CHAC1;SLC13A5;FADS1;CTSC;UNC5B;SCD5;ASNS;EMP2;BPGM;GPCPD1;SLC16A14;MMP10;SULF2;MLLT11;SPOCD1;ADAM19;CENPF;PIK3IP1;PSAT1;PIR;FIBIN;TRIB3;JDP2
CTCF_GM12874_hg19	30/2065	0.173683	1	-1.34799	2.35968	SCARB1;RBM47;CLU;AQP3;ETS2;CLGN;DRAM1;CSRP1;SPOCK1;LRIG3;SRGAP3;CHAC1;BVES;CTSC;FADS1;HES6;SEMA6A;BPGM;GPCPD1;SLC16A14;MMP10;SULF2;MLLT11;SPOCD1;PIK3IP1;PSAT1;PIR;TRIB3;MYL9;JDP2
RFX5_SK-N-SH_hg19	16/1018	0.1767	1	-1.35366	2.3463	SYT1;CRIP2;GPCPD1;PHYHIP;RHOB;TUBA1A;PIK3IP1;IFI27;PSAT1;MTHFD2;TUBB3;CYP1A1;CHAC1;PRR11;FADS1;AARS
MAX_myocyte_mm9	18/1160	0.171859	1	-1.31608	2.31771	KRT80;SLC1A4;SLC7A11;SLC7A1;ALDH1L2;SYNE3;CDC20;MLLT11;LURAP1L;PIK3IP1;PSAT1;MTHFD2;ADM2;RPS6KA2;PHGDH;NUPR1;PCK2;AARS
MAFK_CH12.LX_mm9	29/2000	0.181554	1	-1.35739	2.31598	SCARB1;RBM47;TFRC;FAM129A;IFIT1;IQGAP3;ETS1;KYNU;PALM;TNFSF10;FLOT1;HMOX1;GBP1;MOCOS;MX1;GSR;KIF23;MMP10;RHOB;MLLT11;GCLC;BCAM;AKR1B10;CTH;TRIB3;EPPK1;NUPR1;LCP1;ATF3
TCF7L2_HeLa-S3_hg19	40/2827	0.169295	1	-1.25199	2.22367	ERRFI1;RBM47;NNMT;TFRC;RTKN2;SLC1A4;SLC7A11;IQGAP3;EGFR;ETS2;FOXO1;TSKU;FTH1;STMN1;SESN2;STK38L;S100A12;LRIG3;IGFBP6;SRGAP3;G6PD;FST;KIF23;BPGM;RHOB;MLLT11;CENPE;CENPF;COL5A1;LOX;MTHFD2;P4HA2;KIF4A;GNB4;TCEA1;NUPR1;PRR11;S100A8;ATF3;PTGES
CTCF_GM13977_hg19	29/2000	0.181554	1	-1.29451	2.2087	SCARB1;RBM47;LTBP2;AQP3;CLU;FOXO1;ETS2;CLGN;DRAM1;KYNU;HMOX1;SPOCK1;LRIG3;SRGAP3;SLC13A5;FADS1;HES6;EMP2;BPGM;GPCPD1;MMP10;SLC16A14;SULF2;MLLT11;PIK3IP1;PIR;SPIRE1;TRIB3;JDP2
FOS_endothelial cell of umbilical vein_hg19	29/2000	0.181554	1	-1.29428	2.20831	KRT80;PLAT;SLC7A11;HSPA13;CLU;TUBB3;SESN2;ENC1;ANKRD1;UPP1;PHLDA2;CTSC;MMP1;NEBL;ASNS;MMP10;RHOB;ERN1;CENPF;IL6;GCLC;PSAT1;MTHFD2;IL1B;MFAP2;GNB4;PIR;BCAT1;FBN1
CTCF_MCF-7_hg19	75/5540	0.150038	1	-1.15033	2.18203	SCARB1;ERRFI1;TFRC;SERPINE2;TNFAIP3;CLU;AQP3;ETS2;MYLK;CLGN;CDC20;KYNU;SCN9A;FAM110B;ENC1;CHAC1;KIF21B;PHLDA2;BVES;SYBU;CTSC;FADS1;ABCC3;SEMA6A;UNC5B;ARHGEF16;EMP2;BPGM;GPCPD1;MMP10;SULT2B1;ERN1;SPOCD1;BCAM;PLCB4;LOX;MTHFD2;PXDN;TRIB3;RBM24;MYL9;RBM47;BEX2;C1S;LTBP2;LTBP1;FOXO1;DRAM1;SPOCK1;HMOX1;LRIG3;SRGAP3;IVNS1ABP;SYT1;CBX4;NEBL;COL22A1;PLK1;ASNS;AKR1C2;POU2F2;KLK10;SLC16A14;SULF2;MLLT11;SLC6…
ZEB1_HepG2_hg19	4/188	0.195857	1	-1.33235	2.17222	ARHGEF16;HMOX1;NUPR1;SLC7A11
GTF2B_K562_hg19	29/2000	0.181554	1	-1.2608	2.15118	ERRFI1;SCARB1;BEX2;STK38L;CHAC1;PHLDA2;GABRE;SH3BGR;CTSC;FADS1;IVNS1ABP;HES6;EGLN3;CBX4;GSR;PLK1;KIF23;GPCPD1;KLF4;RHOB;ERN1;SLC6A6;CENPF;P4HA2;MAP1B;KIF4A;CTH;LCP1;FGFR3
ZNF143_H1-hESC_hg19	29/2000	0.181554	1	-1.26022	2.15019	SPARC;C1S;TFRC;FAM129A;IQGAP3;CLU;FOXO1;CBS;PDPN;HMOX1;SPOCK1;NRCAM;SYBU;EGLN3;UNC5B;GPCPD1;SLC16A14;MLLT11;ERN1;CENPE;CENPF;COL1A2;PIK3IP1;MTHFD2;MAP1B;GNB4;ID4;TCEA1;AARS
GABPA_MEL cell line_mm9	3/125	0.194732	1	-1.30601	2.13681	FTH1;MOCOS;PIR
MAFK_IMR-90_hg19	29/2000	0.181554	1	-1.25008	2.13289	AKNA;C1S;SLC7A11;IFIT1;CLU;TUBB3;STC2;SCN9A;EPSTI1;ANKRD1;HMOX1;CHAC1;GBP1;GBP6;IL32;GSR;INHBA;GPCPD1;LOC730755;IL6;CENPF;LOX;CTH;MFAP2;COL5A2;PIR;NUPR1;PRR11;AARS
REST_MCF-7_hg19	11/681	0.207885	1	-1.30152	2.0444	MLLT11;SLC6A6;BEX2;TFRC;TUBB3;SLC1A4;CRIP2;L1CAM;PPARGC1A;RAPGEFL1;CACNG4
EZH2_fibroblast of lung_hg19	29/2000	0.181554	1	-1.19397	2.03715	POPDC3;NTM;FAM129A;SLC1A4;C2CD4C;ETS1;FOXO1;ETS2;CLGN;RPS6KA2;EPSTI1;GPC4;SYBU;TSLP;SEMA6D;KCNIP4;KLK10;SLC16A14;SULF2;GCLC;BCAM;COL5A1;MTHFD2;CTH;MAP1B;PITPNM3;NUPR1;SGK1;PRR11
POLR2A_lung_mm9	29/2000	0.181554	1	-1.09328	1.86536	ALDH1L1;KRT80;PLAT;ETS1;CDH4;LURAP1L;LAMP3;PALM;ENC1;LRAT;TSPAN2;GABRE;FGFBP1;POSTN;CBX4;NEBL;FAM213A;ERN1;GCLC;AKR1B10;COL5A1;CTH;HKDC1;UST;FIBIN;MSRB3;NUPR1;MYL9;FBN1
FOSL1_HCT116_hg19	6/360	0.274074	1	-1.42886	1.84945	KRT80;LOC730755;CLU;SPRR1A;KANK4;ATF3
FOXA2_HepG2_hg19	6/349	0.251571	1	-1.30196	1.79674	LOX;KYNU;ANKRD1;LOXL4;CLGN;FOXA2
CTCF_cardiac fibroblast_hg19	28/2000	0.240944	1	-1.262	1.79607	C1S;SLC7A11;CLU;AQP3;CLGN;ENC1;SCN9A;SPOCK1;SLIT3;SRGAP3;FADS1;CTSC;UNC5B;ASNS;EMP2;BPGM;GPCPD1;MMP10;SLC16A14;RHOB;SULF2;MLLT11;SPOCD1;CENPF;PIK3IP1;PIR;SNTB1;JDP2
CTCF_GM12892_hg19	28/2000	0.240944	1	-1.24029	1.76517	RBM47;C1S;FAM129A;CLU;FOXO1;CLGN;TUBA1A;CBS;STC2;HMOX1;SPOCK1;KIF21B;CHAC1;FADS1;HES6;ASNS;POU2F2;GPCPD1;SLC16A14;SULF2;MLLT11;ERN1;SLC6A6;PIK3IP1;UST;PIR;SPIRE1;JDP2
JUN_H1-hESC_hg19	28/2000	0.240944	1	-1.22171	1.73872	TAGLN;SPARC;C1S;RTKN2;TNFAIP3;SLC7A11;CLU;CXCL14;TSKU;CNN1;TUBB3;PDPN;ANKRD1;STK38L;UPP1;SLC13A5;GPC6;FADS1;SEMA6A;ARHGEF16;GPCPD1;FAM213A;MMP10;RHOB;CENPE;COL5A1;MAP1B;AARS
CTCF_lung_mm9	28/2000	0.240944	1	-1.2151	1.72932	ERRFI1;C1S;LAMA1;TNFAIP3;SLC1A4;CLU;LTBP1;TUBA1A;LURAP1L;PALM;SPOCK1;SLC13A5;SYBU;FADS1;CTSC;UNC5B;SEMA6D;KIF23;GPCPD1;FANCE;SULF2;IL6;GCLC;MTHFD2;PIR;CYP1A1;NUPR1;ATF3
CTCF_GM12875_hg19	29/2082	0.244506	1	-1.21161	1.70657	RBM47;CLU;AQP3;ETS2;CLGN;DRAM1;SPOCK1;LRIG3;NRCAM;SRGAP3;CHAC1;SLC13A5;FADS1;IVNS1ABP;UNC5B;SCD5;EMP2;BPGM;GPCPD1;SLC16A14;MMP10;RHOB;SULF2;MLLT11;SPOCD1;CENPF;PIR;TRIB3;JDP2
MAZ_K562_hg19	28/2000	0.240944	1	-1.18987	1.69341	SPARC;NNMT;C1S;RTKN2;PLAT;CLU;IQGAP3;NRBP2;CSRP1;TNFSF10;SPOCK1;LRAT;KIF21B;PCK2;IL32;ENTPD3;MX1;BPGM;POU2F2;MEIS3;KLK10;SULF2;SPOCD1;CENPE;CENPF;P4HA2;CTH;AARS
GATA2_endothelial cell of umbilical vein_hg19	28/2000	0.240944	1	-1.18907	1.69227	KRT80;NNMT;SPARC;RTKN2;TNFAIP3;CLU;ETS2;LFNG;DRAM1;CSRP1;FTH1;ENC1;ANKRD1;UPP1;IGFBP6;GBP1;CTSC;PCK2;IVNS1ABP;POSTN;MMP1;INHBA;MMP10;ERN1;SULT2B1;IL6;PIK3IP1;SLCO2A1
MYC_MCF 10A_hg19	46/3382	0.221532	1	-1.11814	1.68525	ERRFI1;TFRC;RTKN2;SLC1A4;PLAT;CLU;IQGAP3;ETS2;FOXO1;TSKU;NRBP2;GPNMB;FTH1;STMN1;SESN2;FAM110B;HMOX1;KIF21B;GBP1;IL32;IVNS1ABP;ABCC3;EGLN3;SEMA6A;UNC5B;NEBL;SCD5;MX1;ASNS;KIF23;BPGM;FANCE;MMP10;SULF2;ERN1;H1F0;PIK3IP1;KIF4A;KIAA1456;TCEA1;MSRB3;S100A9;FGFR3;S100A8;SPRR1B;PTGES
MAFK_MEL cell line_mm9	11/738	0.286953	1	-1.33751	1.6698	NEBL;FTH1;RPS6KA2;GSR;MOCOS;PALM;FLOT1;NUPR1;UPP1;FANCE;GBP1
CTCF_pancreas_hg19	28/2000	0.240944	1	-1.17066	1.66606	RBM47;C1S;LPCAT1;SLC7A11;CLU;AQP3;FOXO1;CLGN;CSRP1;HMOX1;SPOCK1;FADS1;HES6;ENTPD3;KCNIP4;ASNS;EMP2;BPGM;GPCPD1;SLC16A14;MMP10;SULF2;ADAM19;MLLT11;SULT2B1;PIK3IP1;PIR;JDP2
POLR2A_MCF 10A_hg19	43/3155	0.227584	1	-1.10154	1.63053	KCNG1;SCARB1;ALDH1L1;SPARC;SERPINE2;C1S;TNFAIP3;IFIT1;TGM1;DRAM1;NFIL3;SESN2;FAM110B;HMOX1;LRAT;KIF21B;SRGAP3;GABRE;PPARGC1A;PCK2;HES6;SYT1;UNC5B;MX1;PLK1;SCD5;GSR;EMP2;FANCE;SLC6A6;LOX;P4HA2;CTH;ADM2;UST;KIAA1456;FIBIN;EPPK1;FGFR3;MYL9;SNTB1;SPRR1B;PTGES
CTCF_fibroblast of pulmonary artery_hg19	33/2429	0.272224	1	-1.23586	1.60802	RBM47;C1S;SLC7A11;CLU;AQP3;ETS2;CLGN;KYNU;PALM;SPOCK1;HMOX1;SRGAP3;SLC13A5;CTSC;FADS1;SEMA6A;UNC5B;ASNS;EMP2;BPGM;GPCPD1;SLC16A14;MMP10;SULF2;MLLT11;SPOCD1;CENPF;PIK3IP1;PIR;FIBIN;TRIB3;SGK1;JDP2
CTCF_fibroblast of villous mesenchyme_hg19	32/2341	0.264592	1	-1.19716	1.5917	RBM47;C1S;CLU;AQP3;ETS2;CLGN;CBS;SPOCK1;SRGAP3;SLC13A5;FADS1;ABCC3;UNC5B;ASNS;EMP2;BPGM;GPCPD1;SLC16A14;MMP10;SULF2;ADAM19;MLLT11;SPOCD1;CENPF;COL5A1;PIK3IP1;PSAT1;PIR;FIBIN;TRIB3;SGK1;JDP2
CTCF_HEK293_hg19	23/1654	0.279289	1	-1.22016	1.55633	UNC5B;EMP2;BPGM;GPCPD1;CLU;AQP3;SLC16A14;MMP10;CLGN;SULF2;MLLT11;SPOCD1;CENPF;PIK3IP1;CBS;PIR;SPOCK1;LRIG3;TRIB3;SRGAP3;SLC13A5;BVES;FADS1
FOSL2_HepG2_hg19	7/459	0.324851	1	-1.38349	1.55558	IL32;ALDH1L1;AKR1B10;TUBB3;ANKRD1;UPP1;CLU
E2F6_A549_hg19	21/1503	0.283789	1	-1.219	1.53536	KCNG1;IVNS1ABP;RTKN2;GSR;KIF23;C2CD4C;FANCE;GPCPD1;TSKU;CLGN;ERN1;CENPF;CSRP1;COL5A1;PSAT1;FAM110B;GNB4;TCEA1;LRIG3;NRCAM;PHLDA2
EP300_A549_hg19	19/1363	0.300239	1	-1.24404	1.4968	IVNS1ABP;ABCC3;KRT80;C1S;TFRC;GSR;CLU;TSKU;SLC6A6;CENPF;ENC1;ANKRD1;HMOX1;UPP1;NUPR1;GPC6;FADS1;FOXA2;AARS
CTCF_skeletal muscle myoblast_hg19	27/2000	0.310342	1	-1.20097	1.40523	SPARC;C1S;SLC7A11;CLU;AQP3;FOXO1;CLGN;TUBA1A;KYNU;SPOCK1;HMOX1;LRIG3;SRGAP3;UNC5B;ASNS;EMP2;BPGM;GPCPD1;MMP10;SLC16A14;SULF2;MLLT11;CENPF;PIK3IP1;PIR;SGK1;JDP2
NR2F2_MCF-7_hg19	9/616	0.334297	1	-1.27958	1.40207	IVNS1ABP;SULT2B1;KRT80;CSRP1;TMPRSS4;ANKRD1;UPP1;FAM213A;SULF2
FOXP2_PFSK-1_hg19	3/163	0.317959	1	-1.21753	1.39508	BCAM;TCEA1;TSKU
CBX8_K562_hg19	27/2000	0.310342	1	-1.1849	1.38643	ERRFI1;RBM47;BEX2;C1S;SERPINE2;RTKN2;C2CD4C;ALDH1L2;TUBA1A;NFIL3;GPNMB;ENC1;PHGDH;NRCAM;SRGAP3;CACNG4;SH3BGR;FST;SCD5;EMP2;MEIS3;FAM213A;PXDN;GNB4;MSRB3;ATF3;PTGES
CEBPD_K562_hg19	10/691	0.331608	1	-1.2093	1.33483	MLLT11;DRAM1;NFIL3;TFRC;FTH1;SCN9A;TRIB3;SLC7A11;CLGN;AARS
FOSL1_K562_hg19	12/849	0.337293	1	-1.22659	1.33306	NNMT;PIK3IP1;TUBB3;HKDC1;PLK1;TNFAIP3;IGFBP6;UPP1;PHLDA2;AQP3;CLU;ATF3
CTCF_GM12871_hg19	27/1993	0.303805	1	-1.11838	1.3324	RBM47;TFRC;LPCAT1;CLU;AQP3;FOXO1;ETS2;KYNU;SPOCK1;HMOX1;SRGAP3;SLC13A5;FADS1;GSR;ASNS;BPGM;GPCPD1;SLC16A14;MMP10;SULF2;ADAM19;MLLT11;SPOCD1;CENPF;PIK3IP1;PIR;JDP2
CTCF_BE2C_hg19	29/2174	0.324979	1	-1.18069	1.32709	C1S;CLU;HSPA13;AQP3;ETS2;CLGN;CBS;SCN9A;SPOCK1;SLIT3;SRGAP3;SLC13A5;SYBU;FADS1;SEMA6A;UNC5B;ARHGEF16;ASNS;EMP2;BPGM;GPCPD1;SLC16A14;MMP10;SULF2;MLLT11;SPOCD1;PIK3IP1;PIR;SGK1
CTCF_brain_mm9	27/2000	0.310342	1	-1.13281	1.32548	SCARB1;SERPINE2;TNFAIP3;CRIP2;CLU;RAPGEFL1;ADAMTS15;FAM110B;PALM;ENC1;HMOX1;SPOCK1;SRGAP3;SYBU;CTSC;FADS1;UNC5B;ASNS;KIF23;KLF4;GPCPD1;SULF2;IL6;PIK3IP1;PIR;FGFR3;RBM24
TEAD4_HepG2_hg19	4/244	0.344717	1	-1.23235	1.31249	ANKRD1;SLC7A11;CLU;GPC6
SMARCC1_HeLa-S3_hg19	27/2000	0.310342	1	-1.12045	1.31101	KRT80;C1S;CLU;ETS2;TSKU;EGFR;DRAM1;CSRP1;TUBB3;SESN2;S100A12;STK38L;CHAC1;UPP1;PHLDA2;SH3BGR;IVNS1ABP;ABCC3;EMP2;MLLT11;IL6;LOX;PSAT1;PIR;MSRB3;S100A9;PTGES
CTCF_C2C12_mm9	27/2000	0.310342	1	-1.11015	1.29896	ERRFI1;LAMA1;TNFAIP3;CRIP2;CLU;ETS2;PALM;ENC1;SPOCK1;STK38L;SLC13A5;BVES;FADS1;UNC5B;FST;ASNS;KIF23;GPCPD1;SULF2;ADAM19;GCLC;IL6;PIK3IP1;PIR;FIBIN;ATF3;OSBP2
CTCF_GM12868_hg19	20/1468	0.329929	1	-1.16908	1.29637	IVNS1ABP;RBM47;BPGM;GPCPD1;SLC16A14;MMP10;CLGN;RHOB;SULF2;MLLT11;SPOCD1;IL6;CENPF;KYNU;PIR;SPOCK1;LRIG3;TRIB3;SRGAP3;FADS1
CHD1_IMR-90_hg19	27/2000	0.310342	1	-1.07663	1.25974	KCNG1;LTBP2;LTBP1;SLC7A1;TSKU;TUBA1A;SESN2;HMOX1;SPOCK1;IGFBP6;PHLDA2;PITX1;G6PD;FST;EMP2;MEIS3;ADAM19;MLLT11;CENPE;COL1A2;COL5A1;P4HA2;GNB4;SPIRE1;RBM24;PRR11;AARS
FOS_HeLa-S3_hg19	12/860	0.353366	1	-1.19221	1.2402	ERRFI1;CENPF;KRT80;NNMT;PSAT1;ANKRD1;BPGM;IGFBP6;PRR11;CLU;ATF3;AARS
E2F1_HeLa-S3_hg19	27/2000	0.310342	1	-1.02689	1.20154	SLC7A1;TSKU;NRBP2;DRAM1;NFIL3;CSRP1;IMPA2;FTH1;STMN1;LRIG3;CHAC1;PHLDA2;PITX1;CTSC;ABCC3;ARHGEF16;GSR;EMP2;KLF4;FANCE;SLC6A6;CENPF;PSAT1;PITPNM3;GNB4;TCEA1;S100A9
RELA_GM12878_hg19	11/785	0.357775	1	-1.14865	1.18064	IL32;ERN1;ABCC3;IL1RN;MTHFD2;FAM129A;TNFAIP3;LCP1;BCAT1;ATF3;SNTB1
ZC3H11A_CH12.LX_mm9	19/1429	0.375612	1	-1.14267	1.1189	EGLN3;SEMA6A;CBX4;FAM129A;TNFAIP3;KIF23;INHBA;POU2F2;KLF4;CLU;LTBP1;IL6;GCLC;NFIL3;KYNU;ENC1;FLOT1;SLIT3;ATF3
CTCF_HCT116_hg19	41/3149	0.339666	1	-1.03052	1.11275	POPDC3;SERPINE2;TNFAIP3;LTBP2;CLU;AQP3;ETS2;CLGN;SPOCK1;LRAT;SLIT3;SRGAP3;IGFBP6;PHLDA2;BVES;FADS1;UNC5B;COL22A1;ARHGEF16;PLK1;EMP2;GPCPD1;POU2F2;KLK10;SLC16A14;MMP10;SULF2;MLLT11;SPOCD1;SLC6A6;IL6;COL1A2;PIK3IP1;P4HA2;UST;PIR;SPIRE1;TRIB3;S100A9;MYL9;FOXA2
NELFE_K562_hg19	5/334	0.382651	1	-1.13193	1.08737	HES6;TFRC;FTH1;STMN1;SESN2
CTCF_endothelial cell of umbilical vein_hg19	45/3469	0.338732	1	-1.00036	1.08293	C1S;TNFAIP3;CLU;AQP3;ETS2;CLGN;CBS;KYNU;SCN9A;SPOCK1;HMOX1;LRIG3;UPP1;SRGAP3;BVES;CTSC;FADS1;PCK2;IVNS1ABP;ABCC3;HES6;UNC5B;SEMA6D;GSR;MX1;SCD5;ARHGEF16;EMP2;BPGM;GPCPD1;SLC16A14;MMP10;SULF2;ADAM19;MLLT11;SPOCD1;CENPF;PIK3IP1;COL5A1;PSAT1;GNB4;PIR;TRIB3;SGK1;JDP2
RAD21_HCT116_hg19	26/1973	0.361012	1	-1.03441	1.05391	C1S;SERPINE2;TNFAIP3;CLU;LTBP1;ETS2;NFIL3;ENC1;SPOCK1;SLIT3;IGFBP6;SEMA6A;FST;COL22A1;ARHGEF16;INHBA;POU2F2;KLK10;SULF2;SPOCD1;IL6;COL1A2;SPIRE1;S100A9;SPRR1B;FOXA2
CTCF_fibroblast of skin of abdomen_hg19	30/2317	0.383937	1	-1.07957	1.03345	RBM47;C1S;CLU;AQP3;ETS2;CLGN;SPOCK1;HMOX1;SLIT3;SRGAP3;SLC13A5;FADS1;IVNS1ABP;UNC5B;ASNS;EMP2;BPGM;GPCPD1;MMP10;SULF2;MLLT11;SPOCD1;CENPF;PIK3IP1;PIR;FIBIN;TRIB3;SGK1;JDP2;OSBP2
CTCF_H54_hg19	26/2000	0.388134	1	-1.08007	1.02218	RBM47;C1S;CLU;AQP3;FOXO1;ETS2;CLGN;DRAM1;CBS;SPOCK1;SLIT3;SRGAP3;FADS1;SEMA6A;UNC5B;BPGM;KLF4;GPCPD1;MMP10;SLC16A14;SULF2;MLLT11;SPOCD1;PIK3IP1;PIR;SGK1
CTCF_cortical plate_mm9	26/2000	0.388134	1	-1.07874	1.02092	C1S;LAMA1;TNFAIP3;LTBP2;SLC1A4;CLU;LTBP1;ETS2;PALM;ENC1;SPOCK1;SLC13A5;SYBU;FADS1;KIF23;MEIS3;SULF2;IL6;PIK3IP1;COL5A1;MTHFD2;UST;PIR;CYP1A1;TACC1;TRIB3
CTCF_GM12869_hg19	24/1832	0.380175	1	-1.0555	1.02079	ABCC3;RBM47;SEMA6A;UNC5B;PLK1;BPGM;GPCPD1;CLU;AQP3;ETS2;RHOB;SULF2;MLLT11;SPOCD1;DRAM1;PIK3IP1;PIR;SPOCK1;LRIG3;TRIB3;SRGAP3;SLC13A5;JDP2;FADS1
CTCF_SK-N-SH_hg19	47/3657	0.359326	1	-0.994585	1.01798	RBM47;ALDH1L1;C1S;SERPINE2;TFRC;LPCAT1;TNFAIP3;LTBP2;CLU;ETS2;CLGN;CBS;RPS6KA2;ENC1;STK38L;SPOCK1;HMOX1;SLIT3;CHAC1;SRGAP3;FADS1;SYBU;IVNS1ABP;SYT1;ARHGEF16;PLK1;KCNIP4;ASNS;EMP2;BPGM;GPCPD1;SLC16A14;MMP10;SULF2;RHOB;MLLT11;SPOCD1;ADAM19;SLC6A6;GCLC;PIK3IP1;MTHFD2;P4HA2;PIR;TCEA1;SGK1;RBM24
EP300_osteoblast_hg19	26/2000	0.388134	1	-1.05824	1.00152	RBM47;RTKN2;C2CD4C;TSKU;DRAM1;PDPN;STK38L;CHAC1;SLC13A5;CTSC;ABCC3;UNC5B;NEBL;SCD5;MOCOS;MX1;ARHGEF16;ASNS;EMP2;SULF2;CENPE;SLC6A6;COL5A1;ADM2;GNB4;PRR11
EZH2_HepG2_hg19	26/2000	0.388134	1	-1.0513	0.994954	RBM47;BEX2;SLC7A11;ETS1;CLU;CLGN;ENC1;ANKRD1;EPSTI1;LRIG3;PHGDH;UPP1;GPC4;SYBU;GBP6;SULF2;ADAM19;ACTA1;COL3A1;PLCB4;PITPNM3;PIR;MSRB3;LCP1;BCAT1;SNTB1
PBX3_SK-N-SH_hg19	27/2063	0.371028	1	-0.969033	0.960775	OTUB2;PLAT;SLC7A11;HSPA13;FOXO1;TUBA1A;NFIL3;SESN2;ANKRD1;SLIT3;CHAC1;EGLN3;TSLP;PLK1;BPGM;INHBA;GPCPD1;MMP10;RHOB;ERN1;COL5A1;MTHFD2;MAP1B;MFAP2;PIR;FBN1;AARS
CTCF_keratinocyte_hg19	43/3361	0.380488	1	-0.993425	0.959947	RBM47;C1S;SLC7A11;CLU;AQP3;FOXO1;EGFR;ETS2;CLGN;NFIL3;CBS;KYNU;SCN9A;SPOCK1;HMOX1;LRIG3;CHAC1;SRGAP3;FADS1;CTSC;PCK2;FGFBP1;SEMA6A;ENTPD3;UNC5B;KCNIP4;ASNS;EMP2;BPGM;KLF4;GPCPD1;SLC16A14;MMP10;SULF2;MLLT11;SPOCD1;CENPF;PIK3IP1;PSAT1;PIR;TRIB3;SGK1;JDP2
CTCF_NB4_hg19	26/2000	0.388134	1	-1.01393	0.959588	RBM47;CLU;AQP3;ETS2;CLGN;DRAM1;TUBA1A;KYNU;SPOCK1;SRGAP3;SLC13A5;FADS1;IVNS1ABP;UNC5B;ARHGEF16;ASNS;BPGM;GPCPD1;SLC16A14;MMP10;SULF2;MLLT11;SPOCD1;PIK3IP1;PIR;TRIB3
BATF_GM12878_hg19	10/760	0.444136	1	-1.1726	0.951711	IVNS1ABP;ERN1;GBP6;STK38L;SLC1A4;CLU;GBP1;HSPA13;AQP3;ATF3
CTCF_ECC-1_hg19	16/1220	0.413017	1	-1.0656	0.942272	TAGLN;SEMA6A;ARHGEF16;LTBP2;POU2F2;LTBP1;CLU;SPOCD1;IL6;BCAM;COL1A2;SPIRE1;SPOCK1;SLIT3;IGFBP6;PHLDA2
SMC3_HepG2_hg19	26/2000	0.388134	1	-0.994162	0.940879	SCARB1;C1S;SLC1A4;SLC7A11;IFIT1;CLU;KYNU;ANKRD1;HMOX1;LRIG3;SLC13A5;GPC6;FADS1;ARHGEF16;GPCPD1;SLC16A14;RHOB;SULF2;MLLT11;SPOCD1;PIK3IP1;TCEA1;TRIB3;NUPR1;SNTB1;FOXA2
IKZF1_GM12878_hg19	26/2000	0.388134	1	-0.985466	0.932649	RBM47;IL1RN;FAM129A;TNFAIP3;SLC1A4;IFIT1;AQP3;FTH1;LAMP3;ENC1;EPSTI1;STK38L;UPP1;CTSC;IL32;GBP6;GPCPD1;ERN1;ADAM19;PIK3IP1;MTHFD2;TACC1;LCP1;BCAT1;PRR11;ATF3
FOXA1_ECC-1_hg19	6/435	0.434784	1	-1.1174	0.93069	CENPE;PLCB4;KRT13;ANKRD1;PHLDA2;RAPGEFL1
CTCF_fibroblast of dermis_hg19	26/2000	0.388134	1	-0.975745	0.923449	NNMT;C1S;SLC7A11;IFIT1;CLU;TUBA1A;ANKRD1;EPSTI1;SPOCK1;SLIT3;CTSC;FADS1;UNC5B;BPGM;GPCPD1;MMP10;SLC16A14;RHOB;SULF2;MLLT11;SPOCD1;PIK3IP1;PSAT1;PIR;SGK1;JDP2
MXI1_H1-hESC_hg19	26/2000	0.388134	1	-0.967102	0.915269	CLU;HSPA13;FOXO1;CDC20;CNN1;TUBA1A;CSRP1;SCN9A;SPOCK1;STK38L;SRGAP3;GPC6;SH3BGR;IVNS1ABP;SEMA6A;UNC5B;SEMA6D;MX1;MLLT11;CENPF;LOX;PSAT1;KIF4A;CTH;PIR;PRR11
REST_ECC-1_hg19	14/1057	0.409001	1	-1.00821	0.901382	BEX2;TFRC;SLC1A4;CRIP2;C2CD4C;L1CAM;RAPGEFL1;ACTA1;IL6;LOX;TUBB3;MAP1B;LCP1;CACNG4
NFYB_K562_hg19	26/2000	0.388134	1	-0.941809	0.891332	OTUB2;ERRFI1;SLC7A11;CDC20;CNN1;NFIL3;IMPA2;FTH1;STMN1;STK38L;SRGAP3;KIF21B;IVNS1ABP;PLK1;ASNS;KIF23;BPGM;GPCPD1;RHOB;SPOCD1;CENPE;CENPF;PSAT1;KIF4A;PRR11;AARS
GATA3_SH-SY5Y_hg19	26/2000	0.388134	1	-0.932993	0.882989	SPARC;NTM;RTKN2;HSPA13;CLU;ETS1;CLGN;CBS;RPS6KA2;SCN9A;STK38L;TSPAN2;FILIP1L;IVNS1ABP;EGLN3;SEMA6A;SYT1;UNC5B;ASNS;INHBA;PIK3IP1;MAP1B;GNB4;LCP1;BCAT1;ATF3
NANOG_H1-hESC_hg19	2/113	0.399943	1	-0.948124	0.868893	RBM47;TSKU
POLR2A_liver_mm9	26/2000	0.388134	1	-0.915071	0.866027	ERRFI1;ALDH1L1;SERPINE2;SLC1A4;ETS1;LFNG;TUBA1A;LURAP1L;KYNU;SESN2;ENC1;HMOX1;LRAT;LRIG3;ABCC3;HES6;SEMA6A;CBX4;UNC5B;KLF4;FAM213A;RHOB;ERN1;MLLT11;COL1A2;CTH
CTCF_kidney_mm9	26/2000	0.388134	1	-0.9132	0.864256	SCARB1;ERRFI1;C1S;LAMA1;RTKN2;TNFAIP3;CLU;KYNU;PALM;ENC1;SPOCK1;SRGAP3;SLC13A5;SYBU;FADS1;UNC5B;ASNS;KIF23;GPCPD1;SULF2;SULT2B1;IL6;PIK3IP1;PIR;FIBIN;OSBP2
FOSL1_H1-hESC_hg19	3/203	0.44889	1	-1.07689	0.862567	PIK3IP1;MFAP2;MEIS3
RCOR1_MEL cell line_mm9	20/1567	0.443025	1	-1.03632	0.843702	AKNA;FAM129A;KIF23;L1CAM;FANCE;GPCPD1;ALDH1L2;ERN1;TGM1;BCAM;IL6;CBS;STC2;RPS6KA2;IL1B;FTH1;FLOT1;UPP1;GPC4;IGFBP6
HDAC2_MCF-7_hg19	12/913	0.432103	1	-1.00408	0.842518	IVNS1ABP;MLLT11;SULT2B1;KRT80;SEMA6A;NEBL;UNC5B;ANKRD1;SLC7A11;KLF4;FADS1;PCK2
PRDM1_HeLa-S3_hg19	21/1625	0.416926	1	-0.949829	0.830954	IVNS1ABP;FGFBP1;NNMT;TFRC;FST;MX1;MOCOS;IFIT1;TSKU;IL6;DRAM1;PSAT1;IMPA2;STC2;UST;CHAC1;GABRE;PHLDA2;GBP1;PRR11;ATF3
POLR2A_olfactory bulb_mm9	26/2000	0.388134	1	-0.857041	0.811107	ERRFI1;SLC1A4;PLAT;EGFR;CLGN;LFNG;CDH4;TUBA1A;TUBB3;ENC1;PALM;SESN2;SPOCK1;SRGAP3;HES6;SEMA6A;CBX4;NEBL;PLK1;ASNS;FAM213A;RHOB;ERN1;CTH;UST;AARS
HNF4G_HepG2_hg19	8/605	0.454484	1	-1.0283	0.810908	IL32;ABCC3;ERRFI1;H1F0;KYNU;ARHGEF16;ENC1;TSKU
CTCF_fibroblast of lung_hg19	48/3799	0.406504	1	-0.888181	0.799506	POPDC3;RBM47;SPARC;C1S;SLC1A4;PLAT;SLC7A11;CLU;AQP3;ETS2;FOXO1;CLGN;DRAM1;TUBA1A;CSRP1;CBS;KYNU;SCN9A;SPOCK1;HMOX1;SLIT3;SRGAP3;CHAC1;SLC13A5;FADS1;CTSC;UNC5B;KCNIP4;GSR;ASNS;EMP2;BPGM;GPCPD1;SLC16A14;MMP10;SULF2;MLLT11;SPOCD1;ADAM19;SLC6A6;CENPF;PIK3IP1;PSAT1;FIBIN;PIR;TRIB3;SGK1;JDP2
JUND_T47D_hg19	2/123	0.44183	1	-0.928466	0.758398	ID4;CLU
CTCF_fibroblast of upper leg skin_hg19	21/1665	0.462241	1	-0.97715	0.754037	RBM47;C1S;SCD5;ASNS;EMP2;SLC7A11;GPCPD1;CLU;SLC16A14;MMP10;TSKU;CLGN;SULF2;MLLT11;PIK3IP1;CBS;SPOCK1;HMOX1;SRGAP3;JDP2;FADS1
CTCF_kidney epithelial cell_hg19	28/2227	0.453654	1	-0.94555	0.747382	C1S;CLU;ETS2;CLGN;DRAM1;SCN9A;SPOCK1;SLIT3;SRGAP3;CHAC1;FADS1;IVNS1ABP;SEMA6A;EMP2;BPGM;SLC16A14;MMP10;SULF2;MLLT11;SPOCD1;CENPF;PIK3IP1;PSAT1;PIR;TRIB3;SGK1;MYL9;JDP2
CTCF_HGPS cell_hg19	25/2000	0.471673	1	-0.984597	0.739894	RBM47;C1S;CLU;AQP3;FOXO1;CLGN;SCN9A;SPOCK1;HMOX1;CHAC1;SRGAP3;BVES;FADS1;HES6;SEMA6A;KCNIP4;BPGM;GPCPD1;SLC16A14;MMP10;SULF2;MLLT11;PIK3IP1;PIR;SGK1
EP300_MEL cell line_mm9	25/2000	0.471673	1	-0.980892	0.73711	SCARB1;AKNA;TNFAIP3;SLC7A11;AQP3;LTBP1;SYNE3;CBS;TUBB3;STC2;FTH1;SESN2;FLOT1;KIF21B;UPP1;IGFBP6;PCK2;KIF23;L1CAM;FANCE;SLC16A14;IL6;IL1B;NUPR1;ATF3
ETS1_CH12.LX_mm9	25/2000	0.471673	1	-0.96879	0.728016	RBM47;AKNA;TFRC;LOXL4;CRIP2;IFIT1;SLC7A1;IQGAP3;SYNE3;ETS1;CSRP1;TUBB3;EPSTI1;STK38L;PHGDH;KIF21B;CTSC;GBP6;HES6;MX1;FAM213A;MMP10;GCLC;CTH;SPRR1A
CTCF_GM12872_hg19	23/1823	0.456872	1	-0.921784	0.722081	IVNS1ABP;RBM47;SEMA6A;BPGM;GPCPD1;CLU;AQP3;SLC16A14;MMP10;ETS2;CLGN;SULF2;MLLT11;SPOCD1;DRAM1;PIK3IP1;KYNU;PIR;SPOCK1;TRIB3;SRGAP3;SLC13A5;FADS1
ZZZ3_GM12878_hg19	4/293	0.477848	1	-0.959542	0.708586	ACTA1;MEIS3;KLK10;GBP1
CTCF_WERI-Rb-1_hg19	23/1833	0.467731	1	-0.921209	0.699991	C1S;UNC5B;KCNIP4;EMP2;BPGM;GPCPD1;CLU;AQP3;MMP10;ETS2;CLGN;SULF2;MLLT11;SPOCD1;PIK3IP1;CBS;PIR;SPOCK1;LRIG3;TRIB3;SRGAP3;SYBU;FADS1
CTCF_GM06990_hg19	28/2240	0.466557	1	-0.894535	0.68197	SCARB1;CLU;ETS2;CLGN;DRAM1;KYNU;SPOCK1;HMOX1;LRIG3;SRGAP3;CHAC1;SLC13A5;CTSC;FADS1;ABCC3;SCD5;BPGM;GPCPD1;SLC16A14;MMP10;SULF2;MLLT11;SPOCD1;PIK3IP1;PIR;TRIB3;JDP2;TUBA8
CTCF_GM19240_hg19	25/2000	0.471673	1	-0.901733	0.677624	RBM47;C1S;CLU;FOXO1;MYLK;CLGN;HMOX1;SPOCK1;CHAC1;SRGAP3;FADS1;CTSC;HES6;SEMA6A;ASNS;BPGM;GPCPD1;SLC16A14;RHOB;SULF2;MLLT11;PIK3IP1;PIR;JDP2;TUBA8
CTCF_myotube_hg19	25/2000	0.471673	1	-0.900403	0.676625	SPARC;C1S;CLU;CLGN;DRAM1;CSRP1;GPNMB;SCN9A;ANKRD1;SPOCK1;HMOX1;LRIG3;CHAC1;SRGAP3;UNC5B;GPCPD1;MMP10;SLC16A14;SULF2;CENPF;PIK3IP1;PSAT1;PIR;SGK1;SNTB1
CHD1_CH12.LX_mm9	25/2000	0.471673	1	-0.874528	0.657181	AKNA;TFRC;FAM129A;SLC1A4;SLC7A1;HSPA13;ETS2;NFIL3;SESN2;PHGDH;KIF21B;CHAC1;PCK2;CBX4;KIF23;FANCE;RHOB;MLLT11;CENPE;AKR1B10;MTHFD2;TACC1;BCAT1;ATF3;JDP2
EZH2_myotube_hg19	25/2000	0.471673	1	-0.873634	0.656509	RBM47;ALDH1L1;FAM129A;C2CD4C;IQGAP3;PDPN;ANKRD1;SPOCK1;PHGDH;PPARGC1A;SYBU;ABCC3;FGFBP1;ENTPD3;ARHGEF16;GSR;FANCE;SULF2;SULT2B1;CENPF;AKR1B10;SLCO2A1;TRIB3;LCP1;PRR11
JUND_CH12.LX_mm9	18/1454	0.502588	1	-0.952371	0.655216	GBP6;SCARB1;POSTN;RBM47;MX1;FAM129A;KIF23;SLC1A4;FANCE;POU2F2;IQGAP3;RHOB;ADAM19;PIK3IP1;TUBB3;KYNU;SESN2;FLOT1
MYOG_C2C12_mm9	4/302	0.501336	1	-0.939987	0.649042	HES6;UNC5B;STMN1;RHOB
CTCF_bone marrow_mm9	25/2000	0.471673	1	-0.856513	0.643643	C1S;HSPA13;CLU;SYNE3;LTBP1;LFNG;TUBA1A;ENC1;PALM;STMN1;SPOCK1;CHAC1;FADS1;CTSC;IVNS1ABP;KIF23;FANCE;SULF2;MTHFD2;PIR;CYP1A1;TACC1;TRIB3;JDP2;ATF3
SMC3_SK-N-SH_hg19	25/2000	0.471673	1	-0.845401	0.635292	C1S;SERPINE2;LTBP2;CLU;LTBP1;ETS2;CLGN;ENC1;SPOCK1;SLIT3;IGFBP6;PHLDA2;BVES;SEMA6A;FST;ARHGEF16;POU2F2;KLK10;SLC16A14;SULF2;IL6;BCAM;COL1A2;LOX;FOXA2
NFYB_HeLa-S3_hg19	25/2000	0.471673	1	-0.836974	0.62896	ERRFI1;IFIT1;CDC20;CSRP1;NFIL3;STMN1;STK38L;PHGDH;LRIG3;CHAC1;FADS1;IVNS1ABP;HES6;PLK1;ASNS;KIF23;BPGM;GPCPD1;RHOB;CENPE;CENPF;KIF4A;CTH;PRR11;AARS
CTCF_embryonic fibroblast_mm9	25/2000	0.471673	1	-0.823936	0.619162	SCARB1;ERRFI1;LAMA1;TNFAIP3;CRIP2;CLU;AQP3;EGFR;ADAMTS15;TUBA1A;PALM;ENC1;SPOCK1;SLC13A5;SYBU;CTSC;FADS1;FST;ASNS;KIF23;SULF2;IL6;RBM24;JDP2;OSBP2
GATA1_K562_hg19	9/727	0.524892	1	-0.940612	0.606284	IVNS1ABP;H1F0;FTH1;HKDC1;SCN9A;TNFAIP3;AKR1C2;POU2F2;BCAT1
REST_H1-hESC_hg19	21/1680	0.47922	1	-0.817884	0.601632	TAGLN;BEX2;TFRC;UNC5B;FAM129A;CRIP2;C2CD4C;L1CAM;RAPGEFL1;ETS2;ACTA1;IL6;COL1A2;LOX;MTHFD2;TUBB3;MAP1B;COL5A2;PHGDH;PPARGC1A;CACNG4
MEF2A_GM12878_hg19	12/970	0.516475	1	-0.910149	0.601361	ERRFI1;TFRC;LAMP3;FAM129A;TCEA1;STK38L;SLC1A4;IFIT1;CTSC;ATF3;RHOB;AARS
CEBPB_H1-hESC_hg19	25/2000	0.471673	1	-0.790584	0.594099	TAGLN;BEX2;SPARC;RTKN2;HSPA13;CNN1;TUBA1A;HMOX1;PHGDH;GPC6;SYBU;FADS1;ABCC3;FANCE;GPCPD1;FAM213A;RHOB;GCLC;LOX;MTHFD2;MAP1B;FIBIN;S100A9;KANK4;JDP2
CTCF_GM10248_hg19	25/2000	0.471673	1	-0.781692	0.587417	RBM47;LTBP2;CLU;AQP3;FOXO1;CLGN;CBS;KYNU;HMOX1;SPOCK1;LRIG3;CHAC1;SRGAP3;FADS1;HES6;BPGM;GPCPD1;MMP10;SLC16A14;SULF2;MLLT11;PIK3IP1;PIR;TRIB3;TUBA8
FOS_MCF 10A_hg19	50/4017	0.449401	1	-0.722618	0.577979	TFRC;IFIT1;CSRP1;KYNU;FTH1;STMN1;PHGDH;LRAT;UPP1;CTSC;FADS1;GBP6;SERPINB4;SEMA6A;MMP1;BPGM;MMP10;RHOB;ERN1;LOX;IFI27;MTHFD2;S100A9;PRR11;ATF3;S100A8;PTGES;HSPA13;IQGAP3;SLC7A1;GPNMB;S100A12;HMOX1;STK38L;SPOCK1;SRGAP3;GBP1;IL32;TSLP;GSR;MX1;MOCOS;ASNS;FANCE;SULF2;MLLT11;GCLC;PIK3IP1;PSAT1;MFAP2
CTCF_small intestine_mm9	25/2000	0.471673	1	-0.755387	0.56765	SCARB1;KRT80;TFRC;LAMA1;TNFAIP3;CLU;SLC7A1;IQGAP3;FOXO1;PALM;ENC1;SPOCK1;KRT4;UNC5B;KIF23;MEIS3;GPCPD1;SULF2;RHOB;MLLT11;SULT2B1;BCAM;PIR;TCEA1;OSBP2
GATA3_MCF-7_hg19	26/2095	0.485298	1	-0.779733	0.563742	RBM47;IL1RN;KRT80;SPARC;CRIP2;CLU;AQP3;LFNG;STC2;ENC1;ANKRD1;S100A12;FILIP1L;SYBU;IVNS1ABP;NEBL;FST;KRT13;EMP2;FAM213A;SULF2;SULT2B1;CYP1A1;EPPK1;LCP1;PRR11
CTCF_retinal pigment epithelial cell_hg19	29/2356	0.500038	1	-0.807291	0.55951	C1S;CLU;AQP3;ETS2;CLGN;DRAM1;SPOCK1;HMOX1;SRGAP3;SLC13A5;FADS1;IVNS1ABP;UNC5B;KCNIP4;ARHGEF16;ASNS;BPGM;GPCPD1;SLC16A14;MMP10;SULF2;MLLT11;SPOCD1;CENPF;PIK3IP1;PIR;TRIB3;SGK1;JDP2
CTCF_epithelial cell of proximal tubule_hg19	25/2051	0.524621	1	-0.851311	0.549163	C1S;CLU;ETS2;CLGN;KYNU;SPOCK1;HMOX1;SRGAP3;FADS1;IVNS1ABP;SEMA6A;ARHGEF16;ASNS;BPGM;SLC16A14;MMP10;SULF2;MLLT11;SPOCD1;CENPF;PIK3IP1;PSAT1;PIR;TRIB3;SGK1
JUND_A549_hg19	8/657	0.547727	1	-0.89606	0.539408	ERRFI1;SEMA6A;CBX4;PSAT1;ENC1;ANKRD1;HMOX1;RHOB
CTCF_GM12865_hg19	20/1640	0.527189	1	-0.841507	0.538729	RBM47;SLC1A4;BPGM;GPCPD1;CLU;MMP10;ETS2;CLGN;SULF2;MLLT11;SPOCD1;CENPF;DRAM1;PIK3IP1;KYNU;PIR;SPOCK1;TRIB3;SRGAP3;FADS1
JUN_CH12.LX_mm9	20/1659	0.548673	1	-0.896934	0.538388	SCARB1;POSTN;AKNA;MX1;FAM129A;TNFAIP3;SLC1A4;KIF23;FANCE;POU2F2;IQGAP3;RHOB;TUBA1A;PIK3IP1;TUBB3;KYNU;SESN2;TSPAN2;SRGAP3;ATF3
POLR2A_ES-Bruce4_mm9	25/2000	0.471673	1	-0.70966	0.533287	ERRFI1;SLC1A4;IQGAP3;CDC20;TUBA1A;SESN2;PDPN;ENC1;HMOX1;PHGDH;HES6;EGLN3;UNC5B;COL22A1;ASNS;BPGM;FANCE;RHOB;ERN1;MLLT11;GCLC;CENPF;CTH;TRIB3;AARS
CTCF_fibroblast of pedal digit skin_hg19	25/2060	0.533865	1	-0.827817	0.519548	RBM47;C1S;CLU;ETS2;SPOCK1;SRGAP3;SLC13A5;CTSC;FADS1;UNC5B;KCNIP4;ARHGEF16;BPGM;GPCPD1;MMP10;SULF2;ADAM19;MLLT11;SPOCD1;CENPF;PIK3IP1;PIR;TRIB3;SGK1;JDP2
E2F4_myocyte_mm9	25/2000	0.471673	1	-0.68791	0.516943	POPDC3;ERRFI1;CRIP2;IQGAP3;SLC7A1;LFNG;CSRP1;ENC1;STMN1;HMOX1;PHGDH;BVES;FADS1;IVNS1ABP;HES6;UNC5B;PLK1;KLF4;RHOB;SLC6A6;CENPE;CTH;TCEA1;MSRB3;NUPR1
ZBTB7A_HepG2_hg19	23/1881	0.519553	1	-0.785329	0.514224	ABCC3;HES6;FST;RTKN2;TNFAIP3;EMP2;GPCPD1;AQP3;TSKU;RHOB;MLLT11;BCAM;GCLC;DRAM1;FTH1;SCN9A;TCEA1;TRIB3;SLC13A5;KANK4;FADS1;PCK2;AARS
RXRA_HepG2_hg19	9/761	0.580371	1	-0.945108	0.514222	ERRFI1;ARHGEF16;CYP1A1;KIF21B;GPCPD1;LOC730755;GPC6;PCK2;FOXA2
CTCF_astrocyte of the cerebellum_hg19	20/1663	0.55316	1	-0.840573	0.497709	IVNS1ABP;C1S;ARHGEF16;BPGM;CLU;SLC16A14;MMP10;ETS2;CLGN;SULF2;MLLT11;SPOCD1;CENPF;PIK3IP1;PIR;SPOCK1;SRGAP3;SLC13A5;BVES;FADS1
RAD21_CH12.LX_mm9	24/2000	0.557491	1	-0.821983	0.480292	ERRFI1;C1S;SERPINE2;LPCAT1;KIF23;GPCPD1;CLU;ETS1;SLC7A1;SLC6A6;IL6;GCLC;PIK3IP1;KYNU;ENC1;PALM;STK38L;PHGDH;SRGAP3;SLC13A5;ATF3;CTSC;JDP2;FADS1
TEAD4_MCF-7_hg19	2/150	0.54621	1	-0.776791	0.469766	ANKRD1;PRR11
CTCF_CD14-positive monocyte_hg19	24/2000	0.557491	1	-0.740701	0.432798	IVNS1ABP;ASNS;INHBA;GPCPD1;HSPA13;CLU;AQP3;MMP10;SULF2;ADAM19;SPOCD1;CENPF;TUBA1A;DRAM1;CSRP1;PIK3IP1;SESN2;PIR;SPOCK1;SRGAP3;CHAC1;CTSC;JDP2;FADS1
BHLHE40_GM12878_hg19	24/2000	0.557491	1	-0.73608	0.430098	IL32;ERRFI1;BEX2;RTKN2;SLC7A11;BPGM;POU2F2;FANCE;IQGAP3;SLC16A14;RHOB;CDC20;CSRP1;PIK3IP1;STC2;LAMP3;GNB4;TCEA1;LRIG3;LCP1;KIF21B;SRGAP3;SH3BGR;AARS
ZNF143_K562_hg19	24/2000	0.557491	1	-0.731994	0.42771	EGLN3;TFRC;C1S;MOCOS;BPGM;FANCE;GPCPD1;IQGAP3;CLU;SULF2;SPOCD1;MLLT11;CENPE;TUBA1A;PIK3IP1;CBS;SCN9A;GNB4;TCEA1;UPP1;CHAC1;FADS1;PCK2;AARS
ARID3A_HepG2_hg19	24/2000	0.557491	1	-0.718431	0.419786	IL32;SCARB1;ALDH1L1;G6PD;MX1;EMP2;SLC1A4;BPGM;GPCPD1;IQGAP3;SLC16A14;MLLT11;ERN1;DRAM1;MTHFD2;CYP1A1;TNFSF10;ANKRD1;HMOX1;TCEA1;PHGDH;CTSC;FADS1;PCK2
EGR1_K562_hg19	23/1915	0.555636	1	-0.703622	0.413478	OTUB2;SCARB1;BEX2;G6PD;TFRC;ENTPD3;LPCAT1;FAM129A;LOXL4;C2CD4C;HSPA13;SPOCD1;GCLC;P4HA2;TUBB3;PSAT1;SESN2;SPOCK1;TCEA1;SYBU;JDP2;CTSC;PTGES
CTCF_heart_mm9	24/2000	0.557491	1	-0.702374	0.410403	ERRFI1;C1S;UNC5B;LAMA1;TNFAIP3;KIF23;GPCPD1;CLU;SULF2;IL6;TUBA1A;PIK3IP1;MTHFD2;PALM;ENC1;UST;PIR;CYP1A1;SPOCK1;TACC1;SLC13A5;SYBU;FADS1;CTSC
SUZ12_H1-hESC_hg19	34/2827	0.55402	1	-0.688297	0.406476	RBM47;SLC1A4;CRIP2;LTBP2;CBS;STC2;SCN9A;EPSTI1;PHLDA2;SLC13A5;BVES;PITX1;FADS1;SYT1;ENTPD3;CBX4;FST;KLF4;MEIS3;SULF2;MLLT11;ADAM19;ACTA1;GCLC;PLCB4;PSAT1;CTH;MAP1B;SLCO2A1;SPIRE1;TCEA1;SNTB1;KANK4;FOXA2
CTCF_limb_mm9	24/2000	0.557491	1	-0.688835	0.402492	SCARB1;UNC5B;LAMA1;FST;TNFAIP3;KIF23;CRIP2;FAM213A;KLF4;CLU;SULF2;ADAMTS15;IL6;PIK3IP1;PALM;ENC1;TSPAN7;PIR;FIBIN;MSRB3;SPOCK1;SRGAP3;SYBU;FADS1
BACH1_H1-hESC_hg19	24/2000	0.557491	1	-0.681944	0.398466	GBP6;OTUB2;C1S;SCD5;GSR;SLC7A11;GPCPD1;LTBP1;SLC7A1;CLGN;MLLT11;ADAMTS15;NFIL3;MTHFD2;FAM110B;HMOX1;SPOCK1;TCEA1;MYL9;JDP2;SH3BGR;FBN1;PTGES;TUBA8
SMARCC2_HeLa-S3_hg19	9/779	0.608552	1	-0.801549	0.398108	IVNS1ABP;MLLT11;KRT80;DRAM1;S100A12;IGFBP6;HSPA13;CLU;TSKU
CTCF_astrocyte of the spinal cord_hg19	26/2167	0.558109	1	-0.681695	0.397565	SPARC;C1S;CLU;AQP3;ETS2;CLGN;SPOCK1;SRGAP3;SLC13A5;FADS1;PCK2;UNC5B;ARHGEF16;ASNS;EMP2;BPGM;GPCPD1;SLC16A14;MMP10;SULF2;MLLT11;SPOCD1;CENPF;GCLC;PIK3IP1;PIR
SMC3_CH12.LX_mm9	24/2000	0.557491	1	-0.679955	0.397303	CBX4;C1S;SERPINE2;TNFAIP3;KIF23;FANCE;IFIT1;POU2F2;ETS1;CLU;SLC7A1;FOXO1;ETS2;ADAM19;IL6;PIK3IP1;KYNU;ENC1;PALM;SRGAP3;SLC13A5;CTSC;FADS1;JDP2
CTCF_astrocyte_hg19	24/2000	0.557491	1	-0.678109	0.396225	RBM47;C1S;TNFAIP3;LTBP2;SLC1A4;SLC7A11;BPGM;CLU;MMP10;SLC16A14;ETS2;CLGN;SULF2;MLLT11;SPOCD1;CENPF;PIK3IP1;PIR;SPOCK1;HMOX1;SRGAP3;SLC13A5;BVES;FADS1
CTCF_ES-Bruce4_mm9	24/2000	0.557491	1	-0.675675	0.394803	ERRFI1;LAMA1;TNFAIP3;ASNS;KIF23;EMP2;SLC1A4;MEIS3;FANCE;LTBP1;ETS2;SULF2;PIK3IP1;MTHFD2;PALM;PIR;FIBIN;CYP1A1;SPOCK1;TRIB3;SLC13A5;BVES;SYBU;FADS1
CTCF_fibroblast of mammary gland_hg19	23/1929	0.570268	1	-0.69756	0.391784	RBM47;C1S;SLC1A4;EMP2;BPGM;CLU;AQP3;SLC16A14;MMP10;ETS2;CLGN;SULF2;MLLT11;SPOCD1;CENPF;PIK3IP1;KYNU;PIR;FIBIN;SPOCK1;SRGAP3;FADS1;SNTB1
CTCF_liver_mm9	24/2000	0.557491	1	-0.652552	0.381292	SCARB1;ERRFI1;C1S;UNC5B;LAMA1;TNFAIP3;KIF23;CLU;SULF2;IL6;GCLC;CDH4;TUBA1A;MTHFD2;PALM;ENC1;PIR;FIBIN;CYP1A1;SPOCK1;TACC1;SLC13A5;SYBU;FADS1
TAL1_megakaryocyte_mm9	10/869	0.614868	1	-0.783587	0.381095	ADAMTS15;NFIL3;TUBB3;SCN9A;RTKN2;TACC1;SLC1A4;KIF23;HSPA13;SH3BGR
ZNF143_HeLa-S3_hg19	24/2000	0.557491	1	-0.629085	0.36758	ERRFI1;HES6;EGLN3;G6PD;MX1;PLK1;FANCE;GPCPD1;IQGAP3;HSPA13;CLU;TSKU;MLLT11;PIK3IP1;LOX;P4HA2;GNB4;CYP1A1;SPOCK1;LRIG3;GABRE;S100A9;S100A8;FADS1
CTCF_kidney_hg19	24/2000	0.557491	1	-0.628776	0.367399	OTUB2;HES6;EGLN3;SYT1;SCD5;KCNIP4;EMP2;SLC7A11;KLF4;FANCE;CLU;MMP10;SLC16A14;RHOB;CLGN;MLLT11;GCLC;PIK3IP1;SCN9A;LRIG3;FGFR3;FADS1;JDP2;CTSC
CEBPD_HepG2_hg19	14/1181	0.577143	1	-0.667926	0.367136	ERRFI1;TFRC;PLK1;SLC7A11;GPCPD1;FOXO1;DRAM1;FTH1;SCN9A;SESN2;HMOX1;SLC13A5;SNTB1;AARS
CTCF_cardiac muscle cell_hg19	21/1777	0.586453	1	-0.68464	0.365366	RBM47;C1S;EMP2;BPGM;CLU;AQP3;SLC16A14;MMP10;ETS2;CLGN;SULF2;MLLT11;SPOCD1;PIK3IP1;PIR;SPOCK1;SRGAP3;SLC13A5;BVES;JDP2;FADS1
MAZ_HepG2_hg19	24/2000	0.557491	1	-0.61717	0.360618	C1S;UNC5B;GSR;SLC7A11;BPGM;ALDH1L2;FOXO1;RHOB;ERN1;CENPE;NRBP2;CSRP1;PIK3IP1;HKDC1;MAP1B;STMN1;SESN2;ANKRD1;HMOX1;SLC13A5;PPARGC1A;MYL9;SH3BGR;AARS
TCF7L2_HCT116_hg19	24/2000	0.557491	1	-0.607191	0.354787	POPDC3;SEMA6A;UNC5B;PLK1;RTKN2;BPGM;SLC7A11;GPCPD1;HSPA13;FOXO1;CLGN;RHOB;ERN1;MLLT11;CENPE;CENPF;MTHFD2;STMN1;SESN2;HMOX1;SPIRE1;TCEA1;JDP2;CTSC
TBP_HeLa-S3_hg19	24/2000	0.557491	1	-0.604965	0.353486	ERRFI1;HES6;MX1;SLC1A4;BPGM;GPCPD1;KLF4;FOXO1;ERN1;MLLT11;SLC6A6;GCLC;DRAM1;COL5A1;IFI27;P4HA2;KIF4A;STMN1;CYP1A1;GABRE;S100A9;GBP1;PCK2;AARS
POLR2A_MCF-7_hg19	50/4137	0.542506	1	-0.564868	0.345449	KCNG1;ERRFI1;SCARB1;LPCAT1;ALDH1L2;CXCL14;MYLK;CLGN;CDC20;FAM110B;SCN9A;ENC1;LRAT;BVES;ABCC3;SEMA6A;ARHGEF16;BPGM;GPCPD1;ERN1;SULT2B1;SPOCD1;LOX;RBM24;PRR11;OTUB2;POPDC3;SLC1A4;LTBP1;EGFR;SPOCK1;SRGAP3;FILIP1L;SH3BGR;SYT1;NEBL;MOCOS;MX1;MEIS3;SLC6A6;CENPF;COL5A1;P4HA2;KIF4A;ADM2;CTH;UST;CYP1A1;MSRB3;FGFR3
CEBPZ_HepG2_hg19	10/867	0.611954	1	-0.699569	0.343557	OTUB2;SCARB1;EGLN3;C1S;CYP1A1;BPGM;PRR11;GPC6;SNTB1;AARS
TFAP2C_HeLa-S3_hg19	24/2000	0.557491	1	-0.580278	0.339061	ABCC3;RBM47;G6PD;TFRC;CBX4;GSR;BPGM;FANCE;FOXO1;CDC20;IL6;DRAM1;CSRP1;TUBB3;CTH;UST;ANKRD1;HMOX1;SPIRE1;TRIB3;UPP1;PHLDA2;PRR11;S100A8
MAX_SK-N-SH_hg19	19/1609	0.586324	1	-0.632244	0.337544	SPARC;SEMA6A;UNC5B;RTKN2;GSR;FAM129A;KIF23;INHBA;GPCPD1;STMN1;PXDN;MFAP2;FAM110B;ANKRD1;TCEA1;HMOX1;LRIG3;SH3BGR;AARS
JUN_K562_hg19	50/4156	0.557043	1	-0.57424	0.335996	ERRFI1;TFRC;LPCAT1;TNFAIP3;PLAT;SLC7A11;CLU;CSRP1;FTH1;STMN1;SESN2;SCN9A;UPP1;KIF21B;PHLDA2;FADS1;CTSC;KIF23;GPCPD1;RHOB;ERN1;MTHFD2;MAP1B;HKDC1;TRIB3;ATF3;SPRR3;BEX2;NNMT;IQGAP3;CNN1;STK38L;IGFBP6;SH3BGR;IL32;CBX4;NEBL;MX1;GSR;ASNS;CENPE;SLC6A6;GCLC;PIK3IP1;PSAT1;KIF4A;GNB4;TCEA1;EPPK1;AARS
POLR2A_HGPS cell_hg19	24/2000	0.557491	1	-0.56391	0.329497	OTUB2;ABCC3;SCARB1;KRT80;BEX2;SEMA6A;SCD5;MOCOS;LPCAT1;BPGM;MEIS3;FANCE;EGFR;SULT2B1;SPOCD1;BCAM;SCN9A;MFAP2;SPOCK1;LRAT;GABRE;FGFR3;PTGES;PCK2
CTCF_GM12873_hg19	24/2055	0.612897	1	-0.659172	0.322703	RBM47;UNC5B;EMP2;BPGM;GPCPD1;CLU;AQP3;SLC16A14;MMP10;CLGN;SULF2;SPOCD1;MLLT11;CENPF;PIK3IP1;PIR;SPOCK1;HMOX1;LRIG3;TRIB3;SRGAP3;CHAC1;JDP2;FADS1
CTCF_HeLa-S3_hg19	39/3275	0.581954	1	-0.561368	0.303905	SCARB1;C1S;LPCAT1;SLC1A4;LTBP2;CLU;AQP3;ETS2;CLGN;DRAM1;KYNU;HMOX1;SPOCK1;S100A12;SRGAP3;FADS1;CTSC;PCK2;IVNS1ABP;ABCC3;HES6;FGFBP1;SYT1;UNC5B;ARHGEF16;ASNS;EMP2;BPGM;GPCPD1;MMP10;SLC16A14;SULF2;MLLT11;SPOCD1;CENPF;PIK3IP1;CTH;CYP1A1;TRIB3
SIN3A_PFSK-1_hg19	19/1632	0.611708	1	-0.590596	0.290277	ERRFI1;TFRC;PLK1;SLC7A11;GPCPD1;KLF4;FANCE;IQGAP3;RHOB;CDC20;CENPE;CENPF;TUBA1A;KIF4A;TCEA1;LRIG3;PHLDA2;FBN1;AARS
TCF7L2_MCF-7_hg19	23/2000	0.641692	1	-0.646156	0.286665	RBM47;KRT80;TMPRSS4;KIF23;CRIP2;SLC7A11;KLF4;CLU;SULF2;CENPE;COL1A2;TUBA1A;DRAM1;GPNMB;MAP1B;STC2;LAMP3;ANKRD1;SRGAP3;SPRR1A;PRR11;SYBU;PTGES
NFE2_K562_hg19	3/287	0.680433	1	-0.730097	0.281106	STMN1;PIR;SLC7A11
EZH2_HeLa-S3_hg19	23/2000	0.641692	1	-0.609687	0.270486	ABCC3;POPDC3;EGLN3;TSLP;SERPINE2;RTKN2;SCD5;TNFAIP3;SLC1A4;C2CD4C;KLK10;HSPA13;TSKU;SLC6A6;TUBA1A;CSRP1;PSAT1;STC2;TSPAN7;STMN1;PHGDH;PRR11;PPARGC1A
BHLHE40_MEL cell line_mm9	23/2000	0.641692	1	-0.58652	0.260208	GSR;LPCAT1;TNFAIP3;ASNS;PLAT;BPGM;FAM213A;ALDH1L2;SLC7A1;ERN1;PIK3IP1;CBS;CTH;STC2;RPS6KA2;STMN1;FLOT1;PHGDH;CHAC1;KIF21B;ATF3;OSBP2;AARS
TAF1_H1-hESC_hg19	16/1411	0.649655	1	-0.600788	0.259128	KCNG1;ERRFI1;SEMA6A;CBX4;COL22A1;PLK1;BPGM;KLF4;ETS1;FOXO1;ADAM19;SPOCD1;PSAT1;KIF4A;SPOCK1;PCK2
MXI1_GM12878_hg19	23/2000	0.641692	1	-0.573258	0.254324	GBP6;HES6;ERRFI1;SEMA6A;PLK1;MOCOS;FAM129A;BPGM;FANCE;SLC16A14;SULF2;CENPE;NFIL3;CSRP1;FTH1;KIF4A;SESN2;TNFSF10;PIR;TCEA1;HMOX1;SH3BGR;CTSC
MAFK_ES-E14_mm9	16/1433	0.673877	1	-0.626997	0.247481	FGFBP1;GSR;MOCOS;SLC7A11;SULF2;MLLT11;SLC6A6;IL6;FTH1;PALM;PIR;FLOT1;NUPR1;UPP1;SPRR1A;AARS
GATA3_A549_hg19	3/302	0.713257	1	-0.718233	0.242701	SULT2B1;CENPE;ANKRD1
CTCF_medulloblastoma_hg19	23/2000	0.641692	1	-0.540501	0.239792	IVNS1ABP;C1S;UNC5B;KCNIP4;ARHGEF16;BPGM;GPCPD1;CLU;AQP3;MMP10;ETS2;SULF2;CLGN;MLLT11;SPOCD1;DRAM1;PIK3IP1;CBS;PIR;SPOCK1;SRGAP3;SYBU;FADS1
EZH2_GM12878_hg19	23/2000	0.641692	1	-0.536813	0.238155	ABCC3;EGLN3;TSLP;RTKN2;KIF23;IFIT1;MEIS3;FANCE;SLC16A14;SULF2;ADAMTS15;CENPF;H1F0;GPNMB;TUBB3;MAP1B;FTH1;ENC1;TNFSF10;LRIG3;PHLDA2;SGK1;PRR11
E2F6_H1-hESC_hg19	23/1994	0.635864	1	-0.523307	0.236938	KCNG1;PLK1;TMPRSS4;GSR;KIF23;GPCPD1;CLGN;CENPF;COL1A2;CSRP1;PSAT1;PXDN;STMN1;FAM110B;GNB4;TCEA1;GABRE;SLC13A5;BVES;SH3BGR;CTSC;SNTB1;PCK2
CTCF_fibroblast of foreskin _hg19	26/2261	0.64797	1	-0.520267	0.22575	C1S;TNFAIP3;SLC1A4;CLU;ETS2;CLGN;SPOCK1;SRGAP3;SLC13A5;FADS1;PCK2;IVNS1ABP;ARHGEF16;PLK1;BPGM;SLC16A14;MMP10;SULF2;MLLT11;SPOCD1;SLC6A6;CENPF;PIK3IP1;PIR;TRIB3;RBM24
POLR3A_K562_hg19	2/192	0.679931	1	-0.571742	0.220558	HKDC1;CTH
KDM5B_H1-hESC_hg19	23/2000	0.641692	1	-0.491047	0.217851	RBM47;TFRC;SEMA6D;LPCAT1;CXCL14;LTBP1;SLC7A1;SLC16A14;RHOB;ADAMTS15;H1F0;IL6;COL5A1;PSAT1;PDPN;ID4;LRIG3;NRCAM;IGFBP6;BCAT1;CTSC;SNTB1;KANK4
MAX_MCF-7_hg19	14/1275	0.690832	1	-0.588031	0.217489	GSR;RTKN2;TMPRSS4;SLC7A11;GPCPD1;SULT2B1;GPNMB;P4HA2;CTH;STMN1;GNB4;TCEA1;SYBU;SH3BGR
HA-E2F1_HeLa-S3_hg19	23/2000	0.641692	1	-0.481421	0.213581	ABCC3;POPDC3;FST;ARHGEF16;GPCPD1;ALDH1L2;TSKU;MYLK;SLC6A6;NRBP2;CENPF;DRAM1;NFIL3;PSAT1;P4HA2;KIF4A;FTH1;STMN1;SPIRE1;HMOX1;KIF21B;CTSC;AARS
CHD7_H1-hESC_hg19	23/2000	0.641692	1	-0.475847	0.211108	SCARB1;EGLN3;SPARC;ENTPD3;SEMA6D;MX1;KCNIP4;SLC7A11;FAM213A;IFIT1;AQP3;MMP10;FOXO1;CENPE;CENPF;RPS6KA2;UST;COL5A2;ANKRD1;CYP1A1;EPSTI1;HMOX1;TCEA1
CTCF_GM12878_hg19	50/4238	0.618308	1	-0.430149	0.206802	ERRFI1;TFRC;LPCAT1;SLC7A11;IFIT1;CLU;AQP3;ETS2;CLGN;TUBA1A;CSRP1;KYNU;CHAC1;FADS1;ABCC3;SEMA6A;EMP2;KIF23;BPGM;GPCPD1;MMP10;SPOCD1;ADAM19;TRIB3;OSBP2;OTUB2;RBM47;C1S;FOXO1;DRAM1;CBS;HMOX1;SPOCK1;LRIG3;SRGAP3;SLC13A5;IVNS1ABP;EGLN3;SCD5;MX1;ASNS;SLC16A14;SULF2;MLLT11;CENPE;PIK3IP1;PSAT1;PIR;TCEA1;SNTB1
POLR2A_kidney_mm9	23/2000	0.641692	1	-0.461111	0.20457	ALDH1L1;SEMA6A;UNC5B;BPGM;FAM213A;KLF4;AQP3;ETS1;RHOB;ERN1;TGM1;MLLT11;LFNG;GCLC;LURAP1L;CTH;ENC1;SESN2;TCEA1;HMOX1;MSRB3;PHLDA2;MYL9
FOXA1_HepG2_hg19	26/2272	0.657929	1	-0.480296	0.20108	ERRFI1;FAM129A;SLC7A11;CLGN;LFNG;IMPA2;KYNU;STC2;ANKRD1;UPP1;FILIP1L;PPARGC1A;UNC5B;FST;LOC730755;RHOB;CENPE;AKR1B10;PIK3IP1;SLCO2A1;UST;TCEA1;PRR11;KANK4;SNTB1;FOXA2
POLR2AphosphoS5_U-87 MG_hg19	17/1532	0.687136	1	-0.507966	0.190601	KCNG1;EGLN3;MOCOS;MX1;KLF4;EGFR;CLGN;SLC6A6;TUBA1A;LOX;P4HA2;ID4;TCEA1;SRGAP3;CTSC;FADS1;PTGES
GTF3C2_K562_hg19	8/773	0.726558	1	-0.54087	0.172774	SPOCD1;CNN1;DRAM1;UNC5B;HKDC1;CTH;TCEA1;GPCPD1
CTCF_H1-hESC_hg19	45/3890	0.669117	1	-0.428506	0.172172	RBM47;C1S;SERPINE2;LAMA1;TNFAIP3;LTBP2;CLU;AQP3;RAPGEFL1;CLGN;CBS;SCN9A;SPOCK1;HMOX1;LRAT;LRIG3;SRGAP3;SLC13A5;BVES;FADS1;SYBU;CTSC;IVNS1ABP;SEMA6A;ENTPD3;UNC5B;ARHGEF16;PLK1;GSR;KCNIP4;EMP2;BPGM;GPCPD1;L1CAM;SLC16A14;MMP10;SULF2;MLLT11;SPOCD1;SLC6A6;GCLC;PLCB4;PIK3IP1;PIR;RBM24
CTCF_olfactory bulb_mm9	22/2000	0.720461	1	-0.510193	0.167274	POPDC3;ERRFI1;CBX4;UNC5B;TNFAIP3;KIF23;MEIS3;CLU;SULF2;ERN1;TUBA1A;MTHFD2;PALM;ENC1;PIR;FIBIN;SPOCK1;SRGAP3;SLC13A5;SYBU;FADS1;JDP2
GATA2_G1E_mm9	4/424	0.760377	1	-0.609601	0.166994	IL1B;KIF23;CXCL14;RAPGEFL1
CTCF_T-cell acute lymphoblastic leukemia_hg19	22/2000	0.720461	1	-0.507631	0.166434	IVNS1ABP;HES6;TFRC;C1S;MX1;SLC7A11;FANCE;CLU;FOXO1;MMP10;SULF2;ADAM19;PIK3IP1;KIF4A;COL5A2;UST;SESN2;SPOCK1;NUPR1;SRGAP3;SGK1;JDP2
SP1_H1-hESC_hg19	19/1727	0.708586	1	-0.478472	0.164826	ERRFI1;RBM47;GSR;BPGM;SLC7A11;CLU;CDC20;ERN1;CENPE;SLC6A6;TUBA1A;PIK3IP1;MTHFD2;FTH1;SESN2;STMN1;GPC6;CTSC;AARS
GTF2F1_H1-hESC_hg19	22/2000	0.720461	1	-0.487594	0.159864	HES6;ERRFI1;TAGLN;C1S;CBX4;UNC5B;RTKN2;GSR;BPGM;ETS1;HSPA13;FOXO1;RHOB;CLGN;ACTA1;BCAM;SPOCK1;HMOX1;TCEA1;NRCAM;SH3BGR;CTSC
HDAC2_H1-hESC_hg19	31/2723	0.680486	1	-0.410745	0.158115	RBM47;RTKN2;LTBP1;HSPA13;TSKU;CSRP1;CBS;IMPA2;ENC1;STMN1;SCN9A;FAM110B;STK38L;CHAC1;SH3BGR;CTSC;G6PD;SEMA6A;SEMA6D;PLK1;EMP2;BPGM;SLC6A6;CENPF;COL1A2;P4HA2;CTH;GNB4;PIR;SGK1;OSBP2
BACH1_K562_hg19	22/2000	0.720461	1	-0.47023	0.154171	IVNS1ABP;NNMT;C1S;TFRC;GSR;PLK1;ASNS;SLC7A11;BPGM;GPCPD1;LTBP1;HSPA13;ERN1;GCLC;TUBB3;CBS;STMN1;PIR;TCEA1;PHLDA2;CTSC;AARS
JUN_HepG2_hg19	22/2000	0.720461	1	-0.464211	0.152198	IL32;OTUB2;ERRFI1;KRT80;C1S;MOCOS;TNFAIP3;SLC7A11;GPCPD1;LOC730755;CLU;IQGAP3;SLC7A1;CENPE;GCLC;CTH;ANKRD1;SPIRE1;UPP1;PPARGC1A;SNTB1;AARS
SMC3_HeLa-S3_hg19	22/2000	0.720461	1	-0.461922	0.151447	ABCC3;SCARB1;MX1;KIF23;INHBA;GPCPD1;FAM213A;MMP10;FOXO1;SLC16A14;ERN1;SLC6A6;LOX;PIK3IP1;IL1B;SESN2;STMN1;GNB4;SPOCK1;TCEA1;S100A8;PCK2
STAT3_MCF 10A_hg19	44/3788	0.656081	1	-0.358655	0.151163	TFRC;PLAT;SLC7A11;IFIT1;CLU;IQGAP3;FOXO1;CDC20;GPNMB;TUBB3;IMPA2;KYNU;ANKRD1;S100A12;HMOX1;UPP1;SRGAP3;GBP1;GPC6;CTSC;SERPINB4;G6PD;SEMA6A;TSLP;MMP1;MX1;MOCOS;ARHGEF16;ASNS;KIF23;BPGM;RHOB;SULF2;SLC6A6;GCLC;PIK3IP1;IFI27;MTHFD2;PSAT1;ADM2;TCEA1;NUPR1;AARS;PTGES
HDAC6_H1-hESC_hg19	22/2000	0.720461	1	-0.455077	0.149203	HES6;TFRC;NEBL;RTKN2;PLK1;FAM129A;ASNS;FANCE;CNN1;BCAM;H1F0;GCLC;PSAT1;MTHFD2;FTH1;CTH;SESN2;STMN1;TSPAN2;LRAT;CHAC1;AARS
ZNF384_ES-E14_mm9	22/2000	0.720461	1	-0.441587	0.14478	IVNS1ABP;TFRC;GSR;SLC7A11;POU2F2;SLC7A1;HSPA13;FOXO1;SLC16A14;GCLC;TUBA1A;LURAP1L;IMPA2;PDPN;UST;SCN9A;STK38L;PHGDH;GPC6;BVES;CTSC;FBN1
TBP_H1-hESC_hg19	22/2000	0.720461	1	-0.43736	0.143394	TAGLN;SERPINE2;CBX4;UNC5B;FST;IFIT1;ETS1;CLU;FOXO1;ADAM19;SLC6A6;P4HA2;IMPA2;KIF4A;MAP1B;SCN9A;TCEA1;LRAT;NRCAM;JDP2;CTSC;PTGES
TCF7L2_HEK293_hg19	22/2000	0.720461	1	-0.432424	0.141776	KCNG1;RBM47;CRIP2;SLC7A11;KLF4;TSKU;SULF2;H1F0;TUBA1A;PLCB4;PSAT1;MAP1B;LAMP3;STC2;ENC1;CYP1A1;LRIG3;SRGAP3;PRR11;GPC6;JDP2;ATF3
ZMIZ1_MEL cell line_mm9	15/1392	0.722155	1	-0.428239	0.139399	ERRFI1;HES6;MLLT11;GCLC;H1F0;PLCB4;CTH;STC2;FTH1;SESN2;FLOT1;TRIB3;CHAC1;PHLDA2;JDP2
UBTF_CH12.LX_mm9	22/2000	0.720461	1	-0.419483	0.137533	IVNS1ABP;CBX4;LPCAT1;LOXL4;POU2F2;KLF4;ETS1;SYNE3;RAPGEFL1;TSKU;SLC16A14;ERN1;SLC6A6;TUBA1A;NFIL3;CSRP1;IMPA2;CTH;SESN2;TCEA1;PHGDH;JDP2
TAL1_G1E-ER4_mm9	8/810	0.772331	1	-0.526476	0.136011	ERN1;SCARB1;PSAT1;TUBB3;IL1B;KIF23;NUPR1;SYNE3
REST_neural cell_hg19	7/712	0.76607	1	-0.505231	0.134635	ERRFI1;PSAT1;CTH;FTH1;BPGM;HSPA13;AARS
CTCF_HL-60_hg19	22/2000	0.720461	1	-0.40892	0.13407	IVNS1ABP;ARHGEF16;ASNS;TNFAIP3;BPGM;GPCPD1;CLU;AQP3;MMP10;SLC16A14;ETS2;SULF2;CLGN;MLLT11;SPOCD1;SLC6A6;PIK3IP1;PIR;SPOCK1;SRGAP3;RBM24;FADS1
E2F4_MCF 10A_hg19	22/2000	0.720461	1	-0.403919	0.13243	KCNG1;ENTPD3;SCD5;PLAT;SLC1A4;C2CD4C;IFIT1;ALDH1L2;FOXO1;SULF2;MLLT11;ERN1;NRBP2;GCLC;IFI27;PIK3IP1;PSAT1;STMN1;PDPN;GNB4;GBP1;GPC6
CTBP2_H1-hESC_hg19	22/2000	0.720461	1	-0.391919	0.128496	KCNG1;HES6;ALDH1L1;SERPINE2;UNC5B;PLK1;EMP2;HSPA13;CLU;TSKU;TUBA1A;COL5A1;SCN9A;GNB4;TCEA1;CHAC1;IGFBP6;RBM24;SH3BGR;CTSC;PCK2;FBN1
RFX5_HepG2_hg19	22/2000	0.720461	1	-0.388169	0.127266	HES6;SEMA6A;TFRC;GSR;MX1;MOCOS;KIF23;SLC1A4;EMP2;SLC7A11;BPGM;GPCPD1;IFIT1;CLU;FOXO1;CDC20;CYP1A1;TCEA1;STK38L;LRIG3;GABRE;SYBU
CTCF_GM12870_hg19	16/1518	0.75833	1	-0.448729	0.124135	IVNS1ABP;ARHGEF16;GPCPD1;CLU;SLC16A14;MMP10;ETS2;CLGN;SULF2;MLLT11;SPOCD1;PIK3IP1;SPOCK1;SRGAP3;JDP2;FADS1
TBP_MEL cell line_mm9	22/2000	0.720461	1	-0.378129	0.123975	ERRFI1;HES6;EGLN3;TFRC;RTKN2;MOCOS;PLK1;GSR;ASNS;GPCPD1;FOXO1;CENPE;PIK3IP1;TUBB3;CTH;STMN1;SRGAP3;CHAC1;NUPR1;FADS1;CTSC;AARS
POLR2A_myocyte_mm9	22/2000	0.720461	1	-0.37166	0.121854	CBX4;UNC5B;LAMA1;ASNS;TNFAIP3;PLAT;ETS1;HSPA13;ETS2;MYLK;ERN1;MLLT11;NFIL3;LURAP1L;ENC1;UST;TSPAN2;TACC1;PPARGC1A;SH3BGR;AARS;OSBP2
POLR2AphosphoS5_H1-hESC_hg19	14/1347	0.764703	1	-0.447212	0.119973	BEX2;SEMA6A;CBX4;COL22A1;MOCOS;BPGM;KLF4;ETS1;ADAM19;FAM110B;SPOCK1;HMOX1;GABRE;FGFR3
ZNF263_K562_hg19	9/901	0.771017	1	-0.437442	0.113754	GCLC;DRAM1;STC2;SLC1A4;FGFR3;GPC6;JDP2;ETS2;FOXA2
TAF1_HeLa-S3_hg19	12/1173	0.770061	1	-0.430031	0.112361	ERRFI1;EGLN3;TFRC;CBX4;MTHFD2;KYNU;TCEA1;SLC7A11;KLF4;FOXO1;PCK2;RHOB
GATA3_T47D_hg19	11/1102	0.789348	1	-0.474548	0.112253	SULT2B1;RBM47;SEMA6A;DRAM1;PIK3IP1;ENC1;TCEA1;LRIG3;NUPR1;CLU;HSPA13
NFYA_K562_hg19	22/2000	0.720461	1	-0.326277	0.106974	IVNS1ABP;OTUB2;ERRFI1;HES6;PLK1;KIF23;HSPA13;FOXO1;RHOB;CDC20;CENPE;CENPF;NFIL3;PSAT1;MTHFD2;FTH1;KIF4A;CTH;STMN1;CHAC1;PRR11;AARS
CTCFL_K562_hg19	26/2365	0.736269	1	-0.344086	0.105345	TNFAIP3;LTBP2;SLC1A4;ETS2;CLGN;CBS;PALM;TSPAN7;SPOCK1;SLC13A5;FADS1;PCK2;CBX4;ARHGEF16;BPGM;GPCPD1;ADAM19;MLLT11;SPOCD1;CENPF;GCLC;UST;PIR;TRIB3;BCAT1;MYL9
CTCF_GM12867_hg19	17/1619	0.769199	1	-0.395384	0.103751	RBM47;UNC5B;SLC1A4;BPGM;GPCPD1;CLU;AQP3;SLC16A14;SULF2;ADAM19;MLLT11;SPOCD1;PIR;SPOCK1;SPIRE1;TRIB3;FADS1
CTCF_GM12864_hg19	19/1804	0.775795	1	-0.404036	0.102572	RBM47;SEMA6A;LTBP2;BPGM;GPCPD1;CLU;SLC16A14;MMP10;CLGN;SULF2;MLLT11;SPOCD1;PIK3IP1;KYNU;PIR;SPOCK1;TRIB3;SRGAP3;FADS1
RFX5_H1-hESC_hg19	22/2000	0.720461	1	-0.302027	0.0990236	TAGLN;SEMA6A;TFRC;RTKN2;GPCPD1;PHYHIP;RHOB;ADAMTS15;GCLC;TUBA1A;MTHFD2;PSAT1;IMPA2;MAP1B;RPS6KA2;SESN2;LRAT;CHAC1;BCAT1;GPC6;PRR11;SYBU
JUND_HepG2_hg19	35/3153	0.746562	1	-0.320449	0.0936598	ERRFI1;TFRC;C1S;SLC7A11;CLU;HSPA13;IMPA2;TUBB3;FTH1;ANKRD1;HMOX1;STK38L;UPP1;PPARGC1A;FADS1;PCK2;IVNS1ABP;IL32;NEBL;GSR;EMP2;GPCPD1;KLK10;MMP10;RHOB;ERN1;MLLT11;CENPE;H1F0;GCLC;PSAT1;TCEA1;ATF3;FOXA2;AARS
CTCF_HepG2_hg19	34/3081	0.755875	1	-0.308873	0.0864473	SCARB1;C1S;TNFAIP3;CLU;AQP3;ETS2;CLGN;DRAM1;CBS;KYNU;HMOX1;SPOCK1;SRGAP3;SLC13A5;FADS1;ABCC3;UNC5B;ARHGEF16;KCNIP4;EMP2;BPGM;GPCPD1;MMP10;SLC16A14;SULF2;MLLT11;SPOCD1;GCLC;PIK3IP1;PSAT1;PIR;TRIB3;RBM24;JDP2
POLR3A_HeLa-S3_hg19	5/556	0.809106	1	-0.401506	0.0850492	IMPA2;HKDC1;CTH;HMOX1;GPCPD1
TCF7L2_HepG2_hg19	5/548	0.799052	1	-0.377658	0.0847198	H1F0;LOX;KYNU;TNFAIP3;LOC730755
CTCF_cerebellum_mm9	21/2000	0.790589	1	-0.354176	0.0832233	C1S;TNFAIP3;KIF23;SLC1A4;MEIS3;POU2F2;CLU;LTBP1;ETS2;SULF2;IL6;GCLC;MTHFD2;PALM;ENC1;SPOCK1;TRIB3;SLC13A5;SYBU;ATF3;OSBP2
ZMIZ1_K562_hg19	21/2000	0.790589	1	-0.348744	0.0819469	SCARB1;G6PD;ENTPD3;UNC5B;GSR;MOCOS;EMP2;KIF23;GPCPD1;FANCE;CLU;TSKU;RHOB;SPOCD1;CENPF;IFI27;P4HA2;TCEA1;CHAC1;PITX1;JDP2
JUND_K562_hg19	21/2000	0.790589	1	-0.327332	0.0769155	OTUB2;EGLN3;ENTPD3;RTKN2;GSR;MOCOS;MX1;KIF23;GPCPD1;IQGAP3;ETS2;TSKU;CENPF;GPNMB;CSRP1;STMN1;STK38L;KIF21B;CTSC;SH3BGR;PCK2
JUND_MCF-7_hg19	2/241	0.793523	1	-0.332112	0.0768084	GPNMB;CLU
RCOR1_HeLa-S3_hg19	21/2000	0.790589	1	-0.318082	0.074742	SCARB1;HES6;ERRFI1;EGLN3;MOCOS;MX1;FAM213A;FANCE;IQGAP3;FOXO1;RHOB;ERN1;MLLT11;CENPE;TUBA1A;PIK3IP1;STMN1;TCEA1;S100A9;S100A8;PCK2
CTCF_spleen_mm9	21/2000	0.790589	1	-0.31142	0.0731765	ERRFI1;TFRC;UNC5B;LAMA1;RTKN2;KIF23;GPCPD1;CLU;ETS1;SULF2;ADAM19;IL6;PIK3IP1;PALM;ENC1;PIR;SPOCK1;SLC13A5;CTSC;FADS1;OSBP2
RNF2_K562_hg19	21/2000	0.790589	1	-0.307276	0.0722027	IVNS1ABP;POPDC3;EGLN3;UNC5B;GSR;RTKN2;MOCOS;LPCAT1;KIF23;FANCE;KLF4;ADAM19;CDC20;SLC6A6;GCLC;SRGAP3;PHLDA2;BVES;CTSC;FADS1;SH3BGR
ZKSCAN1_MEL cell line_mm9	2/251	0.81181	1	-0.343018	0.0715154	LPCAT1;TNFSF10
ZC3H11A_MEL cell line_mm9	7/779	0.839269	1	-0.407629	0.0714266	EGLN3;COL1A2;NFIL3;CYP1A1;POU2F2;CLU;LTBP1
HSF1_HepG2_hg19	2/249	0.808272	1	-0.329129	0.0700574	IL32;CLU
CTCF_T47D_hg19	12/1219	0.812319	1	-0.320148	0.0665465	IL6;GCLC;CBX4;COL22A1;ARHGEF16;SPOCK1;LTBP2;EMP2;POU2F2;CLU;AQP3;SULF2
ZNF384_CH12.LX_mm9	21/2000	0.790589	1	-0.277811	0.0652793	EGLN3;RBM47;TFRC;TSLP;KIF23;IFIT1;POU2F2;SLC7A1;HSPA13;ETS1;FOXO1;SLC16A14;GCLC;IL6;AKR1B10;TUBA1A;KYNU;STK38L;HMOX1;PHGDH;CTSC
EZH2_fibroblast of dermis_hg19	21/2000	0.790589	1	-0.272936	0.0641338	GBP6;ABCC3;ALDH1L1;RBM47;C1S;ENTPD3;NEBL;NTM;FAM213A;AQP3;PSAT1;MTHFD2;P4HA2;ADM2;PITPNM3;KIF21B;CHAC1;SLC13A5;SGK1;PRR11;SNTB1
CTCF_thymus_mm9	21/2000	0.790589	1	-0.265726	0.0624394	AKNA;TFRC;PHYHIP;CLU;SLC7A1;FOXO1;CDC20;BCAM;COL1A2;PIK3IP1;CSRP1;PSAT1;ENC1;UST;PALM;PIR;TCEA1;LRIG3;SYBU;SH3BGR;CTSC
CHD2_HeLa-S3_hg19	21/2000	0.790589	1	-0.260892	0.0613037	IL32;EGLN3;SERPINE2;UNC5B;NEBL;RTKN2;GPCPD1;IQGAP3;HSPA13;SLC16A14;ERN1;NRBP2;CENPE;CENPF;PIK3IP1;STMN1;UST;SPOCK1;GABRE;S100A8;PCK2
ZNF384_K562_hg19	21/2000	0.790589	1	-0.255478	0.0600315	G6PD;CBX4;UNC5B;PLK1;FAM129A;LPCAT1;GPCPD1;FANCE;CLU;HSPA13;SLC16A14;MLLT11;CBS;SESN2;STK38L;UPP1;LCP1;GABRE;JDP2;CTSC;AARS
KAT2A_HeLa-S3_hg19	11/1112	0.798797	1	-0.266533	0.0598762	IVNS1ABP;ERRFI1;KRT80;TFRC;PSAT1;FTH1;CYP1A1;PHLDA2;FADS1;AARS;RHOB
eGFP-JUNB_K562_hg19	21/2000	0.790589	1	-0.254242	0.059741	G6PD;EGLN3;NNMT;HSPA13;ETS2;MLLT11;SPOCD1;SLC6A6;GCLC;TUBA1A;DRAM1;CSRP1;GPNMB;PSAT1;STMN1;SESN2;TCEA1;UPP1;SH3BGR;CTSC;FADS1
TEAD4_H1-hESC_hg19	18/1752	0.804355	1	-0.271643	0.0591407	OTUB2;TAGLN;RBM47;SPARC;SEMA6A;KIF23;CLU;MMP10;CLGN;MLLT11;ACTA1;CENPE;MTHFD2;PIR;ANKRD1;MSRB3;JDP2;CTSC
FOXA2_A549_hg19	14/1410	0.818848	1	-0.260064	0.0519756	ABCC3;C1S;GPCPD1;RHOB;CENPF;AKR1B10;DRAM1;PLCB4;PIK3IP1;FTH1;COL5A2;NUPR1;UPP1;FADS1
USF1_HepG2_hg19	16/1608	0.830682	1	-0.278441	0.0516531	IVNS1ABP;BEX2;ARHGEF16;TNFAIP3;GPCPD1;SPOCD1;NFIL3;MTHFD2;STMN1;ENC1;HMOX1;LRIG3;UPP1;PPARGC1A;PCK2;AARS
CHD4_K562_hg19	21/2000	0.790589	1	-0.214179	0.0503272	NNMT;TFRC;PLK1;ARHGEF16;SPOCD1;CNN1;DRAM1;TUBA1A;CSRP1;CBS;PSAT1;ENC1;PALM;SPIRE1;BCAT1;PHLDA2;GABRE;GPC6;CTSC;FADS1;PCK2
CHD1_H1-hESC_hg19	40/3635	0.780538	1	-0.197957	0.0490482	ALDH1L1;SERPINE2;SLC7A11;IFIT1;AQP3;ETS2;CLGN;CNN1;DRAM1;RPS6KA2;PDPN;STMN1;SCN9A;EPSTI1;LRAT;IGFBP6;PPARGC1A;EGLN3;POSTN;UNC5B;COL22A1;KCNIP4;GSR;MOCOS;BPGM;FAM213A;MMP10;ADAM19;ERN1;MLLT11;CENPE;ACTA1;COL1A2;CTH;COL5A2;GNB4;TCEA1;MSRB3;KANK4;OSBP2
SMC3_GM12878_hg19	21/2000	0.790589	1	-0.205064	0.0481853	SCARB1;ERRFI1;TFRC;C1S;SLC7A11;GPCPD1;SLC16A14;ETS2;CLGN;RHOB;SULF2;MLLT11;TUBA1A;DRAM1;PIK3IP1;KYNU;PIR;STK38L;SPOCK1;FADS1;TUBA8
RAD21_K562_hg19	22/2100	0.798959	1	-0.21136	0.0474389	C1S;FST;ARHGEF16;POU2F2;CLU;AQP3;ETS2;SULF2;MLLT11;SPOCD1;SLC6A6;IL6;COL1A2;PIK3IP1;PIR;SPOCK1;SPIRE1;TRIB3;SRGAP3;IGFBP6;GABRE;FADS1
GATA2_G1E-ER4_mm9	12/1261	0.845692	1	-0.281119	0.0471156	IVNS1ABP;ERRFI1;ACTA1;STMN1;TNFSF10;HMOX1;SRGAP3;C2CD4C;IGFBP6;KLF4;PHYHIP;AARS
MAX_A549_hg19	34/3133	0.789315	1	-0.198858	0.0470477	BEX2;C1S;FAM129A;LTBP2;C2CD4C;IQGAP3;EGFR;FOXO1;CSRP1;STMN1;ENC1;SCN9A;FAM110B;HMOX1;SPOCK1;NRCAM;BVES;GPC6;SH3BGR;HES6;SEMA6A;UNC5B;MOCOS;GSR;GPCPD1;RHOB;CENPE;P4HA2;PSAT1;MAP1B;KIF4A;TCEA1;JDP2;PTGES
CTCF_WI38_hg19	26/2447	0.795642	1	-0.204134	0.0466664	C1S;SERPINE2;TNFAIP3;SLC1A4;LTBP2;CLU;ETS2;CLGN;STK38L;SPOCK1;SLC13A5;BVES;FADS1;CBX4;PLK1;EMP2;BPGM;MMP10;SULF2;MLLT11;SPOCD1;GCLC;PIK3IP1;UST;PIR;RBM24
TCF12_H1-hESC_hg19	11/1158	0.838325	1	-0.246687	0.0435031	H1F0;SEMA6A;TFRC;RTKN2;STMN1;ARHGEF16;GSR;SLC7A11;CHAC1;CTSC;TSKU
ARID3A_K562_hg19	21/2000	0.790589	1	-0.184606	0.0433783	HES6;G6PD;TFRC;UNC5B;ASNS;KIF23;GPCPD1;FANCE;MLLT11;CNN1;NRBP2;GCLC;DRAM1;MTHFD2;FTH1;PIR;TCEA1;STK38L;LCP1;PRR11;AARS
CEBPB_HeLa-S3_hg19	21/2000	0.790589	1	-0.183823	0.0431942	UNC5B;MX1;GSR;SLC1A4;EMP2;GPCPD1;IQGAP3;FOXO1;ERN1;NRBP2;LOX;TUBB3;KIF4A;IL1B;ANKRD1;FIBIN;TCEA1;HMOX1;GBP1;S100A8;AARS
ESRRA_HepG2_hg19	1/115	0.755821	1	-0.145463	0.0407226	GPCPD1
SPI1_HL-60_hg19	12/1245	0.833552	1	-0.21671	0.0394541	IL1B;KYNU;FAM129A;TCEA1;STK38L;UPP1;LCP1;S100A9;IQGAP3;CTSC;S100A8;PCK2
CREB1_H1-hESC_hg19	19/1863	0.819773	1	-0.193552	0.0384642	OTUB2;ERRFI1;BEX2;FST;FAM129A;KIF23;BPGM;GPCPD1;IQGAP3;HSPA13;CENPE;CNN1;STMN1;TCEA1;STK38L;LRAT;SRGAP3;PPARGC1A;AARS
GTF2F1_HeLa-S3_hg19	21/2000	0.790589	1	-0.161359	0.0379158	ERRFI1;RBM47;UNC5B;EMP2;SLC1A4;KIF23;IQGAP3;FOXO1;ERN1;MLLT11;GCLC;DRAM1;COL5A1;MTHFD2;KYNU;IL1B;TCEA1;PPARGC1A;S100A8;SH3BGR;PCK2
RXRA_H1-hESC_hg19	1/117	0.761753	1	-0.128402	0.0349424	GPC6
POLR2AphosphoS5_PFSK-1_hg19	14/1427	0.83178	1	-0.182241	0.0335665	KCNG1;SCARB1;HES6;SEMA6A;SERPINE2;UNC5B;PLK1;GSR;GPCPD1;ERN1;BCAM;P4HA2;FTH1;FGFR3
ZNF384_MEL cell line_mm9	20/2000	0.849884	1	-0.205518	0.0334285	IVNS1ABP;SCARB1;TFRC;CBX4;KIF23;SLC7A11;HSPA13;ETS1;FOXO1;ETS2;GCLC;TUBA1A;ADM2;STMN1;STK38L;MSRB3;PHGDH;TACC1;UPP1;CTSC
SMC3_MEL cell line_mm9	20/2000	0.849884	1	-0.193837	0.0315286	POSTN;TAGLN;EGLN3;C1S;LTBP2;KIF23;POU2F2;CLU;LTBP1;RAPGEFL1;IL6;COL1A2;PIK3IP1;CBS;PALM;CYP1A1;FLOT1;STK38L;TRIB3;ATF3
MAFK_H1-hESC_hg19	20/2000	0.849884	1	-0.184182	0.0299581	GBP6;EGLN3;SEMA6A;C1S;GSR;TNFAIP3;SLC7A11;C2CD4C;LOC730755;ETS1;CLU;GCLC;PSAT1;IMPA2;MTHFD2;MAP1B;PDPN;EPSTI1;PIR;PRR11
E2F4_HeLa-S3_hg19	11/1173	0.849853	1	-0.17509	0.0284858	CDC20;SULT2B1;CENPF;KIF4A;PLK1;RTKN2;TCEA1;KIF23;PHGDH;IQGAP3;PRR11
WRNIP1_GM12878_hg19	20/2000	0.849884	1	-0.154773	0.0251746	OTUB2;SEMA6A;PLK1;SLC1A4;IFIT1;FAM213A;FOXO1;CDC20;DRAM1;TUBA1A;MTHFD2;KYNU;IL1B;TCEA1;CHAC1;LCP1;UPP1;PRR11;SH3BGR;PCK2
WHSC1_K562_hg19	20/2000	0.849884	1	-0.141948	0.0230886	ERRFI1;KRT80;NNMT;TFRC;SCD5;KIF23;BPGM;GPCPD1;CLGN;CENPE;MTHFD2;PSAT1;CTH;SCN9A;TNFSF10;UPP1;SRGAP3;PRR11;CTSC;AARS
JUND_H1-hESC_hg19	25/2394	0.818169	1	-0.114721	0.0230229	TAGLN;C1S;RTKN2;PLAT;AQP3;FOXO1;ADAMTS15;CSRP1;SCN9A;ANKRD1;SPOCK1;STK38L;LRAT;SRGAP3;GPC6;SH3BGR;SEMA6A;GSR;FANCE;MMP10;RHOB;CENPE;GCLC;TCEA1;SNTB1
TCF12_MCF-7_hg19	1/104	0.72047	1	-0.0673879	0.0220932	SULT2B1
MYC_endothelial cell of umbilical vein_hg19	20/2000	0.849884	1	-0.129319	0.0210343	IL32;OTUB2;SEMA6A;GSR;PLAT;KIF23;BPGM;CLU;MLLT11;GCLC;COL5A1;MTHFD2;STMN1;ANKRD1;HMOX1;SPOCK1;GABRE;PRR11;SH3BGR;PCK2
CTCF_epithelial cell of esophagus_hg19	15/1548	0.852069	1	-0.129115	0.0206698	IVNS1ABP;C1S;CLU;SLC16A14;MMP10;ETS2;SULF2;MLLT11;SPOCD1;CENPF;PIK3IP1;PIR;SRGAP3;CTSC;FADS1
TRIM28_U2OS_hg19	20/2000	0.849884	1	-0.121049	0.0196892	SPARC;TFRC;ASNS;SLC7A11;IFIT1;MMP10;SLC16A14;MLLT11;CENPE;GCLC;TUBA1A;PIK3IP1;LOX;TUBB3;ANKRD1;HMOX1;SRGAP3;SGK1;GPC6;AARS
POLR2A_H54_hg19	20/2000	0.849884	1	-0.119583	0.0194508	ABCC3;KCNG1;HES6;SCARB1;KRT80;SERPINE2;MOCOS;CRIP2;BPGM;MEIS3;ADAMTS15;COL5A1;PIK3IP1;P4HA2;PSAT1;KIF4A;PHLDA2;GABRE;PITX1;FGFR3
REST_HCT116_hg19	3/410	0.877929	1	-0.144751	0.018845	BEX2;TUBB3;L1CAM
FOXP2_SK-N-MC_hg19	3/423	0.890658	1	-0.160752	0.0186142	PIK3IP1;CTH;TCEA1
MAZ_CH12.LX_mm9	20/2000	0.849884	1	-0.110056	0.0179011	TFRC;RTKN2;LPCAT1;CRIP2;L1CAM;FAM213A;IFIT1;MEIS3;CLU;ETS1;TSKU;MMP10;FOXO1;RHOB;IL6;TUBB3;ENC1;TRIB3;LCP1;FADS1
BHLHE40_HepG2_hg19	23/2249	0.837935	1	-0.0987386	0.0174584	IVNS1ABP;IL32;BEX2;NEBL;TNFAIP3;KIF23;FANCE;SPOCD1;NRBP2;BCAM;PIK3IP1;CSRP1;TUBB3;PSAT1;IMPA2;STC2;STMN1;TCEA1;MSRB3;LRIG3;PPARGC1A;PRR11;CTSC
MAX_MEL cell line_mm9	20/2000	0.849884	1	-0.101499	0.0165093	IVNS1ABP;ERRFI1;MOCOS;TNFAIP3;FANCE;FAM213A;ALDH1L2;CBS;P4HA2;IL1B;RPS6KA2;CTH;STC2;STMN1;HMOX1;GPC4;KIF21B;FADS1;CTSC;AARS
EGR1_MCF-7_hg19	6/741	0.890494	1	-0.138667	0.0160824	TFRC;NRCAM;CRIP2;EMP2;SYBU;PCK2
TCF7L2_Panc1_hg19	20/2000	0.849884	1	-0.0963147	0.0156661	HES6;G6PD;PLK1;KIF23;BPGM;GPCPD1;HSPA13;TSKU;CLGN;MLLT11;CDC20;ADAMTS15;CENPE;MTHFD2;STMN1;TCEA1;STK38L;SRGAP3;SYBU;AARS
PHF8_H1-hESC_hg19	20/2000	0.849884	1	-0.0932008	0.0151596	TAGLN;MX1;C2CD4C;KLF4;FANCE;LTBP1;ADAM19;SLC6A6;BCAM;CENPF;COL1A2;P4HA2;PSAT1;CTH;FTH1;PDPN;SPIRE1;TSPAN2;SGK1;SH3BGR
SMC3_K562_hg19	20/2000	0.849884	1	-0.0913758	0.0148627	IVNS1ABP;EGLN3;TFRC;C1S;PLK1;EMP2;KIF23;GPCPD1;CLU;CLGN;SULF2;MLLT11;CENPF;DRAM1;FTH1;GNB4;PIR;TCEA1;SPOCK1;FADS1
EZH2_H1-hESC_hg19	20/2000	0.849884	1	-0.0911184	0.0148209	SCARB1;ALDH1L1;RBM47;BEX2;PLK1;ARHGEF16;EMP2;C2CD4C;FANCE;CLU;MMP10;SLC6A6;COL5A1;TUBB3;RPS6KA2;STMN1;SPIRE1;NRCAM;NUPR1;TUBA8
NRF1_H1-hESC_hg19	20/2000	0.849884	1	-0.0906906	0.0147513	SEMA6A;C1S;GSR;RTKN2;LPCAT1;KIF23;CLGN;GCLC;MTHFD2;FTH1;KIF4A;MAP1B;CTH;STMN1;ID4;NRCAM;BVES;SH3BGR;CTSC;AARS
HNF4A_HepG2_hg19	27/2620	0.846606	1	-0.0841038	0.0140049	ERRFI1;ALDH1L1;FAM129A;TNFAIP3;IMPA2;KYNU;STC2;ENC1;LRIG3;UPP1;SLC13A5;PCK2;IL32;ABCC3;UNC5B;MOCOS;ARHGEF16;GPCPD1;LOC730755;FAM213A;RHOB;GCLC;SLCO2A1;CYP1A1;MYL9;KANK4;FOXA2
GATA2_K562_hg19	8/951	0.896311	1	-0.115042	0.0125933	IVNS1ABP;SULT2B1;H1F0;FTH1;SCN9A;EPSTI1;TNFAIP3;BCAT1
RXRA_SK-N-SH_hg19	1/139	0.818249	1	-0.0555916	0.011151	IGFBP6
CTCF_GM20000_hg19	20/2000	0.849884	1	-0.0609394	0.00991209	IVNS1ABP;KCNIP4;ARHGEF16;LTBP2;BPGM;GPCPD1;MMP10;SLC16A14;ETS2;SULF2;CLGN;MLLT11;SPOCD1;DRAM1;PIK3IP1;CSRP1;PIR;SPOCK1;TRIB3;FADS1
UBTF_K562_hg19	35/3293	0.830915	1	-0.0499931	0.00926009	OTUB2;KCNG1;ERRFI1;RBM47;LOXL4;PLAT;TSKU;MYLK;LFNG;NRBP2;CSRP1;TSPAN7;SCN9A;SPOCK1;KIF21B;CHAC1;PHLDA2;SH3BGR;G6PD;ENTPD3;NEBL;ARHGEF16;EMP2;BPGM;KLK10;SLC6A6;CENPE;CENPF;BCAM;PIK3IP1;ADM2;KIF4A;TCEA1;JDP2;PTGES
MEF2A_K562_hg19	2/316	0.899193	1	-0.0610441	0.00648642	ERRFI1;RHOB
CTCF_GM13976_hg19	20/2000	0.849884	1	-0.0350932	0.00570808	RBM47;BPGM;GPCPD1;AQP3;CLU;SLC16A14;FOXO1;RHOB;SULF2;CLGN;MLLT11;SPOCD1;DRAM1;PIK3IP1;PIR;HMOX1;SPOCK1;CHAC1;CTSC;FADS1
POLR2AphosphoS5_endothelial cell of umbilical vein_hg19	12/1276	0.856449	1	-0.0287481	0.00445482	IL32;CENPE;IFI27;LOX;SESN2;RTKN2;PXDN;PHLDA2;GPCPD1;FANCE;EGFR;TSKU
TAL1_G1E_mm9	8/983	0.914788	1	-0.0319587	0.00284634	SCARB1;TFRC;TUBB3;IL1B;FLOT1;KIF23;SYNE3;AQP3
POLR2AphosphoS5_SK-N-SH_hg19	12/1331	0.890978	1	-0.0244041	0.00281709	ERRFI1;TFRC;MX1;FAM110B;TCEA1;HMOX1;KIF23;GPCPD1;GABRE;FOXO1;CTSC;EGFR
SRF_myocyte_mm9	16/1668	0.869226	1	-0.0196639	0.00275594	TAGLN;SLC7A1;ERN1;ACTA1;COL3A1;AKR1B10;PLCB4;NFIL3;ANKRD1;TCEA1;MSRB3;IGFBP6;MYL9;BVES;ATF3;SH3BGR
SUZ12_NT2-D1_hg19	4/563	0.913938	1	-0.0258128	0.00232296	ABCC3;ACTA1;CBX4;FOXA2
MAZ_MEL cell line_mm9	20/2000	0.849884	1	-0.0122576	0.00199376	AKNA;TNFAIP3;CRIP2;L1CAM;POU2F2;CLU;TSKU;RAPGEFL1;CENPE;CBS;P4HA2;STC2;PHGDH;TRIB3;NUPR1;KIF21B;GPC4;FGFR3;JDP2;PCK2
TAL1_erythroblast_mm9	7/885	0.916796	1	-0.0155066	0.00134706	SCARB1;TFRC;TUBB3;KIF23;CRIP2;AQP3;SYNE3
YY1_K562_hg19	3/2496	1	1	1.90016	-5.60101e-10	SCARB1;TCEA1;FAM213A
GABPA_HL-60_hg19	7/2724	1	1	1.90264	-3.35677e-09	G6PD;KIF4A;STK38L;TRIB3;KIF23;BPGM;IQGAP3
ELF1_SK-N-SH_hg19	3/2030	1	1	1.78474	-3.74845e-09	G6PD;BPGM;JDP2
YY1_NT2-D1_hg19	3/2000	1	1	1.82232	-5.25516e-09	SCARB1;H1F0;TUBA1A
POLR2A_GM12878_hg19	29/5311	1	1	2.22885	-1.41131e-08	SCARB1;ERRFI1;TAGLN;FOXO1;NRBP2;NFIL3;FTH1;SESN2;STMN1;EPSTI1;STK38L;HMOX1;KIF21B;CHAC1;SH3BGR;HES6;EGLN3;SEMA6A;KIF23;BPGM;FANCE;RHOB;PSAT1;P4HA2;KIF4A;CTH;LCP1;TUBA8;FBN1
SIX5_K562_hg19	4/2086	1	1	1.70172	-1.54746e-08	SESN2;STMN1;IQGAP3;HSPA13
NRF1_HeLa-S3_hg19	4/2000	1	1	1.75248	-4.31165e-08	KIF4A;GSR;LPCAT1;SH3BGR
ELK4_HEK293_hg19	4/2000	1	1	1.80641	-4.44434e-08	MLLT11;HES6;G6PD;BPGM
GABPA_SK-N-SH_hg19	5/2142	1	1	1.84871	-6.16236e-08	IVNS1ABP;TCEA1;STK38L;KIF23;IQGAP3
NRF1_HepG2_hg19	5/2000	1	1	1.67545	-2.86716e-07	GCLC;TSPAN7;PLK1;LPCAT1;CLGN
KAT2A_MEL cell line_mm9	5/2000	1	1	1.79363	-3.06939e-07	CENPE;SESN2;STMN1;IQGAP3;HSPA13
ETS1_A549_hg19	2/1449	1	1	1.7759	-3.70283e-07	CSRP1;IQGAP3
GABPA_GM12878_hg19	9/2556	1	1	1.85451	-4.48423e-07	CDC20;MLLT11;G6PD;TFRC;KIF4A;STK38L;KIF23;BPGM;IQGAP3
FLI1_megakaryocyte_mm9	6/2119	1	1	1.77879	-4.59127e-07	IVNS1ABP;CENPF;PLK1;TCEA1;KIF23;IQGAP3
YY1_A549_hg19	1/1173	1	1	1.65751	-6.32531e-07	BPGM
GABPA_A549_hg19	6/2041	0.999999	1	1.73372	-1.06017e-06	FTH1;ANKRD1;TCEA1;STK38L;KIF23;IQGAP3
GABPA_HepG2_hg19	9/2471	0.999999	1	1.87076	-1.10041e-06	CDC20;TFRC;FTH1;RTKN2;STK38L;KIF23;BPGM;GPCPD1;IQGAP3
GABPA_CH12.LX_mm9	6/2000	0.999999	1	1.70614	-1.63479e-06	IVNS1ABP;STMN1;ENC1;SESN2;STK38L;JDP2
RELA_GM15510_hg19	6/2000	0.999999	1	1.72951	-1.65718e-06	CTH;PLK1;TNFAIP3;BPGM;AARS;FBN1
POLR2A_spleen_mm9	6/2000	0.999999	1	1.73821	-1.66553e-06	TNFAIP3;LCP1;POU2F2;KLF4;FAM213A;FANCE
ELK4_HeLa-S3_hg19	6/2000	0.999999	1	1.7645	-1.69071e-06	G6PD;SESN2;STK38L;TCEA1;KIF23;PTGES
CCNT2_K562_hg19	6/2000	0.999999	1	1.78544	-1.71078e-06	CENPF;ENTPD3;KIF4A;SPOCK1;IQGAP3;CTSC
SIX5_A549_hg19	5/1839	0.999999	1	1.68695	-1.78251e-06	CENPE;G6PD;STMN1;BPGM;IQGAP3
POLR2A_GM12891_hg19	14/3050	0.999999	1	1.89188	-2.06579e-06	ERRFI1;CBX4;PLK1;SLC1A4;BPGM;FOXO1;RHOB;SESN2;TCEA1;HMOX1;LRIG3;CHAC1;SH3BGR;FBN1
SRF_MCF-7_hg19	4/1640	0.999998	1	1.70856	-2.81581e-06	SCD5;TCEA1;TSPAN2;BPGM
GABPA_MCF-7_hg19	7/2048	0.999997	1	1.68368	-4.55344e-06	CDC20;KIF4A;TCEA1;STK38L;KIF23;BPGM;IQGAP3
ATF3_GM12878_hg19	3/1394	0.999996	1	1.57919	-6.33101e-06	STMN1;TNFAIP3;HMOX1
KDM5A_H1-hESC_hg19	7/2000	0.999996	1	1.641	-7.32635e-06	CENPF;C1S;KIF4A;FIBIN;UPP1;NAV2;S100A9
ELF1_MCF-7_hg19	6/1859	0.999996	1	1.67312	-7.33532e-06	GCLC;TCEA1;STK38L;KIF23;IQGAP3;CTSC
POLR2A_GM15510_hg19	7/2000	0.999996	1	1.66096	-7.41543e-06	ERRFI1;CENPF;CSRP1;PSAT1;SESN2;MOCOS;POU2F2
GABPA_HeLa-S3_hg19	10/2406	0.999996	1	1.73574	-7.49731e-06	G6PD;LOX;TFRC;KIF4A;FTH1;STK38L;KIF23;BPGM;IQGAP3;CTSC
POLR2A_GM18526_hg19	7/2000	0.999996	1	1.72421	-7.69783e-06	ERRFI1;NRBP2;SEMA6A;SESN2;POU2F2;PHLDA2;SH3BGR
ELF1_A549_hg19	5/1699	0.999995	1	1.66244	-8.2448e-06	ERN1;G6PD;TCEA1;IQGAP3;JDP2
SP2_HepG2_hg19	4/1507	0.999993	1	1.62252	-1.20249e-05	OTUB2;BPGM;PRR11;AARS
ETS1_K562_hg19	4/1502	0.999992	1	1.61963	-1.26935e-05	HES6;P4HA2;TCEA1;GPCPD1
NR2C2_HepG2_hg19	4/1481	0.99999	1	1.55036	-1.53575e-05	G6PD;KIF4A;CYP1A1;TCEA1
PML_K562_hg19	4/1438	0.999984	1	1.65271	-2.63774e-05	HES6;GSR;TCEA1;TSKU
MAZ_HeLa-S3_hg19	20/2000	0.849884	1	0.000167329	-2.72169e-05	ABCC3;OTUB2;HES6;ERRFI1;TFRC;NEBL;UNC5B;RTKN2;BPGM;IQGAP3;NRBP2;CENPE;CENPF;IL6;SCN9A;SPOCK1;KIF21B;MYL9;CTSC;PCK2
SIX5_H1-hESC_hg19	3/1258	0.999981	1	1.45121	-2.80696e-05	SESN2;HSPA13;IQGAP3
MYC_MEL cell line_mm9	8/2000	0.999982	1	1.58248	-2.8153e-05	CBS;PSAT1;STC2;ADM2;RPS6KA2;SLC1A4;CTSC;PCK2
NRF1_K562_hg19	8/2000	0.999982	1	1.58714	-2.82359e-05	GCLC;KIF4A;CTH;GSR;GNB4;ASNS;TCEA1;SH3BGR
POLR2AphosphoS2_HeLa-S3_hg19	8/2000	0.999982	1	1.6684	-2.96817e-05	HES6;CENPF;UNC5B;UST;MX1;FGFR3;FOXO1;PTGES
NELFE_CH12.LX_mm9	8/2000	0.999982	1	1.67474	-2.97943e-05	CENPE;TUBB3;ENC1;TCEA1;KIF23;CLU;FOXO1;AARS
CHD2_K562_hg19	8/2000	0.999982	1	1.67778	-2.98485e-05	HES6;PSAT1;SCN9A;STK38L;TCEA1;BPGM;SH3BGR;FADS1
RELA_GM10847_hg19	8/2000	0.999982	1	1.68963	-3.00593e-05	IL32;DRAM1;CSRP1;EPSTI1;TNFAIP3;SLC1A4;PRR11;CTSC
IRF3_HepG2_hg19	6/755	0.900296	1	0.000291557	-3.06229e-05	OTUB2;MTHFD2;BPGM;PRR11;TSKU;AARS
RELA_GM19099_hg19	8/2000	0.999982	1	1.77406	-3.15614e-05	CENPE;RBM47;DRAM1;SEMA6A;SESN2;TNFAIP3;TCEA1;BPGM
ATF3_A549_hg19	8/1991	0.999981	1	1.71717	-3.33835e-05	KRT80;TUBA1A;ANKRD1;TCEA1;BPGM;SLC7A11;UPP1;CLU
SPI1_K562_hg19	5/1543	0.999973	1	1.52089	-4.03733e-05	FAM129A;UPP1;LCP1;IQGAP3;SH3BGR
NFATC1_GM12878_hg19	5/1532	0.99997	1	1.55095	-4.62515e-05	SLC6A6;TUBA1A;PLK1;SLC1A4;CTSC
ESRRA_GM12878_hg19	2/1023	0.999962	1	1.40911	-5.34126e-05	UPP1;INHBA
EGR1_GM12878_hg19	16/2910	0.999967	1	1.72191	-5.60496e-05	IVNS1ABP;BEX2;TFRC;LPCAT1;BPGM;HSPA13;SPOCD1;MLLT11;GCLC;NFIL3;STMN1;TCEA1;CTSC;JDP2;PCK2;PTGES
ELF1_HCT116_hg19	3/1194	0.99996	1	1.44706	-5.80407e-05	G6PD;KIF23;JDP2
ZBTB33_GM12878_hg19	5/1493	0.999955	1	1.40741	-6.32661e-05	CDC20;TFRC;STK38L;HSPA13;FBN1
BCLAF1_GM12878_hg19	5/1490	0.999954	1	1.54908	-7.18571e-05	SEMA6A;TCEA1;STK38L;BPGM;IFIT1
SIX5_GM12878_hg19	4/1334	0.99995	1	1.44591	-7.20275e-05	SESN2;STMN1;HSPA13;IQGAP3
YY1_SK-N-SH_hg19	16/2871	0.999955	1	1.72222	-7.79054e-05	ERRFI1;SEMA6A;MOCOS;GPCPD1;ADAM19;MLLT11;SLC6A6;H1F0;MAP1B;SESN2;STMN1;TCEA1;SPOCK1;GPC6;CTSC;FBN1
MAX_K562_hg19	25/3845	0.999953	1	1.73542	-8.20788e-05	OTUB2;KCNG1;ERRFI1;PLAT;CSRP1;STMN1;ENC1;GPC6;CTSC;PCK2;IVNS1ABP;HES6;ENTPD3;UNC5B;NEBL;ARHGEF16;KIF23;GPCPD1;SPOCD1;ERN1;CENPF;PIK3IP1;MTHFD2;PSAT1;KIF4A
MTA3_GM12878_hg19	3/1150	0.999934	1	1.40241	-9.24536e-05	CTH;UPP1;CTSC
SIRT6_K562_hg19	9/2000	0.999938	1	1.51329	-9.36639e-05	GCLC;CBS;UNC5B;MTHFD2;CTH;KIF23;FANCE;GPC6;PCK2
POLR2A_GM18505_hg19	9/2000	0.999938	1	1.53485	-9.49978e-05	HES6;CENPE;ERRFI1;SESN2;LCP1;BPGM;FANCE;SH3BGR;FBN1
USF2_CH12.LX_mm9	9/2000	0.999938	1	1.55222	-9.60729e-05	HES6;CTH;STMN1;FAM129A;HMOX1;TNFAIP3;FAM213A;FADS1;AARS
HCFC1_MEL cell line_mm9	9/2000	0.999938	1	1.55463	-9.62221e-05	MLLT11;CENPE;HES6;CBS;STMN1;TNFAIP3;POU2F2;IQGAP3;AARS
RELA_GM19193_hg19	9/2000	0.999938	1	1.57013	-9.71817e-05	IVNS1ABP;IL32;ERN1;DRAM1;FTH1;FAM129A;TNFAIP3;UPP1;CTSC
CHD7_K562_hg19	9/2000	0.999938	1	1.59544	-9.87484e-05	UNC5B;P4HA2;PLK1;TCEA1;ETS1;FADS1;SH3BGR;PCK2;AARS
POLR2A_GM19193_hg19	9/2000	0.999938	1	1.61397	-9.98949e-05	ERRFI1;CENPF;DRAM1;FTH1;SESN2;TCEA1;GPC4;BPGM;SH3BGR
ZBTB33_A549_hg19	11/2245	0.999936	1	1.60443	-0.000102157	CDC20;GCLC;G6PD;TFRC;ANKRD1;STK38L;BPGM;SLC7A11;HSPA13;FADS1;FBN1
STAT1_GM12878_hg19	9/2000	0.999938	1	1.65316	-0.00010232	ERRFI1;CENPF;NFIL3;MOCOS;ASNS;TCEA1;KIF23;LCP1;KIF21B
POLR2A_Raji_hg19	9/2000	0.999938	1	1.65633	-0.000102517	ERN1;CENPE;CSRP1;PSAT1;RTKN2;SESN2;UPP1;CTSC;SH3BGR
SP2_K562_hg19	11/2237	0.999932	1	1.56589	-0.000107111	OTUB2;CDC20;HES6;CENPF;NFIL3;MTHFD2;PSAT1;BPGM;PRR11;FOXO1;AARS
POLR2A_GM12892_hg19	15/2690	0.999921	1	1.61829	-0.000128307	HES6;ERRFI1;SEMA6A;CBX4;PLK1;NRBP2;CENPE;PSAT1;KYNU;KIF4A;SESN2;HMOX1;MYL9;SH3BGR;FBN1
RAD21_GM12878_hg19	27/2690	0.880942	1	0.00116583	-0.000147784	TNFAIP3;LTBP2;LTBP1;CLU;CDC20;RPS6KA2;ENC1;STK38L;SPOCK1;SLIT3;SRGAP3;PHLDA2;IVNS1ABP;ARHGEF16;GPCPD1;POU2F2;SLC16A14;SULF2;SPOCD1;SLC6A6;IL6;BCAM;GCLC;COL1A2;MTHFD2;UST;FOXA2
TAF1_neural cell_hg19	6/1546	0.99989	1	1.48528	-0.000163993	ERRFI1;SEMA6A;SCD5;TCEA1;SPOCK1;BPGM
POLR2A_HeLa-S3_hg19	29/4163	0.999905	1	1.77563	-0.000169193	C1S;RTKN2;TSKU;FOXO1;KYNU;TNFSF10;GABRE;PITX1;CTSC;PCK2;HES6;CBX4;UNC5B;MX1;EMP2;BPGM;GPCPD1;MEIS3;SLC6A6;CENPF;LOX;PSAT1;P4HA2;IL1B;CYP1A1;SPIRE1;FGFR3;S100A9;FBN1
IRF4_GM12878_hg19	9/1912	0.999861	1	1.36367	-0.000190212	IVNS1ABP;ERN1;MLLT11;GBP6;SEMA6A;EPSTI1;TRIB3;HSPA13;PRR11
POLR2AphosphoS5_Panc1_hg19	7/1656	0.99986	1	1.47248	-0.00020562	SLC6A6;HES6;KIF4A;TCEA1;STK38L;CTSC;TSKU
THAP1_K562_hg19	8/1775	0.999846	1	1.48885	-0.000229546	MLLT11;SLC6A6;GCLC;PSAT1;FTH1;STMN1;ASNS;SH3BGR
USF2_K562_hg19	10/2000	0.999809	1	1.42304	-0.00027184	SPOCD1;BEX2;CENPF;MTHFD2;STMN1;FAM129A;SLC7A11;BPGM;PHLDA2;AARS
RELA_GM18951_hg19	10/2000	0.999809	1	1.44889	-0.000276777	IVNS1ABP;MLLT11;SEMA6A;MTHFD2;TCEA1;TNFAIP3;ASNS;SLC1A4;CHAC1;POU2F2
KAT2A_CH12.LX_mm9	10/2000	0.999809	1	1.45243	-0.000277454	AKNA;TUBB3;ENC1;HMOX1;TNFAIP3;TCEA1;POU2F2;MEIS3;ETS2;FOXO1
POLR2A_GM19099_hg19	10/2000	0.999809	1	1.47689	-0.000282126	NRBP2;ERRFI1;HES6;CENPF;SEMA6A;KYNU;SESN2;PLK1;HMOX1;SH3BGR
ELK1_K562_hg19	10/2000	0.999809	1	1.50988	-0.000288428	ERN1;SPOCD1;SESN2;TCEA1;KIF23;BPGM;GPCPD1;IQGAP3;FADS1;CTSC
MAFK_K562_hg19	10/2000	0.999809	1	1.52382	-0.000291091	TUBA1A;GSR;STMN1;TCEA1;ASNS;UPP1;SLC7A11;GPCPD1;ETS2;FADS1
CREB1_ECC-1_hg19	8/1739	0.999785	1	1.44523	-0.000311036	CENPE;TFRC;STK38L;KIF23;CHAC1;GPCPD1;HSPA13;PRR11
SRF_GM12878_hg19	10/1986	0.999784	1	1.52776	-0.000330139	ERN1;HES6;NFIL3;TCEA1;KIF21B;BPGM;LCP1;SLC7A1;MYL9;GBP1
SRF_ECC-1_hg19	7/1602	0.999767	1	1.41794	-0.000331106	TAGLN;SCD5;TCEA1;MSRB3;KIF21B;LCP1;MYL9
YY1_H1-hESC_hg19	7/1595	0.999751	1	1.39014	-0.000346789	ADAMTS15;SEMA6A;MOCOS;STMN1;LRAT;NRCAM;BPGM
BCLAF1_K562_hg19	3/1007	0.999678	1	1.2925	-0.00041678	TFRC;SCN9A;SLC7A11
MYC_K562_hg19	58/6800	0.999783	1	1.9656	-0.000426099	ERRFI1;SCARB1;TNFAIP3;PLAT;SLC7A11;CLU;ETS2;TSKU;CDC20;CSRP1;STMN1;SCN9A;SESN2;ENC1;KIF21B;CHAC1;FADS1;CTSC;HES6;ENTPD3;UNC5B;KIF23;GPCPD1;ERN1;IFI27;MTHFD2;BCAT1;MYL9;OTUB2;BEX2;C1S;IQGAP3;LTBP1;DRAM1;SPOCK1;SRGAP3;GABRE;SH3BGR;PCK2;IVNS1ABP;GSR;MX1;PLK1;MOCOS;ASNS;KLK10;MLLT11;SLC6A6;CENPE;CENPF;GCLC;PIK3IP1;PSAT1;P4HA2;GNB4;TCEA1;FGFR3;AARS
POLR2AphosphoS5_G1E-ER4_mm9	10/1944	0.999688	1	1.39369	-0.000434565	CDC20;IVNS1ABP;HES6;TFRC;PSAT1;FTH1;KRT13;TCEA1;CRIP2;PRR11
POLR2AphosphoS5_GM12891_hg19	9/1809	0.999648	1	1.45977	-0.000513472	ERRFI1;CBX4;PLK1;TCEA1;HMOX1;CHAC1;BPGM;FAM213A;SH3BGR
POLR2A_K562_hg19	60/6920	0.999689	1	1.92432	-0.000599091	KCNG1;SCARB1;TNFAIP3;AQP3;TSKU;ETS2;TUBB3;FTH1;LAMP3;SESN2;SCN9A;UPP1;KIF21B;PHLDA2;CTSC;HES6;ENTPD3;UNC5B;BPGM;GPCPD1;RHOB;ERN1;SPOCD1;IFI27;MTHFD2;MAP1B;TRIB3;PRR11;TAGLN;FAM129A;LTBP1;FOXO1;DRAM1;NFIL3;STK38L;GABRE;SH3BGR;PCK2;IVNS1ABP;CBX4;GSR;MOCOS;PLK1;MX1;ASNS;FANCE;MEIS3;KLF4;MLLT11;CENPE;CENPF;P4HA2;PSAT1;ADM2;KIF4A;CTH;GNB4;TCEA1;SPIRE1;FGFR3
GATA1_G1E-ER4_mm9	29/3942	0.99956	1	1.50397	-0.000661301	KCNG1;SCARB1;TFRC;HSPA13;SLC7A1;AQP3;SYNE3;ETS2;TUBB3;STMN1;FLOT1;IVNS1ABP;GSR;KRT13;KIF23;FANCE;MLLT11;ERN1;IL6;AKR1B10;PSAT1;MTHFD2;IL1B;ADM2;SPIRE1;TCEA1;TACC1;NUPR1;AARS
TBP_CH12.LX_mm9	11/2000	0.99947	1	1.29094	-0.000683844	ERRFI1;SLC6A6;IL6;TUBB3;PSAT1;MX1;NUPR1;KLF4;POU2F2;FOXO1;AARS
MYC_GM12878_hg19	11/2000	0.99947	1	1.33311	-0.000706177	CENPF;SEMA6A;CSRP1;MTHFD2;FAM110B;STMN1;TCEA1;KIF23;SLC7A11;GPCPD1;SH3BGR
HCFC1_HeLa-S3_hg19	11/2000	0.99947	1	1.33748	-0.000708495	MLLT11;ERN1;CENPE;LOX;CBX4;UNC5B;KIF4A;SESN2;STMN1;SH3BGR;PCK2
BRCA1_GM12878_hg19	11/2000	0.99947	1	1.33969	-0.000709667	ERRFI1;CENPE;GCLC;G6PD;SEMA6A;STK38L;KIF23;SLC7A11;BPGM;SRGAP3;IQGAP3
POLR2AphosphoS5_GM12878_hg19	13/1431	0.893603	1	0.00639295	-0.000719163	ERRFI1;HES6;EGLN3;G6PD;SEMA6A;CBX4;PLK1;KIF23;CSRP1;ENC1;TCEA1;HMOX1;SH3BGR
POLR2AphosphoS2_CH12.LX_mm9	11/2000	0.99947	1	1.35936	-0.000720083	ERN1;CDC20;HES6;GCLC;BCAM;TAGLN;HMOX1;TACC1;ETS1;ATF3;FOXO1
SIN3A_GM12878_hg19	11/2000	0.99947	1	1.37493	-0.000728332	CENPF;SEMA6A;PIK3IP1;KIF4A;FTH1;STMN1;PLK1;TCEA1;UPP1;BPGM;AARS
POLR2AphosphoS2_GM12878_hg19	11/2000	0.99947	1	1.38435	-0.000733321	HES6;ERRFI1;CBX4;TNFSF10;ASNS;TCEA1;KIF23;UPP1;KIF21B;FANCE;SH3BGR
HDAC1_K562_hg19	11/2000	0.99947	1	1.40463	-0.000744066	P4HA2;LAMP3;IL1B;CTH;TCEA1;EPPK1;FAM213A;LTBP1;HSPA13;PHYHIP;CTSC
POLR2A_erythroblast_hg19	11/2000	0.99947	1	1.41657	-0.000750391	ERN1;ERRFI1;PSAT1;STMN1;SESN2;KIF23;CHAC1;LCP1;SH3BGR;TSKU;FOXO1
NFE2_GM12878_hg19	11/2000	0.99947	1	1.43101	-0.00075804	SPOCD1;MTHFD2;STMN1;TNFSF10;HMOX1;TNFAIP3;SLC7A11;LCP1;UPP1;CTSC;AARS
POLR2A_NB4_hg19	11/2000	0.99947	1	1.45184	-0.000769072	HES6;CENPF;CBX4;FTH1;KIF4A;SESN2;GNB4;IFIT1;FGFR3;CTSC;AARS
STAT3_GM12878_hg19	11/2000	0.99947	1	1.45584	-0.000771191	TUBA1A;MTHFD2;CTH;TNFSF10;ASNS;KIF23;SLC7A11;BPGM;IFIT1;HSPA13;FOXO1
TAL1_K562_hg19	11/2000	0.99947	1	1.49781	-0.000793424	ERN1;CENPE;PIK3IP1;FTH1;SESN2;GSR;PLK1;TCEA1;PHLDA2;KLK10;RHOB
CHD1_MEL cell line_mm9	5/691	0.925675	1	0.0107726	-0.000831984	IVNS1ABP;CENPE;STC2;ASNS;TACC1
MYC_HeLa-S3_hg19	21/3080	0.999399	1	1.49927	-0.00090208	SCARB1;PLK1;GSR;KIF23;SLC7A11;ETS2;CENPF;DRAM1;LOX;PSAT1;MTHFD2;TUBB3;KYNU;CTH;ANKRD1;GNB4;TCEA1;PHLDA2;CTSC;FADS1;AARS
YY1_HCT116_hg19	4/1076	0.999246	1	1.2554	-0.000946753	ADAM19;TFRC;TCEA1;FADS1
USF1_A549_hg19	18/2753	0.999353	1	1.48693	-0.000961798	KCNG1;IVNS1ABP;BEX2;ARHGEF16;PLK1;GPCPD1;SPOCD1;SLC6A6;CENPF;GCLC;MTHFD2;STMN1;ENC1;HMOX1;LRIG3;UPP1;FADS1;AARS
TRIM28_K562_hg19	12/2061	0.999176	1	1.29473	-0.0010669	SPOCD1;NRBP2;CENPF;GCLC;MTHFD2;FTH1;STMN1;ASNS;TNFAIP3;SLC7A11;BCAT1;CTSC
HDAC2_K562_hg19	17/2623	0.999236	1	1.40765	-0.00107598	ENTPD3;CBX4;GSR;LPCAT1;KIF23;PLAT;CDC20;LFNG;SULT2B1;SPOCD1;CENPF;IFI27;SPIRE1;TCEA1;LCP1;GABRE;SGK1
NR2C2_HeLa-S3_hg19	4/1055	0.999067	1	1.17732	-0.00109929	IVNS1ABP;G6PD;KIF4A;TCEA1
ZBTB33_K562_hg19	4/1048	0.998998	1	1.09857	-0.00110115	CDC20;G6PD;TFRC;STK38L
SRF_H1-hESC_hg19	9/1073	0.909426	1	0.0116456	-0.00110566	IL32;ACTA1;CNN1;TAGLN;NFIL3;RPS6KA2;TCEA1;TSPAN2;MYL9
E2F4_MEL cell line_mm9	1/549	0.998892	1	1.06915	-0.00118498	IQGAP3
USF1_K562_hg19	11/1928	0.999044	1	1.29903	-0.00124239	IVNS1ABP;SPOCD1;BEX2;MTHFD2;ARHGEF16;ENC1;STMN1;LRIG3;LCP1;KLF4;AARS
SRF_HepG2_hg19	3/888	0.998835	1	1.14126	-0.00133037	GCLC;TCEA1;GBP1
MBD4_HepG2_hg19	10/1809	0.999021	1	1.37589	-0.00134762	IVNS1ABP;GCLC;TFRC;TUBB3;GSR;ENC1;CLU;GPC6;FOXA2;AARS
RUNX3_GM12878_hg19	9/1674	0.998871	1	1.29651	-0.00146428	CDC20;ERRFI1;CENPE;CENPF;EPSTI1;TCEA1;IQGAP3;SULF2;FBN1
GATA1_MEL cell line_mm9	21/2994	0.998906	1	1.42047	-0.00155429	C1S;PLK1;TNFAIP3;SLC1A4;PLAT;SLC7A11;FANCE;SLC7A1;FOXO1;CENPE;IL6;TUBA1A;CSRP1;PSAT1;FTH1;TCEA1;PHGDH;UPP1;NUPR1;ATF3;PCK2
RELA_GM18505_hg19	12/2000	0.998667	1	1.21278	-0.00161747	IL32;IVNS1ABP;ERN1;DRAM1;MTHFD2;LAMP3;FAM129A;TNFAIP3;LCP1;BCAT1;CTSC;FADS1
MXI1_SK-N-SH_hg19	12/2000	0.998667	1	1.22469	-0.00163336	ALDH1L1;FTH1;CTH;SCN9A;RTKN2;PLK1;MX1;GNB4;SPIRE1;CRIP2;PHYHIP;CTSC
USF1_C2C12_mm9	12/2000	0.998667	1	1.22865	-0.00163863	LFNG;KRT80;STC2;RPS6KA2;STMN1;HMOX1;TNFAIP3;LRIG3;PLAT;CHAC1;ALDH1L2;AARS
HMGN3_K562_hg19	12/2000	0.998667	1	1.24372	-0.00165873	KCNG1;SLC6A6;BCAM;CENPF;CTH;ENC1;ARHGEF16;TNFSF10;SPOCK1;NRCAM;MYL9;PTGES
CHD2_H1-hESC_hg19	12/2000	0.998667	1	1.25232	-0.0016702	CENPE;CNN1;CENPF;C1S;TFRC;MAP1B;KIF4A;FAM129A;TCEA1;HSPA13;CLU;AARS
KAT2B_K562_hg19	12/2000	0.998667	1	1.28395	-0.00171238	IVNS1ABP;CENPF;TFRC;SESN2;PLK1;SCN9A;SLC1A4;GPCPD1;HSPA13;CLU;FADS1;SH3BGR
ZNF384_GM12878_hg19	12/2000	0.998667	1	1.29695	-0.00172972	PIK3IP1;CTH;TCEA1;SPOCK1;KIF23;TRIB3;BPGM;GPCPD1;IQGAP3;GBP1;SLC16A14;FBN1
MAX_C2C12_mm9	12/2000	0.998667	1	1.30059	-0.00173458	LFNG;CDC20;SLC6A6;CENPF;P4HA2;CTH;STMN1;HMOX1;ASNS;NUPR1;GPC6;TSKU
SIRT6_H1-hESC_hg19	12/2000	0.998667	1	1.33378	-0.00177885	IVNS1ABP;TAGLN;TUBA1A;LOX;TFRC;SYT1;CTH;SLC1A4;ETS2;CTSC;PTGES;AARS
FOXM1_GM12878_hg19	9/1648	0.998596	1	1.28755	-0.00180897	CDC20;CENPE;SEMA6A;DRAM1;KIF4A;TCEA1;KIF23;BPGM;IQGAP3
HCFC1_CH12.LX_mm9	12/2000	0.998667	1	1.36203	-0.00181653	GCLC;AKNA;CSRP1;CTH;MOCOS;STMN1;HMOX1;GPCPD1;ETS1;SYNE3;ATF3;AARS
E2F6_K562_hg19	18/2645	0.998599	1	1.30302	-0.0018272	IVNS1ABP;KCNG1;CBX4;NEBL;GSR;KIF23;EMP2;C2CD4C;GPCPD1;LTBP1;AQP3;SPOCD1;P4HA2;CTH;PIR;GNB4;AARS;PCK2
SETDB1_K562_hg19	22/3067	0.998662	1	1.36852	-0.00183293	IVNS1ABP;ERRFI1;HES6;EGLN3;TFRC;UNC5B;SLC7A11;KLF4;ETS2;MLLT11;CENPF;DRAM1;PSAT1;MTHFD2;CBS;CTH;GNB4;STK38L;UPP1;PHLDA2;GPC6;PTGES
MAX_HeLa-S3_hg19	27/3575	0.998693	1	1.51673	-0.00198354	POPDC3;ERRFI1;KRT80;PLAT;SLC7A11;FOXO1;ETS2;KYNU;ANKRD1;SPOCK1;KIF21B;PPARGC1A;CTSC;ABCC3;UNC5B;GSR;PLK1;KIF23;ERN1;CENPF;PIK3IP1;IL1B;CTH;UST;GNB4;SPIRE1;S100A8
POLR2AphosphoS5_G1E_mm9	17/2517	0.998361	1	1.23195	-0.0020212	IVNS1ABP;HES6;KCNIP4;PLK1;FAM129A;ASNS;CRIP2;BPGM;TGM1;AKR1B10;PSAT1;SESN2;FLOT1;HMOX1;TACC1;TRIB3;AARS
EP300_K562_hg19	40/4840	0.998754	1	1.63784	-0.00204204	PLAT;SLC7A11;HSPA13;IQGAP3;CLU;FOXO1;TSKU;CDC20;NRBP2;TUBA1A;FTH1;SCN9A;STMN1;CHAC1;CTSC;FADS1;PCK2;HES6;UNC5B;PLK1;MOCOS;ASNS;KIF23;BPGM;NAV2;GPCPD1;FANCE;ERN1;SPOCD1;CENPE;PIK3IP1;P4HA2;KIF4A;MAP1B;CTH;TCEA1;LCP1;BCAT1;PRR11;AARS
ZNF274_K562_hg19	4/974	0.9979	1	1.03809	-0.00218257	TFRC;MTHFD2;FTH1;BCAT1
REST_U-87 MG_hg19	3/458	0.919236	1	0.0261808	-0.00220474	LOX;CRIP2;L1CAM
ATF3_HepG2_hg19	3/825	0.997735	1	1.00051	-0.0022685	STMN1;HMOX1;SLC7A11
SREBF1_GM12878_hg19	6/1234	0.997856	1	1.09333	-0.00234655	CENPE;SESN2;STMN1;L1CAM;BCAT1;HSPA13
JUND_GM12878_hg19	3/809	0.997324	1	0.94457	-0.00253132	CENPE;ATF3;RHOB
CHD2_MEL cell line_mm9	11/1826	0.997852	1	1.18786	-0.00255416	CDC20;CBS;RPS6KA2;FTH1;STK38L;PHGDH;BPGM;KIF21B;PRR11;AARS;TUBA8
SP4_H1-hESC_hg19	8/1478	0.997842	1	1.20133	-0.00259567	OTUB2;EGLN3;GCLC;SEMA6A;RTKN2;STMN1;TCEA1;STK38L
MYC_NB4_hg19	20/2000	0.849884	1	0.0160523	-0.00261099	ERRFI1;SCD5;IQGAP3;ERN1;CENPE;TUBA1A;PIK3IP1;KIF4A;IL1B;FAM110B;PIR;HMOX1;SPOCK1;S100A12;SRGAP3;KIF21B;S100A8;CTSC;JDP2;TUBA8
BCL3_A549_hg19	10/1712	0.997848	1	1.21237	-0.00261244	IL32;TFRC;PSAT1;ENC1;ANKRD1;KIF23;UPP1;CLU;FOXA2;AARS
ZBTB33_HepG2_hg19	7/1336	0.997404	1	1.02873	-0.00267374	CDC20;GCLC;G6PD;TFRC;STK38L;FADS1;FBN1
BCL11A_GM12878_hg19	6/1186	0.996706	1	0.819536	-0.00270366	FTH1;LAMP3;FAM129A;SLC1A4;BCAT1;ATF3
CTCF_G1E_mm9	15/2246	0.997529	1	1.11107	-0.0027492	HES6;TAGLN;TNFAIP3;KIF23;LTBP2;FANCE;POU2F2;CLU;KLK10;ETS2;SLC16A14;MTHFD2;PALM;CYP1A1;TRIB3
POLR2AphosphoS5_GM12892_hg19	10/1702	0.997669	1	1.21098	-0.00282561	ERRFI1;SEMA6A;TUBA1A;SESN2;PLK1;FAM110B;HMOX1;UPP1;SLC7A11;SH3BGR
STAT5A_GM12878_hg19	7/1340	0.997492	1	1.13381	-0.00284668	CENPE;SLC6A6;GCLC;SEMA6A;TCEA1;FADS1;FBN1
PAX5_GM12878_hg19	15/2247	0.997546	1	1.24858	-0.00306755	SEMA6A;TFRC;SLC1A4;BPGM;GPCPD1;HSPA13;CDC20;MLLT11;CENPE;MTHFD2;FTH1;EPSTI1;STK38L;CTSC;PCK2
SIN3A_H1-hESC_hg19	21/2874	0.997565	1	1.29866	-0.00316588	OTUB2;ABCC3;ALDH1L1;SEMA6A;C1S;SERPINE2;COL22A1;PLK1;BPGM;HSPA13;ERN1;SPOCD1;COL1A2;CTH;SCN9A;ANKRD1;EPSTI1;HMOX1;CHAC1;PPARGC1A;JDP2
YY1_GM12892_hg19	4/929	0.996734	1	0.985805	-0.00322499	SCARB1;TFRC;TCEA1;BPGM
ZKSCAN1_HeLa-S3_hg19	20/2000	0.849884	1	0.0198333	-0.00322599	G6PD;MX1;EMP2;KLF4;FANCE;IQGAP3;ERN1;MLLT11;CENPE;PIK3IP1;KIF4A;IL1B;STMN1;GNB4;TCEA1;SPOCK1;LRIG3;UPP1;S100A9;PCK2
GATA2_SH-SY5Y_hg19	13/2000	0.996929	1	1.07255	-0.00329893	IVNS1ABP;UNC5B;NTM;HSPA13;SULF2;CENPE;PIK3IP1;PSAT1;MAP1B;SCN9A;SLIT3;PRR11;FBN1
MXI1_CH12.LX_mm9	13/2000	0.996929	1	1.09661	-0.00337291	SERPINE2;PLK1;RTKN2;C2CD4C;L1CAM;KLF4;RAPGEFL1;CDC20;P4HA2;CBS;SESN2;JDP2;FADS1
KDM5B_K562_hg19	13/2000	0.996929	1	1.10721	-0.00340553	KLF4;ETS2;TSKU;CLGN;ERN1;TUBA1A;TUBB3;IMPA2;ADM2;TNFSF10;NRCAM;LCP1;PITX1
RBBP5_K562_hg19	13/2000	0.996929	1	1.12195	-0.00345087	IVNS1ABP;OTUB2;ERRFI1;HES6;MX1;LTBP2;RHOB;CLGN;ADAM19;PIK3IP1;FTH1;S100A9;MYL9
eGFP-HDAC8_K562_hg19	13/2000	0.996929	1	1.12505	-0.0034604	EGLN3;TFRC;GSR;ETS2;SPOCD1;CENPF;TUBB3;PSAT1;MFAP2;PHLDA2;BCAT1;FADS1;SH3BGR
SP2_H1-hESC_hg19	6/1184	0.996648	1	1.04961	-0.00352467	OTUB2;IVNS1ABP;PSAT1;BPGM;PRR11;AARS
MYC_CH12.LX_mm9	13/2000	0.996929	1	1.16313	-0.00357751	RBM47;PLK1;IQGAP3;RHOB;CDC20;SLC6A6;CENPE;CSRP1;P4HA2;CTH;PRR11;CTSC;AARS
TAF1_K562_hg19	9/1543	0.996687	1	1.08098	-0.00358748	ERRFI1;EGLN3;P4HA2;BPGM;GABRE;FGFR3;FOXO1;CTSC;RHOB
POLR2A_GM10847_hg19	13/2000	0.996929	1	1.1754	-0.00361526	HES6;ERRFI1;SCARB1;CBX4;PLK1;TNFAIP3;BPGM;FOXO1;RHOB;HMOX1;SH3BGR;FBN1;AARS
CHD1_GM12878_hg19	13/2000	0.996929	1	1.20467	-0.00370529	CBX4;RTKN2;KIF23;FAM213A;ETS2;SULF2;MLLT11;SLC6A6;PIK3IP1;CSRP1;P4HA2;CTH;TCEA1
POLR2A_GM18951_hg19	13/2000	0.996929	1	1.20759	-0.00371428	HES6;ERRFI1;SEMA6A;PLK1;MOCOS;BPGM;POU2F2;CENPF;SESN2;HMOX1;LCP1;SH3BGR;AARS
CREB1_GM12878_hg19	6/800	0.926885	1	0.0489338	-0.00371532	CENPE;STK38L;BPGM;LCP1;SLC7A11;HSPA13
ELK1_HeLa-S3_hg19	13/2000	0.996929	1	1.21826	-0.0037471	ERRFI1;HES6;GPCPD1;IQGAP3;CLU;RHOB;P4HA2;FTH1;STMN1;SPOCK1;TCEA1;UPP1;AARS
MYC_A549_hg19	13/2000	0.996929	1	1.26386	-0.00388734	IL32;ARHGEF16;PLK1;ETS2;TSKU;CENPF;DRAM1;ENC1;GNB4;TCEA1;LRIG3;GPC6;CTSC
SRF_K562_hg19	4/897	0.995548	1	0.878284	-0.00391861	CNN1;TCEA1;EPPK1;MYL9
ELF1_GM12878_hg19	6/1161	0.995895	1	0.965149	-0.00397054	SEMA6A;CTH;EPSTI1;HMOX1;POU2F2;TUBA8
SPI1_GM12878_hg19	14/2068	0.995918	1	0.972374	-0.00397739	IVNS1ABP;IL1RN;MX1;GSR;FAM129A;KRT13;LFNG;GPNMB;FTH1;KYNU;LAMP3;TNFSF10;LCP1;JDP2
USF1_HCT116_hg19	8/1402	0.995947	1	1.03212	-0.00419187	SPOCD1;BEX2;CENPF;STMN1;ARHGEF16;TNFAIP3;HMOX1;LRIG3
YY1_GM12891_hg19	7/1281	0.99585	1	1.03702	-0.00431224	H1F0;RPS6KA2;STMN1;TCEA1;BPGM;GPCPD1;FAM213A
NR2C2_GM12878_hg19	2/593	0.994576	1	0.81794	-0.00444853	TCEA1;POU2F2
TAF1_MCF-7_hg19	16/1695	0.884195	1	0.036669	-0.00451311	IVNS1ABP;EGLN3;TFRC;CBX4;ASNS;EMP2;BPGM;FAM213A;ETS2;RHOB;ERN1;MTHFD2;FTH1;SESN2;TCEA1;PCK2
SIN3A_A549_hg19	10/1628	0.995847	1	1.09325	-0.00454994	CDC20;CENPE;KIF4A;KYNU;PLK1;ANKRD1;KIF23;UPP1;IQGAP3;RHOB
SPI1_GM12891_hg19	9/1074	0.90996	1	0.0484978	-0.004576	RBM47;IL1B;KYNU;GSR;FAM129A;TNFSF10;LCP1;IQGAP3;JDP2
CTCF_B cell_hg19	19/2000	0.897394	1	0.0427712	-0.00463044	LPCAT1;ASNS;GPCPD1;HSPA13;SLC16A14;MMP10;ETS2;SULF2;ADAM19;CENPE;IL6;DRAM1;CSRP1;EPSTI1;PIR;SPOCK1;HMOX1;NRCAM;CTSC
REST_SK-N-SH_hg19	16/1645	0.855332	1	0.0299088	-0.00467371	ERRFI1;SPARC;CBX4;UNC5B;SLC1A4;GPCPD1;ETS2;RHOB;COL3A1;TUBA1A;MTHFD2;FTH1;SESN2;TCEA1;CTSC;FADS1
TAF1_PFSK-1_hg19	14/1503	0.881302	1	0.0371238	-0.00469076	SEMA6A;CBX4;PLK1;FOXO1;CENPE;TUBA1A;COL5A1;SESN2;FAM110B;TCEA1;LRIG3;FGFR3;CTSC;PTGES
SUPT20H_GM12878_hg19	6/1132	0.994714	1	0.893024	-0.00473278	PLK1;ANKRD1;LCP1;GPCPD1;CTSC;AARS
BCL3_GM12878_hg19	3/503	0.945976	1	0.085577	-0.00475274	NTM;BCAT1;POU2F2
TAF1_GM12892_hg19	10/1619	0.99555	1	1.07021	-0.0047728	SEMA6A;TFRC;CBX4;FTH1;SLC1A4;GPCPD1;FOXO1;CTSC;RHOB;AARS
GATA1_megakaryocyte_mm9	3/715	0.992983	1	0.679793	-0.00478685	NFIL3;PSAT1;ADM2
USF1_GM12878_hg19	15/2162	0.99556	1	1.07977	-0.00480534	IVNS1ABP;BEX2;TNFAIP3;PLAT;ERN1;SPOCD1;PIK3IP1;MTHFD2;STC2;ADM2;STMN1;ENC1;HMOX1;LRIG3;PCK2
POLR2AphosphoS2_K562_hg19	31/3782	0.996063	1	1.21827	-0.00480539	BEX2;TMPRSS4;LPCAT1;AQP3;TSKU;CLGN;LFNG;TUBA1A;RPS6KA2;SESN2;CHAC1;PHLDA2;PITX1;SH3BGR;IL32;HES6;CBX4;NEBL;UNC5B;GSR;FANCE;GPCPD1;RHOB;ERN1;SPOCD1;SLC6A6;COL5A1;PSAT1;KIF4A;TRIB3;FGFR3
CEBPB_K562_hg19	28/2716	0.850518	1	0.0303224	-0.00490949	BEX2;SLC7A11;IFIT1;CLGN;CDC20;CNN1;DRAM1;SESN2;ANKRD1;PHGDH;CHAC1;FADS1;CTSC;ASNS;BPGM;MLLT11;CENPE;IL6;IL1B;KIF4A;MAP1B;GNB4;TCEA1;TRIB3;BCAT1;KANK4;FOXA2;AARS
ZBTB7A_K562_hg19	4/864	0.993897	1	0.822324	-0.00503381	FTH1;TCEA1;C2CD4C;SLC13A5
SREBF2_GM12878_hg19	1/405	0.993275	1	0.750265	-0.00506274	PRR11
ZKSCAN1_CH12.LX_mm9	7/1240	0.994155	1	0.89705	-0.00525841	IL6;NFIL3;UNC5B;ENC1;LPCAT1;TNFSF10;SLC7A1
GTF3C2_HeLa-S3_hg19	7/1236	0.993959	1	0.873147	-0.00529093	CDC20;MTHFD2;CTH;GSR;HMOX1;TCEA1;UPP1
EP300_GM12878_hg19	41/4724	0.996028	1	1.35241	-0.00538304	OTUB2;ERRFI1;BEX2;TFRC;FAM129A;TNFAIP3;SLC1A4;SLC7A11;HSPA13;IQGAP3;CDC20;DRAM1;TUBA1A;KYNU;STMN1;TNFSF10;STK38L;HMOX1;UPP1;GABRE;PITX1;SH3BGR;FADS1;CTSC;IL32;GBP6;G6PD;SEMA6A;GSR;ASNS;KIF23;GPCPD1;RHOB;MLLT11;CENPE;PIK3IP1;MTHFD2;KIF4A;TCEA1;LCP1;ATF3
SIN3A_Panc1_hg19	5/976	0.992946	1	0.76483	-0.00541391	CENPE;CENPF;KIF4A;TCEA1;PHLDA2
SAP30_H1-hESC_hg19	14/2000	0.993473	1	0.827329	-0.00541728	POU2F2;AQP3;ETS1;HSPA13;TUBA1A;COL1A2;PIK3IP1;CTH;PIR;TCEA1;SRGAP3;CHAC1;UPP1;PPARGC1A
SUPT20H_HeLa-S3_hg19	1/172	0.878967	1	0.0423011	-0.00545715	TSKU
SP1_A549_hg19	12/1825	0.995034	1	1.11649	-0.00555832	DRAM1;TUBA1A;TFRC;HKDC1;KIF4A;STMN1;TCEA1;STK38L;HMOX1;LRIG3;CTSC;JDP2
MYC_MCF-7_hg19	44/5003	0.996061	1	1.42505	-0.00562463	OTUB2;POPDC3;ERRFI1;RBM47;KRT80;BEX2;TFRC;LPCAT1;SLC7A11;ALDH1L2;HSPA13;FOXO1;CLGN;SCN9A;FAM110B;STMN1;SPOCK1;NRCAM;KIF21B;PHLDA2;FILIP1L;GPC6;FADS1;SH3BGR;CTSC;PCK2;ABCC3;IVNS1ABP;SEMA6A;CBX4;KIF23;FAM213A;SULT2B1;GCLC;MTHFD2;KIF4A;CTH;ID4;PIR;TCEA1;FGFR3;JDP2;PTGES;AARS
CTCF_GM12801_hg19	14/2000	0.993473	1	0.878504	-0.00575237	CBX4;TNFAIP3;LTBP2;SLC16A14;CLGN;MLLT11;SPOCD1;GCLC;IL6;PIK3IP1;NFIL3;MTHFD2;ENC1;TRIB3
SIN3A_K562_hg19	3/698	0.991675	1	0.714594	-0.00597414	MTHFD2;CHAC1;FADS1
USF2_HeLa-S3_hg19	14/2000	0.993473	1	0.919351	-0.00601983	G6PD;MX1;IFIT1;HSPA13;SPOCD1;CENPE;GPNMB;PIK3IP1;LOX;KYNU;STMN1;HMOX1;UPP1;PRR11
ELF1_HepG2_hg19	14/2019	0.994267	1	1.05508	-0.00606663	HES6;TFRC;MOCOS;KIF23;GPCPD1;IQGAP3;ERN1;MLLT11;FTH1;SESN2;ANKRD1;TCEA1;CTSC;FADS1
TAF7_H1-hESC_hg19	9/1466	0.993931	1	1.00678	-0.0061289	ERN1;ERRFI1;CBX4;UNC5B;PSAT1;BPGM;GPCPD1;FOXO1;RHOB
USF1_myocyte_mm9	14/2000	0.993473	1	0.939248	-0.00615011	KRT80;TNFAIP3;IQGAP3;ALDH1L2;RPS6KA2;STMN1;ENC1;HMOX1;LRIG3;NUPR1;CHAC1;PPARGC1A;FADS1;AARS
NRF1_SK-N-SH_hg19	14/2000	0.993473	1	0.939491	-0.00615171	KCNG1;ERRFI1;RBM47;RTKN2;FOXO1;CLGN;SLC6A6;CENPF;PSAT1;KIF4A;SCN9A;GNB4;CTSC;AARS
BHLHE40_A549_hg19	14/2000	0.993473	1	0.957683	-0.00627083	OTUB2;ABCC3;TFRC;ASNS;TNFAIP3;KLF4;ETS2;TSKU;CENPE;CSRP1;STMN1;PIR;TRIB3;GPC6
POLR2A_CH12.LX_mm9	14/2000	0.993473	1	0.959464	-0.00628249	ERRFI1;ETS1;LTBP1;IQGAP3;RAPGEFL1;BCAM;CENPF;P4HA2;TUBB3;PALM;TNFSF10;TACC1;NUPR1;FADS1
BHLHE40_K562_hg19	14/2000	0.993473	1	0.961078	-0.00629305	C1S;UNC5B;IQGAP3;FOXO1;RHOB;SULF2;SPOCD1;CENPF;IFI27;PIR;TCEA1;CHAC1;KIF21B;AARS
POLR2AphosphoS5_HL-60_hg19	9/1459	0.993594	1	0.980884	-0.00630327	ERN1;PSAT1;KIF4A;GNB4;TCEA1;S100A12;BPGM;JDP2;SH3BGR
CTCF_lung_hg19	20/2000	0.849884	1	0.0388051	-0.00631185	OTUB2;HES6;ERRFI1;CBX4;C1S;EMP2;SLC7A11;CLU;MMP10;SLC16A14;RHOB;SULF2;ADAM19;MLLT11;GCLC;PIK3IP1;CTH;PIR;HMOX1;FADS1
RELA_GM12891_hg19	14/2000	0.993473	1	0.967356	-0.00633416	IL32;FAM129A;TNFAIP3;GPCPD1;POU2F2;LFNG;ERN1;MLLT11;DRAM1;FTH1;EPSTI1;UPP1;PHLDA2;CTSC
POLR2A_HepG2_hg19	58/6264	0.995937	1	1.5598	-0.00635088	SCARB1;ERRFI1;TFRC;SERPINE2;RTKN2;TNFAIP3;NRBP2;TUBA1A;IMPA2;KYNU;FTH1;FAM110B;STMN1;SCN9A;PHLDA2;CTSC;ABCC3;HES6;EMP2;BPGM;GPCPD1;ERN1;ACTA1;BCAM;MAP1B;MYL9;KANK4;OTUB2;KRT80;HSPA13;EGFR;STK38L;LRIG3;SLC13A5;GPC6;SH3BGR;PCK2;IVNS1ABP;IL32;CBX4;MX1;MOCOS;FANCE;KLF4;SLC6A6;CENPE;CENPF;AKR1B10;PSAT1;P4HA2;ADM2;KIF4A;CTH;CYP1A1;TCEA1;EPPK1;FGFR3;AARS
NR2C2_K562_hg19	1/381	0.990928	1	0.708915	-0.00646041	TCEA1
POU2F2_GM12891_hg19	11/1684	0.993738	1	1.03164	-0.00648078	HES6;TUBA1A;DRAM1;TFRC;PIK3IP1;EPSTI1;SLC1A4;BPGM;SLC7A11;SH3BGR;RHOB
ATF3_K562_hg19	9/1433	0.992186	1	0.828112	-0.00649617	MLLT11;SPOCD1;TUBB3;STMN1;FAM129A;TCEA1;CLU;FADS1;AARS
YY1_ECC-1_hg19	12/1791	0.993664	1	1.02614	-0.00652235	SULT2B1;ERRFI1;SCARB1;CSRP1;UNC5B;PSAT1;MOCOS;ANKRD1;TCEA1;BPGM;SH3BGR;AARS
EGR1_HCT116_hg19	12/1772	0.992753	1	0.908662	-0.00660925	SPOCD1;G6PD;SEMA6A;TUBA1A;TFRC;FAM129A;TCEA1;TNFAIP3;EMP2;FANCE;SH3BGR;PCK2
NFYB_GM12878_hg19	14/2000	0.993473	1	1.01356	-0.00663667	HES6;PLK1;SLC1A4;BPGM;FANCE;GPCPD1;CENPE;TUBA1A;CSRP1;KIF4A;CTH;KYNU;STMN1;AARS
E2F4_K562_hg19	14/2000	0.993473	1	1.01975	-0.00667727	IVNS1ABP;ERRFI1;UNC5B;RTKN2;GSR;PLK1;TSKU;SLC6A6;SESN2;SCN9A;TCEA1;SH3BGR;AARS;PCK2
POLR2A_H1-hESC_hg19	22/2809	0.993179	1	0.984941	-0.0067417	KCNG1;OTUB2;SCARB1;C1S;UNC5B;RTKN2;TNFAIP3;FANCE;ETS1;ADAM19;SPOCD1;NRBP2;COL5A1;PSAT1;CYP1A1;GNB4;SPOCK1;EPPK1;IGFBP6;KIF21B;SRGAP3;FGFR3
TBP_GM12878_hg19	14/2000	0.993473	1	1.0327	-0.00676205	ERRFI1;FAM129A;SLC1A4;SLC16A14;RHOB;TUBA1A;CSRP1;KIF4A;IL1B;STMN1;TCEA1;LRIG3;KIF21B;CHAC1
CREB1_A549_hg19	9/1103	0.924337	1	0.0863337	-0.00679263	ERN1;CENPF;KIF4A;TCEA1;STK38L;EMP2;SRGAP3;IQGAP3;AARS
POLR2A_thymus_mm9	14/2000	0.993473	1	1.03742	-0.0067929	ERRFI1;CBX4;SLC1A4;FAM213A;ERN1;LFNG;MLLT11;TUBA1A;PSAT1;HKDC1;ENC1;SESN2;PHGDH;FADS1
ELK1_GM12878_hg19	14/2000	0.993473	1	1.04936	-0.0068711	HES6;SLC1A4;GPCPD1;POU2F2;IQGAP3;ERN1;MLLT11;CDC20;CTH;SESN2;STMN1;EPSTI1;TCEA1;CTSC
CREB1_K562_hg19	13/1865	0.992032	1	0.870558	-0.00696448	TFRC;FAM129A;BPGM;GPCPD1;HSPA13;CENPE;CENPF;GCLC;NFIL3;SCN9A;TCEA1;STK38L;SRGAP3
RFX5_K562_hg19	14/2000	0.993473	1	1.08237	-0.00708723	ERRFI1;PLK1;BPGM;HSPA13;TSKU;CENPE;GCLC;TUBA1A;MTHFD2;FTH1;STMN1;BCAT1;PRR11;FADS1
FOSL2_A549_hg19	12/1375	0.91349	1	0.0786362	-0.00711526	SPOCD1;KRT80;TUBA1A;NEBL;TUBB3;PSAT1;ANKRD1;UPP1;SLC7A11;PRR11;MMP10;RHOB
POLR2AphosphoS2_HepG2_hg19	14/2000	0.993473	1	1.09648	-0.00717968	HES6;CBX4;MX1;ERN1;GCLC;DRAM1;LOX;P4HA2;STMN1;ANKRD1;TCEA1;GABRE;FGFR3;CTSC
SREBF1_HepG2_hg19	2/502	0.98534	1	0.494912	-0.0073089	HES6;FADS1
ZBTB33_HCT116_hg19	6/1074	0.991324	1	0.844581	-0.00735946	CDC20;H1F0;GCLC;TFRC;STK38L;FAM213A
CEBPB_GM12878_hg19	4/639	0.953788	1	0.156005	-0.00738124	DRAM1;TNFAIP3;LCP1;CTSC
RBBP5_H1-hESC_hg19	19/2000	0.897394	1	0.070364	-0.00761766	RBM47;ENTPD3;RTKN2;TMPRSS4;MOCOS;KCNIP4;AQP3;LTBP1;ETS1;RAPGEFL1;MMP10;MLLT11;P4HA2;COL5A2;SCN9A;SPIRE1;HMOX1;RBM24;TUBA8
PML_GM12878_hg19	7/1179	0.990388	1	0.794186	-0.00767075	CENPE;CBX4;TCEA1;HMOX1;FANCE;SH3BGR;RHOB
SP1_K562_hg19	11/1249	0.898744	1	0.0734508	-0.00784136	OTUB2;GCLC;G6PD;IMPA2;PSAT1;SESN2;SCN9A;CYP1A1;BPGM;PRR11;AARS
TAF1_A549_hg19	2/512	0.98684	1	0.603061	-0.00798878	G6PD;KYNU
CTCF_CH12.LX_mm9	40/3777	0.854576	1	0.0514737	-0.00808911	KCNG1;ERRFI1;TAGLN;C1S;SERPINE2;LPCAT1;TNFAIP3;LTBP2;CRIP2;SLC1A4;LTBP1;CLU;ETS1;SYNE3;ETS2;NFIL3;KYNU;FAM110B;PALM;ENC1;SYBU;FADS1;SEMA6A;TSLP;UNC5B;KIF23;BPGM;GPCPD1;MEIS3;POU2F2;KLK10;SLC16A14;SULT2B1;SLC6A6;IL6;GCLC;PIK3IP1;MTHFD2;CYP1A1;TRIB3
YY1_HepG2_hg19	5/920	0.988443	1	0.696297	-0.00809414	CENPE;SCARB1;ALDH1L1;MOCOS;BPGM
REST_HeLa-S3_hg19	10/1183	0.915085	1	0.0919658	-0.00816093	BEX2;LOX;TFRC;CRIP2;SLC1A4;L1CAM;PPARGC1A;FADS1;ETS2;RHOB
ATF1_K562_hg19	19/2000	0.897394	1	0.0765432	-0.00828663	OTUB2;BEX2;TFRC;FAM129A;SLC7A11;GPCPD1;HSPA13;IQGAP3;RHOB;TUBA1A;IFI27;PIK3IP1;CSRP1;FTH1;STMN1;TCEA1;SRGAP3;FADS1;AARS
EGR1_H1-hESC_hg19	6/1046	0.989033	1	0.75391	-0.00831347	SPOCD1;SYT1;MAP1B;NRCAM;FANCE;TSKU
TAF7_K562_hg19	4/793	0.988144	1	0.697373	-0.00831765	TFRC;L1CAM;GPCPD1;ETS2
REST_GM12878_hg19	7/1149	0.987792	1	0.701962	-0.00862238	COL1A2;TFRC;TNFAIP3;SLC1A4;CRIP2;LCP1;L1CAM
POLR2AphosphoS5_SK-N-MC_hg19	7/1154	0.988266	1	0.731325	-0.00863238	HES6;SEMA6A;LOX;SERPINE2;KIF4A;SESN2;GABRE
TCF12_ECC-1_hg19	8/1285	0.989743	1	0.846753	-0.00872992	SULT2B1;SEMA6A;SCD5;SCN9A;GPCPD1;MYL9;PCK2;RHOB
SETDB1_U2OS_hg19	15/2000	0.987126	1	0.689562	-0.00893498	PLK1;GSR;BPGM;SLC7A11;CLGN;SPOCD1;CENPE;GCLC;CENPF;MTHFD2;MAP1B;STK38L;PHGDH;PRR11;GPC6
GABPA_H1-hESC_hg19	10/1494	0.988754	1	0.800327	-0.00905156	ERN1;UNC5B;ADM2;MOCOS;LPCAT1;STK38L;KIF23;BPGM;FGFR3;KANK4
GABPA_K562_hg19	10/1494	0.988754	1	0.802076	-0.00907134	CDC20;HES6;KIF4A;FTH1;RTKN2;TCEA1;STK38L;KIF23;BPGM;IQGAP3
MYB_MEL cell line_mm9	4/692	0.970663	1	0.309685	-0.00922119	CDC20;FLOT1;TACC1;FANCE
POLR2A_cortical plate_mm9	20/2000	0.849884	1	0.0569364	-0.00926098	NEBL;ETS1;HSPA13;EGFR;CLGN;ERN1;ADAMTS15;AKR1B10;CSRP1;CTH;FAM110B;UST;HMOX1;SPOCK1;MSRB3;NUPR1;SLC13A5;GPC6;TUBA8;FBN1
PML_MCF-7_hg19	5/887	0.984637	1	0.601102	-0.0093061	ERN1;EGLN3;FTH1;TCEA1;PHLDA2
MAX_ECC-1_hg19	14/1558	0.909358	1	0.0985682	-0.00936554	KCNG1;SEMA6A;PLAT;COL5A1;KIF4A;FAM110B;TCEA1;HMOX1;LRAT;MYL9;GPC6;JDP2;PCK2;AARS
CHD1_K562_hg19	15/2000	0.987126	1	0.723279	-0.00937187	ERRFI1;G6PD;AKNA;C1S;BPGM;SPOCD1;TUBA1A;PIK3IP1;IL1B;HKDC1;NRCAM;NUPR1;IGFBP6;PHLDA2;CTSC
POLR2A_brain_mm9	19/2000	0.897394	1	0.0868945	-0.00940726	ERRFI1;CBX4;NEBL;FST;FAM213A;TSKU;CLGN;MLLT11;ERN1;CDH4;BCAM;CENPF;TUBA1A;CTH;SESN2;SPOCK1;SRGAP3;JDP2;AARS
CTCF_G1E-ER4_mm9	20/2540	0.989658	1	0.90608	-0.00941938	HES6;TNFAIP3;ASNS;KIF23;SLC1A4;LTBP2;GPCPD1;FANCE;CLU;LTBP1;ETS2;IL6;GCLC;TUBA1A;MTHFD2;PALM;PIR;CYP1A1;TRIB3;FADS1
NFIC_HepG2_hg19	10/1493	0.988673	1	0.83483	-0.00951017	TFRC;PLK1;ANKRD1;TCEA1;SLC7A11;UPP1;SLC13A5;CLU;AARS;FOXA2
SRF_HCT116_hg19	2/413	0.96234	1	0.251189	-0.00964258	TCEA1;MYL9
CUX1_K562_hg19	15/2000	0.987126	1	0.74426	-0.00964373	GSR;MOCOS;SLC1A4;GPCPD1;KLK10;MLLT11;CENPE;IFI27;TCEA1;CHAC1;GABRE;PRR11;SH3BGR;FADS1;PTGES
NELFE_MEL cell line_mm9	15/2000	0.987126	1	0.744843	-0.00965129	ERRFI1;CBX4;GPCPD1;POU2F2;SYNE3;RHOB;CENPE;CENPF;CSRP1;CTH;GNB4;HMOX1;TRIB3;TACC1;FADS1
REST_Panc1_hg19	4/688	0.969623	1	0.316509	-0.00976366	BEX2;TFRC;CRIP2;L1CAM
TEAD4_K562_hg19	9/1358	0.986342	1	0.712791	-0.00980229	GCLC;MOCOS;GSR;PIR;TCEA1;KIF23;GPCPD1;CLU;AARS
REST_HepG2_hg19	6/1002	0.98426	1	0.620965	-0.00985148	ACTA1;ERRFI1;CBX4;ENC1;L1CAM;PCK2
USF2_MEL cell line_mm9	16/2106	0.987444	1	0.8001	-0.0101096	EGLN3;TNFAIP3;FAM213A;ALDH1L2;TUBB3;CBS;STC2;RPS6KA2;STMN1;GNB4;HMOX1;CHAC1;PHLDA2;FADS1;AARS;OSBP2
FOS_K562_hg19	15/2000	0.987126	1	0.786462	-0.0101906	OTUB2;ERRFI1;HES6;BPGM;FOXO1;CDC20;CENPF;MTHFD2;PSAT1;CTH;STMN1;SESN2;CHAC1;PRR11;AARS
ZBTB33_SK-N-SH_hg19	8/1234	0.984888	1	0.673284	-0.0102525	CDC20;G6PD;TFRC;UNC5B;STK38L;HSPA13;FADS1;FBN1
PBX3_GM12878_hg19	9/1334	0.983749	1	0.626487	-0.0102646	OTUB2;NFIL3;TFRC;MTHFD2;BPGM;PRR11;FOXO1;RHOB;AARS
USF1_ECC-1_hg19	18/2318	0.988193	1	0.86721	-0.0103004	KCNG1;IVNS1ABP;BEX2;TMPRSS4;PLK1;SPOCD1;CENPE;CENPF;GPNMB;MTHFD2;CBS;ENC1;STMN1;HMOX1;LRIG3;LCP1;PPARGC1A;AARS
RFX5_GM12878_hg19	15/2000	0.987126	1	0.795364	-0.0103059	IL32;SEMA6A;PLK1;KIF23;FAM213A;CENPF;GCLC;TUBA1A;PIK3IP1;FTH1;ENC1;TCEA1;UPP1;SH3BGR;AARS
ZMIZ1_CH12.LX_mm9	15/2000	0.987126	1	0.803246	-0.010408	TFRC;KIF23;FAM213A;GPCPD1;FOXO1;RHOB;CDC20;CENPE;SLC6A6;GCLC;CSRP1;TUBB3;ENC1;HMOX1;TCEA1
BHLHE40_CH12.LX_mm9	15/2000	0.987126	1	0.811637	-0.0105168	GBP6;RBM47;AKNA;MOCOS;MX1;CRIP2;MEIS3;SLC6A6;CSRP1;CTH;STMN1;TCEA1;JDP2;CTSC;AARS
PAX5_GM12891_hg19	6/907	0.966705	1	0.313005	-0.0105989	CENPE;IL1RN;GCLC;DRAM1;AQP3;TUBA8
RELA_GM12892_hg19	11/1302	0.924452	1	0.13639	-0.010714	IL32;ERN1;ABCC3;IL1RN;DRAM1;CSRP1;TFRC;FAM129A;TNFAIP3;LCP1;GPCPD1
eGFP-NR4A1_K562_hg19	8/1199	0.980411	1	0.547921	-0.01084	CENPF;CBX4;IMPA2;SCN9A;NUPR1;BCAT1;SH3BGR;PCK2
RELA_GM18526_hg19	5/838	0.976776	1	0.462254	-0.0108621	DRAM1;TFRC;FAM129A;TNFAIP3;LCP1
TBL1XR1_GM12878_hg19	19/2000	0.897394	1	0.101658	-0.0110056	IL32;EGLN3;G6PD;GSR;SLC1A4;BPGM;FANCE;FOXO1;SLC16A14;SULF2;RHOB;SPOCD1;CDC20;STMN1;TCEA1;UPP1;SH3BGR;FADS1;JDP2
POLR2A_endothelial cell of umbilical vein_hg19	40/4459	0.990471	1	1.15107	-0.0110211	KCNG1;ERRFI1;TAGLN;TFRC;SERPINE2;LTBP1;HSPA13;CLU;TSKU;MYLK;TUBA1A;FTH1;LAMP3;SESN2;SCN9A;NRCAM;TSPAN2;IGFBP6;GABRE;PHLDA2;CTSC;IL32;HES6;EGLN3;CBX4;EMP2;BPGM;GPCPD1;KLF4;ADAM19;IL6;BCAM;CENPF;IFI27;P4HA2;CTH;KIF4A;PXDN;AARS;FBN1
MAFK_HepG2_hg19	26/3120	0.98927	1	1.02217	-0.011027	ERRFI1;C1S;RTKN2;SLC1A4;SLC7A11;IFIT1;ETS2;PDPN;SESN2;SCN9A;EPSTI1;ANKRD1;HMOX1;LRIG3;FADS1;GSR;BPGM;FANCE;GPCPD1;RHOB;ERN1;GCLC;PIK3IP1;TCEA1;NUPR1;FOXA2
GATA1_erythroblast_mm9	15/1971	0.984573	1	0.709586	-0.0110321	IVNS1ABP;SCARB1;TFRC;KIF23;CRIP2;FANCE;AQP3;SLC7A1;SYNE3;ERN1;GCLC;MTHFD2;PSAT1;ADM2;TACC1
TCF12_A549_hg19	7/1098	0.981833	1	0.601908	-0.0110352	IVNS1ABP;MLLT11;GCLC;DRAM1;UPP1;BPGM;AARS
CHD2_HepG2_hg19	15/2000	0.987126	1	0.857831	-0.0111153	ALDH1L1;C1S;GSR;KIF23;HSPA13;IQGAP3;CDC20;CENPE;STMN1;STK38L;TCEA1;FGFR3;SH3BGR;CTSC;FOXA2
BRCA1_H1-hESC_hg19	18/2000	0.933375	1	0.161467	-0.0111329	OTUB2;G6PD;SEMA6A;C1S;TFRC;UNC5B;FAM129A;PLAT;SLC7A11;CLU;SPOCD1;CENPE;GCLC;MTHFD2;PSAT1;FTH1;STK38L;FADS1
CHD2_GM12878_hg19	15/2000	0.987126	1	0.862966	-0.0111819	SCARB1;PLK1;RTKN2;KIF23;FANCE;IQGAP3;CENPF;PSAT1;KIF4A;HMOX1;TCEA1;SH3BGR;FADS1;FBN1;AARS
EP300_H1-hESC_hg19	21/2611	0.987842	1	0.916311	-0.0112086	ERRFI1;NEBL;RTKN2;GSR;PLK1;SLC7A11;GPCPD1;CLU;HSPA13;TSKU;ADAM19;CENPE;DRAM1;CTH;SCN9A;TCEA1;NRCAM;CTSC;SNTB1;AARS;TUBA8
IRF3_GM12878_hg19	15/2000	0.987126	1	0.886736	-0.0114899	OTUB2;PLK1;FAM129A;KIF23;GPCPD1;HSPA13;CDC20;CENPF;PSAT1;MTHFD2;CTH;SESN2;CHAC1;PRR11;AARS
SIN3A_HepG2_hg19	6/955	0.977072	1	0.497696	-0.0115441	CDC20;CENPE;G6PD;KIF4A;KIF23;SLC7A11
SIN3A_SK-N-SH_hg19	6/970	0.979643	1	0.571378	-0.0117518	CDC20;CENPF;KIF4A;SESN2;SLC7A11;RHOB
CBX3_K562_hg19	22/2682	0.98585	1	0.824957	-0.0117568	ERRFI1;TFRC;FAM129A;ALDH1L2;SPOCD1;CENPE;CNN1;CENPF;GCLC;PIK3IP1;MTHFD2;CBS;PSAT1;CTH;MAP1B;SESN2;GNB4;TCEA1;STK38L;PRR11;FADS1;FBN1
RCOR1_CH12.LX_mm9	16/2000	0.976297	1	0.491056	-0.0117795	TFRC;SERPINE2;TNFAIP3;FAM213A;IFIT1;GPCPD1;IQGAP3;SLC7A1;ETS2;CLGN;CENPE;GCLC;CSRP1;CTH;ENC1;FADS1
EZH2_K562_hg19	16/2000	0.976297	1	0.492893	-0.0118236	GBP6;TSLP;PLK1;EMP2;SLC16A14;CLGN;ADAM19;CENPF;MTHFD2;FTH1;IL1B;SESN2;EPSTI1;PHGDH;PRR11;FOXA2
ATF3_H1-hESC_hg19	10/1386	0.976156	1	0.492524	-0.0118859	SPOCD1;CBS;STMN1;TNFAIP3;HMOX1;UPP1;CHAC1;SLC7A11;BCAT1;CLU
CTCF_spleen_hg19	19/2000	0.897394	1	0.110092	-0.0119187	HES6;RBM47;ASNS;EMP2;BPGM;IFIT1;POU2F2;GPCPD1;IQGAP3;CLU;SULF2;ERN1;H1F0;GCLC;PIK3IP1;CTH;SESN2;STMN1;FADS1
REST_K562_hg19	29/2834	0.865127	1	0.082928	-0.0120145	BEX2;TFRC;FAM129A;SLC1A4;SLC7A11;HSPA13;ETS2;RAPGEFL1;CDC20;CBS;FTH1;SESN2;STMN1;GPC6;FADS1;SH3BGR;UNC5B;MOCOS;EMP2;BPGM;L1CAM;ACTA1;GCLC;COL1A2;MTHFD2;GNB4;TCEA1;AARS;PTGES
ZEB1_GM12878_hg19	6/864	0.953968	1	0.255068	-0.0120202	ADAM19;TFRC;ENTPD3;MTHFD2;RTKN2;KIF23
REST_A549_hg19	11/1527	0.98123	1	0.641487	-0.0121549	SLC6A6;EGLN3;DRAM1;CBX4;PSAT1;MAP1B;AKR1C2;HMOX1;LRIG3;GABRE;GPC6
TAF1_HepG2_hg19	14/1849	0.982532	1	0.698468	-0.0123087	HES6;ALDH1L1;SEMA6A;MOCOS;PLK1;LPCAT1;TNFAIP3;GPCPD1;NRBP2;P4HA2;PSAT1;SCN9A;HMOX1;GABRE
E2F6_HeLa-S3_hg19	7/1024	0.968343	1	0.386408	-0.0124304	TFRC;PSAT1;MTHFD2;CBS;GSR;GNB4;TCEA1
POU2F2_GM12878_hg19	10/1437	0.983178	1	0.733028	-0.0124359	CDC20;HES6;GCLC;SEMA6A;DRAM1;PIK3IP1;PLK1;HMOX1;SH3BGR;RHOB
TCF3_GM12878_hg19	10/1413	0.98015	1	0.625486	-0.012541	IL32;ERRFI1;CBX4;FTH1;SESN2;EPSTI1;KIF23;BPGM;CHAC1;GPCPD1
JUND_MEL cell line_mm9	1/257	0.957662	1	0.292656	-0.0126603	TRIB3
NCOR1_K562_hg19	16/2000	0.976297	1	0.531127	-0.0127408	FST;BPGM;AQP3;TGM1;MLLT11;ERN1;CNN1;NFIL3;TUBB3;CBS;FTH1;STMN1;TRIB3;UPP1;BCAT1;GPC6
CREB1_HepG2_hg19	10/1423	0.981467	1	0.682355	-0.0127647	CENPE;TFRC;STK38L;BPGM;SRGAP3;PPARGC1A;HSPA13;IQGAP3;KANK4;AARS
MXI1_MEL cell line_mm9	19/2000	0.897394	1	0.118482	-0.0128269	PLK1;LPCAT1;SLC7A11;FAM213A;SYNE3;RAPGEFL1;BCAM;CSRP1;P4HA2;IMPA2;CBS;STMN1;TCEA1;TRIB3;GPC4;CHAC1;CTSC;FADS1;ATF3
GATA1_erythroblast_hg19	18/2266	0.983942	1	0.798316	-0.0129236	IVNS1ABP;IL1RN;SLC7A11;BPGM;HSPA13;CENPE;GCLC;H1F0;PIK3IP1;FTH1;GNB4;EPSTI1;PIR;ANKRD1;TRIB3;BCAT1;PRR11;PCK2
MAFK_GM12878_hg19	1/194	0.907738	1	0.134075	-0.0129783	SPOCK1
MAX_HepG2_hg19	27/3158	0.985413	1	0.888594	-0.0130571	SCARB1;RTKN2;LTBP2;HSPA13;IQGAP3;FOXO1;CDC20;SESN2;FAM110B;KIF21B;GABRE;SLC13A5;BVES;CTSC;SH3BGR;MX1;MOCOS;KIF23;BPGM;MLLT11;ERN1;CENPE;CENPF;PIK3IP1;GNB4;TCEA1;NUPR1
TAL1_MEL cell line_mm9	19/2290	0.97554	1	0.530006	-0.0131252	SCARB1;AKNA;TFRC;SLC1A4;KIF23;CRIP2;GPCPD1;SLC7A1;AQP3;SYNE3;IL6;PSAT1;TUBB3;FTH1;IL1B;SESN2;FLOT1;NUPR1;PCK2
TCF12_GM12878_hg19	8/1023	0.933883	1	0.192018	-0.0131349	IL32;SEMA6A;TFRC;EPSTI1;TCEA1;SLC1A4;FADS1;AARS
SIN3A_MCF-7_hg19	9/1259	0.97247	1	0.471531	-0.0131634	CENPE;CENPF;SEMA6A;KIF4A;RTKN2;ANKRD1;SLC7A11;CHAC1;IQGAP3
MAZ_IMR-90_hg19	19/2000	0.897394	1	0.121985	-0.0132062	ABCC3;OTUB2;SCARB1;EGLN3;SPARC;SEMA6A;MOCOS;SCD5;PLAT;SLC1A4;SPOCD1;ADAM19;DRAM1;NFIL3;PSAT1;NUPR1;BVES;AARS;PTGES
PHF8_K562_hg19	18/2000	0.933375	1	0.192635	-0.0132819	ERRFI1;POPDC3;ENTPD3;UNC5B;ARHGEF16;RTKN2;LOXL4;MEIS3;MLLT11;SPOCD1;IL6;P4HA2;PSAT1;IL1B;PALM;NUPR1;BCAT1;SH3BGR
STAT5A_K562_hg19	1/217	0.930555	1	0.186335	-0.0134113	GPCPD1
MXI1_IMR-90_hg19	16/2000	0.976297	1	0.565657	-0.0135691	HES6;PLK1;RTKN2;BPGM;LTBP1;ADAMTS15;CENPF;IMPA2;CTH;SCN9A;PXDN;GNB4;HMOX1;KIF21B;PRR11;CTSC
RFX5_HeLa-S3_hg19	19/2000	0.897394	1	0.125403	-0.0135762	ERRFI1;SCARB1;UNC5B;MOCOS;KIF23;PLAT;BPGM;GPCPD1;SLC16A14;ERN1;IL6;PIK3IP1;LOX;STMN1;TCEA1;SPOCK1;S100A9;GBP1;SH3BGR
TAF1_GM12878_hg19	9/1304	0.979875	1	0.676682	-0.0137574	SEMA6A;CBX4;SESN2;TCEA1;SLC1A4;BPGM;SLC7A11;FOXO1;RHOB
SP1_GM12878_hg19	12/1356	0.90429	1	0.137347	-0.0138179	SLC6A6;HES6;SEMA6A;TUBA1A;TFRC;MTHFD2;STMN1;TCEA1;STK38L;KIF23;CHAC1;BPGM
FOS_GM12878_hg19	9/1244	0.969502	1	0.448781	-0.0139002	CDC20;OTUB2;CENPF;PSAT1;MTHFD2;BPGM;PRR11;FOXO1;AARS
EGR1_ECC-1_hg19	19/2345	0.981991	1	0.767727	-0.0139516	SEMA6A;CBX4;TFRC;SCD5;LTBP2;EMP2;CRIP2;SLC7A1;ERN1;SPOCD1;STMN1;SLCO2A1;ID4;NRCAM;MYL9;SYBU;JDP2;SH3BGR;PCK2
RAD21_MEL cell line_mm9	28/3199	0.980815	1	0.720638	-0.0139598	TAGLN;C1S;TNFAIP3;SLC1A4;LTBP2;CRIP2;CLU;LTBP1;ETS2;TUBA1A;PALM;CTSC;FADS1;ASNS;KIF23;FANCE;POU2F2;GPCPD1;MEIS3;IL6;COL1A2;PIK3IP1;COL5A1;CYP1A1;PIR;TRIB3;TACC1;ATF3
POLR2A_testis_mm9	19/2000	0.897394	1	0.129558	-0.014026	ERRFI1;ALDH1L1;SEMA6A;LAMA1;FAM213A;IQGAP3;AQP3;RHOB;ERN1;LURAP1L;TUBB3;CTH;HKDC1;STC2;UST;SESN2;HMOX1;LRAT;SRGAP3
SIN3A_CH12.LX_mm9	16/2000	0.976297	1	0.591988	-0.0142007	MOCOS;KIF23;FAM213A;IFIT1;MEIS3;SYNE3;RAPGEFL1;BCAM;CSRP1;TUBB3;ENC1;NRCAM;LCP1;CHAC1;KIF21B;CTSC
EP300_heart_mm9	16/2000	0.976297	1	0.592274	-0.0142076	ERRFI1;TNFAIP3;ETS1;IQGAP3;RHOB;SULF2;MLLT11;GCLC;PIK3IP1;CSRP1;ENC1;TNFSF10;MSRB3;TCEA1;TRIB3;SH3BGR
POLR2AphosphoS2_MEL cell line_mm9	16/2000	0.976297	1	0.594899	-0.0142705	HES6;TAGLN;LPCAT1;FAM129A;FANCE;FAM213A;RAPGEFL1;H1F0;CBS;CTH;RPS6KA2;SESN2;FLOT1;KIF21B;JDP2;PCK2
FOXA1_T47D_hg19	6/889	0.961823	1	0.368542	-0.0143454	HES6;KRT80;LOX;PIK3IP1;TCEA1;MMP10
NR2F2_K562_hg19	11/1392	0.9555	1	0.317446	-0.0144503	SPOCD1;CENPF;TFRC;STMN1;TRIB3;BPGM;SLC7A11;UPP1;BCAT1;SH3BGR;CTSC
TRIM28_HEK293_hg19	18/2000	0.933375	1	0.211362	-0.014573	SPARC;UNC5B;MOCOS;PLK1;KIF23;BPGM;SLC7A11;ETS2;SLC16A14;SULF2;CENPE;TUBA1A;LOX;ANKRD1;STK38L;HMOX1;PRR11;SH3BGR
NFIC_GM12878_hg19	8/1143	0.97067	1	0.490849	-0.0146119	STMN1;TCEA1;STK38L;SLC1A4;UPP1;BPGM;CTSC;FBN1
POLR2AphosphoS2_myocyte_mm9	16/2000	0.976297	1	0.614091	-0.0147309	CBX4;FANCE;GPCPD1;IQGAP3;ERN1;CENPF;COL1A2;DRAM1;CSRP1;PDPN;MSRB3;TSPAN2;TRIB3;GABRE;GPC6;OSBP2
ATF2_H1-hESC_hg19	15/1906	0.977116	1	0.636958	-0.0147454	RBM47;SEMA6A;TFRC;SLC7A11;GPCPD1;CLU;RHOB;CENPE;GCLC;TUBA1A;CTH;MAP1B;STK38L;FADS1;AARS
EBF1_GM12878_hg19	25/2924	0.981742	1	0.800689	-0.014754	TFRC;SLC1A4;FOXO1;DRAM1;LAMP3;ENC1;STMN1;SESN2;EPSTI1;HMOX1;UPP1;KIF21B;PCK2;IVNS1ABP;SEMA6A;COL22A1;GSR;BPGM;POU2F2;FAM213A;CENPF;PIR;TCEA1;LCP1;JDP2
POLR2A_HCT116_hg19	19/2000	0.897394	1	0.137204	-0.0148538	KCNG1;IVNS1ABP;SERPINE2;KIF23;GPCPD1;HSPA13;EGFR;RHOB;MLLT11;ERN1;SLC6A6;GCLC;DRAM1;TUBA1A;P4HA2;STK38L;PHLDA2;FGFR3;SH3BGR
eGFP-JUND_K562_hg19	16/2000	0.976297	1	0.620262	-0.0148789	IL32;BEX2;ENTPD3;MX1;SLC7A11;FAM213A;KLK10;MMP10;RHOB;SPOCD1;NRBP2;CSRP1;SCN9A;TNFSF10;NUPR1;AARS
CTCF_GM19239_hg19	16/2000	0.976297	1	0.623633	-0.0149598	IVNS1ABP;HES6;RBM47;CLU;SLC16A14;FOXO1;MMP10;SULF2;CLGN;MLLT11;PIK3IP1;PIR;HMOX1;CHAC1;JDP2;FADS1
REST_PFSK-1_hg19	20/2387	0.975499	1	0.604356	-0.0149915	ERRFI1;SEMA6A;TFRC;UNC5B;PLK1;CRIP2;GPCPD1;L1CAM;RHOB;H1F0;COL1A2;LOX;MTHFD2;TUBB3;PXDN;COL5A2;TSPAN7;TCEA1;GPC6;FBN1
BRCA1_HeLa-S3_hg19	18/2000	0.933375	1	0.21888	-0.0150914	ERRFI1;EGLN3;G6PD;UNC5B;GSR;KIF23;FAM213A;FANCE;IQGAP3;ERN1;DRAM1;PIK3IP1;P4HA2;KIF4A;STMN1;STK38L;CTSC;SH3BGR
SAP30_K562_hg19	17/2000	0.959063	1	0.361551	-0.0151123	ERRFI1;FST;MOCOS;MX1;CLU;SPOCD1;CNN1;HKDC1;CTH;SCN9A;PIR;TCEA1;UPP1;CHAC1;NUPR1;PRR11;ATF3
MXI1_HeLa-S3_hg19	16/2000	0.976297	1	0.630225	-0.0151179	HES6;ERRFI1;EGLN3;MX1;RTKN2;SLC1A4;FOXO1;ERN1;IL6;PIK3IP1;COL5A1;PSAT1;TCEA1;S100A12;KIF21B;AARS
MAX_endothelial cell of umbilical vein_hg19	16/2000	0.976297	1	0.632428	-0.0151708	ERRFI1;GSR;PLK1;KIF23;ETS2;CDC20;SPOCD1;CENPF;GCLC;MTHFD2;STMN1;ENC1;HMOX1;LRIG3;SH3BGR;CTSC
CTCF_testis_mm9	19/2000	0.897394	1	0.141521	-0.0153211	SEMA6A;SEMA6D;TNFAIP3;KIF23;SLC1A4;CLU;IQGAP3;FOXO1;CLGN;ENC1;STMN1;PALM;SPOCK1;CHAC1;SLC13A5;MYL9;RBM24;FADS1;AARS
ZNF263_HEK293_hg19	16/2000	0.976297	1	0.639122	-0.0153314	SPARC;RTKN2;FAM213A;TSKU;LFNG;ADAM19;MLLT11;ADAMTS15;CSRP1;PSAT1;KIF4A;KIAA1456;SCN9A;PIR;LRAT;RBM24
UBTF_MEL cell line_mm9	19/2000	0.897394	1	0.141685	-0.0153389	HES6;CBX4;GSR;FAM129A;SLC7A11;ETS1;ETS2;RAPGEFL1;FOXO1;LFNG;H1F0;GCLC;PSAT1;SESN2;HMOX1;TACC1;GPC4;FGFR3;JDP2
RCOR1_K562_hg19	31/3501	0.98264	1	0.87799	-0.0153753	ERRFI1;BEX2;TFRC;LOXL4;CLU;ALDH1L2;TUBA1A;FTH1;SPOCK1;CHAC1;KIF21B;GABRE;SH3BGR;FADS1;PCK2;G6PD;UNC5B;GSR;FANCE;RHOB;SPOCD1;ERN1;CENPE;CENPF;PIK3IP1;IFI27;KIF4A;IL1B;TCEA1;PRR11;AARS
HDAC6_K562_hg19	16/2000	0.976297	1	0.642906	-0.0154221	IVNS1ABP;FST;RTKN2;KIF23;SLC7A11;HSPA13;ERN1;CENPF;CSRP1;NFIL3;FTH1;STMN1;GNB4;STK38L;GABRE;BCAT1
CREBBP_K562_hg19	17/2000	0.959063	1	0.373543	-0.0156136	BEX2;AKNA;PLK1;ARHGEF16;FAM129A;ADH7;CDC20;MLLT11;TUBB3;HKDC1;SLCO2A1;SCN9A;SRGAP3;SH3BGR;CACNG4;JDP2;ATF3
CHD2_CH12.LX_mm9	16/2000	0.976297	1	0.653125	-0.0156673	TFRC;GSR;CRIP2;FOXO1;RHOB;CDC20;GCLC;CSRP1;PSAT1;CTH;ENC1;TRIB3;FGFR3;JDP2;ATF3;AARS
YY1_GM12878_hg19	18/2000	0.933375	1	0.22823	-0.0157361	SCARB1;G6PD;SEMA6A;TFRC;MOCOS;BPGM;SLC7A11;GPCPD1;HSPA13;IQGAP3;SULF2;CENPE;H1F0;STMN1;TCEA1;SPOCK1;JDP2;CTSC
USF2_HepG2_hg19	17/2000	0.959063	1	0.381191	-0.0159333	IL32;HES6;BEX2;ARHGEF16;CLGN;SPOCD1;MTHFD2;CTH;STMN1;ENC1;COL5A2;EPSTI1;HMOX1;LRIG3;UPP1;PPARGC1A;AARS
POLR2A_ECC-1_hg19	10/1329	0.965259	1	0.452924	-0.016015	SCARB1;CENPF;EGLN3;LOX;KIF4A;MOCOS;TCEA1;PHLDA2;GPCPD1;LOC730755
ATF2_GM12878_hg19	13/1641	0.966512	1	0.479332	-0.0163268	IL32;SEMA6A;TFRC;SLC1A4;BPGM;SLC7A11;GPCPD1;CDC20;CENPE;GCLC;TUBA1A;DRAM1;CSRP1
NRF1_GM12878_hg19	16/2000	0.976297	1	0.680947	-0.0163346	SCARB1;SEMA6A;ASNS;BPGM;SLC7A11;FAM213A;IQGAP3;FOXO1;CLGN;MLLT11;TUBA1A;PIK3IP1;MTHFD2;STMN1;TCEA1;KIF21B
TAF1_GM12891_hg19	16/1993	0.975317	1	0.653842	-0.0163413	SEMA6A;CBX4;SLC7A11;BPGM;FAM213A;FOXO1;RHOB;ERN1;TUBA1A;MTHFD2;CTH;FTH1;EPSTI1;TCEA1;HMOX1;SH3BGR
MEF2C_GM12878_hg19	1/155	0.850754	1	0.101608	-0.0164231	RHOB
TAF1_SK-N-SH_hg19	10/1241	0.9397	1	0.264769	-0.0164671	ERRFI1;TFRC;P4HA2;UNC5B;PLK1;FAM110B;TCEA1;INHBA;CHAC1;FADS1
IRF3_HeLa-S3_hg19	14/1809	0.977644	1	0.732478	-0.0165614	OTUB2;KIF23;BPGM;TSKU;CDC20;CENPF;COL5A1;MTHFD2;PSAT1;IMPA2;CTH;CHAC1;PRR11;AARS
ELF1_K562_hg19	10/1323	0.963885	1	0.452432	-0.0166417	NRBP2;EGLN3;MOCOS;TCEA1;STK38L;SPIRE1;KIF21B;FANCE;POU2F2;IQGAP3
MXI1_HepG2_hg19	19/2000	0.897394	1	0.15412	-0.0166852	ABCC3;HES6;C1S;FST;RTKN2;BPGM;FANCE;IQGAP3;EGFR;NRBP2;CSRP1;P4HA2;KIF4A;TSPAN7;STMN1;ANKRD1;KIF21B;PPARGC1A;AARS
MAX_HCT116_hg19	17/2066	0.971423	1	0.577209	-0.016735	OTUB2;IVNS1ABP;SEMA6A;TMPRSS4;GSR;PLK1;KIF23;SLC7A11;GPCPD1;ETS2;CENPE;CENPF;CSRP1;TCEA1;LRIG3;PHLDA2;CTSC
eGFP-GATA2_K562_hg19	16/2000	0.976297	1	0.701263	-0.016822	C1S;ENTPD3;GSR;ASNS;BPGM;KLK10;SPOCD1;CNN1;PIK3IP1;MTHFD2;CTH;SCN9A;TCEA1;NUPR1;PRR11;SH3BGR
USF2_GM12878_hg19	17/2000	0.959063	1	0.404563	-0.0169102	IVNS1ABP;BEX2;SEMA6A;GSR;ASNS;SLC7A11;GPCPD1;SPOCD1;CENPE;DRAM1;CSRP1;KYNU;STMN1;ENC1;HMOX1;KIF21B;SH3BGR
HA-E2F1_MCF-7_hg19	18/2000	0.933375	1	0.248558	-0.0171376	G6PD;SYT1;UNC5B;RTKN2;SCD5;LTBP1;HSPA13;IQGAP3;TSKU;SULT2B1;CENPF;COL5A1;FTH1;STMN1;HMOX1;TRIB3;PHLDA2;SYBU
KDM4A_H1-hESC_hg19	18/2000	0.933375	1	0.251032	-0.0173082	ERRFI1;TAGLN;SERPINE2;NEBL;EMP2;C2CD4C;LTBP1;AQP3;MLLT11;H1F0;COL1A2;SCN9A;EPSTI1;SPIRE1;TSPAN2;BCAT1;GABRE;MYL9
POLR2AphosphoS5_neural cell_hg19	14/1709	0.959694	1	0.422279	-0.0173727	OTUB2;LPCAT1;KIF23;BPGM;FANCE;MEIS3;IQGAP3;CENPE;CENPF;PLCB4;SCN9A;PPARGC1A;SYBU;JDP2
MYBL2_HepG2_hg19	14/1595	0.924989	1	0.223498	-0.0174268	GSR;KIF23;GPCPD1;CDC20;MLLT11;CENPE;DRAM1;PIK3IP1;KIF4A;ANKRD1;TCEA1;STK38L;UPP1;SLC13A5
TAF1_ECC-1_hg19	11/1346	0.941391	1	0.288572	-0.0174287	ERRFI1;KIF4A;PLK1;TCEA1;KIF23;BPGM;MYL9;GPC6;CTSC;RHOB;AARS
POLR2A_HEK293_hg19	18/2000	0.933375	1	0.254801	-0.0175681	SCARB1;ERRFI1;BEX2;SEMA6A;CBX4;UNC5B;PLK1;BPGM;FOXO1;CLGN;BCAM;MAP1B;STMN1;TCEA1;BVES;FADS1;OSBP2;AARS
HCFC1_K562_hg19	17/2000	0.959063	1	0.420504	-0.0175765	SCARB1;HES6;UNC5B;RTKN2;MX1;GPCPD1;IQGAP3;TSKU;FOXO1;CLGN;RHOB;CSRP1;PIK3IP1;FTH1;STK38L;PHLDA2;CTSC
RCOR1_HepG2_hg19	17/2000	0.959063	1	0.420568	-0.0175791	IVNS1ABP;OTUB2;SEMA6A;C1S;GSR;MOCOS;SLC7A11;FANCE;IQGAP3;ETS2;ERN1;ANKRD1;TCEA1;LRIG3;NUPR1;SLC13A5;GABRE
POLR2AphosphoS5_K562_hg19	12/1459	0.945809	1	0.31635	-0.0176255	SPOCD1;ERRFI1;NRBP2;CENPE;CENPF;P4HA2;MAP1B;SESN2;GSR;GPCPD1;FGFR3;RHOB
SP1_HCT116_hg19	13/1577	0.951363	1	0.355308	-0.0177154	OTUB2;SEMA6A;BPGM;SLC7A11;LOC730755;HSPA13;CENPE;CENPF;GCLC;TCEA1;UPP1;GPC4;PRR11
POLR2A_bone marrow_mm9	16/2000	0.976297	1	0.739024	-0.0177278	ERRFI1;CBX4;MOCOS;ASNS;TNFAIP3;FAM213A;FANCE;ETS1;SYNE3;RAPGEFL1;ERN1;NFIL3;STK38L;HMOX1;LRIG3;S100A8
ETS1_GM12878_hg19	1/215	0.928817	1	0.240308	-0.0177452	TFRC
SIN3A_MEL cell line_mm9	17/2000	0.959063	1	0.42889	-0.017927	PLK1;FAM213A;RAPGEFL1;TSKU;CDC20;IMPA2;CBS;STC2;CTH;STMN1;HMOX1;TACC1;KIF21B;CHAC1;GPC4;JDP2;FADS1
MAFF_K562_hg19	17/2000	0.959063	1	0.429541	-0.0179542	GBP6;TFRC;C1S;GSR;SLC7A11;BPGM;HSPA13;CDC20;CENPE;AKR1B10;TUBB3;KIF4A;EPSTI1;STK38L;LCP1;SRGAP3;PRR11
ZC3H11A_K562_hg19	18/2000	0.933375	1	0.26082	-0.0179831	NNMT;TFRC;UNC5B;FAM129A;SLC1A4;SLC7A11;CLU;SPOCD1;DRAM1;TUBB3;CBS;MAP1B;KIF4A;FTH1;STMN1;TCEA1;STK38L;UPP1
USF1_SK-N-SH_hg19	24/2726	0.969249	1	0.582742	-0.0182014	KCNG1;OTUB2;IVNS1ABP;HES6;BEX2;SEMA6A;TNFAIP3;SPOCD1;CENPE;GCLC;GPNMB;NFIL3;MTHFD2;FTH1;STMN1;ENC1;HMOX1;LRIG3;PPARGC1A;CTSC;SH3BGR;FADS1;OSBP2;AARS
EZH2_T-cell acute lymphoblastic leukemia_hg19	17/2000	0.959063	1	0.440498	-0.0184122	IVNS1ABP;ENTPD3;KRT4;MX1;SLC1A4;BPGM;FANCE;IQGAP3;MMP10;CDC20;H1F0;EPSTI1;TCEA1;PRR11;SPRR1B;TUBA8;FBN1
POLR2AphosphoS5_HepG2_hg19	14/1668	0.94928	1	0.353978	-0.0184249	EMP2;FANCE;GPCPD1;IFIT1;CDC20;SLC6A6;DRAM1;P4HA2;KYNU;HMOX1;GABRE;FGFR3;KANK4;CTSC
CTCF_bone marrow macrophage_mm9	18/2000	0.933375	1	0.272325	-0.0187764	ERRFI1;TNFAIP3;C2CD4C;MEIS3;FANCE;CLU;SLC7A1;FOXO1;SULF2;MLLT11;CBS;PALM;UST;SPOCK1;TRIB3;SLC13A5;CTSC;FADS1
CTCF_MEL cell line_mm9	47/4882	0.975261	1	0.750386	-0.0187977	ERRFI1;TAGLN;C1S;LAMA1;TNFAIP3;LTBP2;SLC1A4;CRIP2;CLU;LTBP1;ALDH1L2;SYNE3;ETS1;ETS2;FOXO1;RAPGEFL1;TUBA1A;CSRP1;PALM;FLOT1;SPOCK1;SYBU;CTSC;FADS1;CBX4;ASNS;KIF23;MEIS3;FANCE;POU2F2;FAM213A;RHOB;MLLT11;SLC6A6;CENPE;IL6;CENPF;GCLC;COL1A2;PIK3IP1;MTHFD2;PIR;CYP1A1;ID4;TCEA1;TRIB3;OSBP2
HCFC1_ES-E14_mm9	18/2000	0.933375	1	0.273033	-0.0188252	IVNS1ABP;UNC5B;LAMA1;PLK1;ASNS;FANCE;IQGAP3;SLC7A1;ETS2;SLC16A14;ERN1;CSRP1;PSAT1;RPS6KA2;ID4;MSRB3;SPOCK1;PITX1
E2F4_CH12.LX_mm9	17/2000	0.959063	1	0.452347	-0.0189075	TFRC;PLK1;FAM129A;KIF23;BPGM;IQGAP3;SLC7A1;CDC20;CENPE;CENPF;CSRP1;PSAT1;TCEA1;PHGDH;PRR11;FADS1;AARS
MAX_NB4_hg19	17/2000	0.959063	1	0.457416	-0.0191194	ERRFI1;SCD5;ARHGEF16;IQGAP3;ERN1;CENPE;TUBA1A;PIK3IP1;IL1B;KIF4A;PIR;TCEA1;SPOCK1;KIF21B;SRGAP3;JDP2;S100A8
MAX_CH12.LX_mm9	18/2000	0.933375	1	0.287229	-0.0198039	ERRFI1;AKNA;PLK1;MOCOS;CRIP2;FAM213A;SLC16A14;RHOB;CDC20;MLLT11;BCAM;TUBB3;P4HA2;IMPA2;CTH;TRIB3;NRCAM;AARS
E2F4_GM12878_hg19	17/2000	0.959063	1	0.479884	-0.0200585	RTKN2;PLK1;FAM129A;KIF23;SLC7A11;FANCE;IQGAP3;CDC20;CENPE;CENPF;CSRP1;CTH;KIF4A;STMN1;TCEA1;CTSC;AARS
KDM1A_K562_hg19	18/2000	0.933375	1	0.292211	-0.0201475	SLC7A11;HSPA13;ETS2;SPOCD1;CENPF;IL6;DRAM1;TUBA1A;PSAT1;CBS;HKDC1;ENC1;STMN1;SCN9A;PIR;PHGDH;PRR11;PCK2
CUX1_GM12878_hg19	17/2000	0.959063	1	0.487312	-0.020369	G6PD;SEMA6A;MX1;SLC1A4;SLC7A11;BPGM;FANCE;ETS2;MLLT11;GCLC;LAMP3;ENC1;TCEA1;HMOX1;SRGAP3;SH3BGR;FADS1
POLR2A_bone marrow macrophage_mm9	19/2000	0.897394	1	0.1894	-0.0205046	ERRFI1;ALDH1L1;LPCAT1;BPGM;FAM213A;FANCE;RHOB;ERN1;LFNG;CDC20;GCLC;TUBA1A;CTH;ENC1;SESN2;UST;HMOX1;SRGAP3;LCP1
MXI1_K562_hg19	17/2000	0.959063	1	0.490713	-0.0205111	CBX4;MOCOS;GSR;FAM129A;HSPA13;MLLT11;CENPE;SLC6A6;DRAM1;TUBA1A;P4HA2;FTH1;SCN9A;SESN2;CHAC1;KIF21B;GABRE
POLR2AphosphoS2_A549_hg19	18/2000	0.933375	1	0.299767	-0.0206684	IVNS1ABP;ERRFI1;G6PD;GSR;KIF23;SLC7A11;GPCPD1;SLC7A1;ETS2;CDC20;ACTA1;GCLC;H1F0;CSRP1;MTHFD2;TUBB3;PHLDA2;FADS1
KAT2A_GM12878_hg19	16/1849	0.945504	1	0.36945	-0.0207031	IVNS1ABP;ERRFI1;CBX4;TFRC;SLC7A11;BPGM;MLLT11;TUBA1A;CSRP1;SESN2;STMN1;STK38L;LCP1;PRR11;FADS1;PCK2
MAX_GM12878_hg19	17/2000	0.959063	1	0.500415	-0.0209167	HES6;SCARB1;BEX2;MOCOS;IQGAP3;FOXO1;CLGN;CDC20;TUBA1A;PSAT1;KIF4A;STMN1;FAM110B;TCEA1;HMOX1;LRIG3;AARS
RCOR1_GM12878_hg19	18/2000	0.933375	1	0.30626	-0.0211161	IL32;SCARB1;EGLN3;GSR;KIF23;GPCPD1;IFIT1;STMN1;SESN2;EPSTI1;TCEA1;HMOX1;STK38L;SPOCK1;LCP1;KIF21B;SH3BGR;FBN1
NFYA_HeLa-S3_hg19	18/2000	0.933375	1	0.30686	-0.0211575	IVNS1ABP;ERRFI1;HES6;UNC5B;PLK1;CRIP2;EMP2;GPCPD1;TSKU;CENPE;NRBP2;CENPF;NFIL3;KIF4A;FTH1;STMN1;STK38L;KIF21B
TBP_K562_hg19	17/2000	0.959063	1	0.510194	-0.0213254	ERRFI1;SCARB1;HES6;BEX2;ENTPD3;EMP2;KIF23;KLF4;IQGAP3;FOXO1;RHOB;CLGN;ERN1;TUBA1A;P4HA2;KIF4A;FGFR3
GTF2F1_K562_hg19	18/2000	0.933375	1	0.30998	-0.0213726	ERRFI1;HES6;G6PD;KIF23;SLC1A4;GPCPD1;RHOB;CENPE;GCLC;CBS;PSAT1;KIF4A;CTH;GNB4;GABRE;SH3BGR;CTSC;PTGES
USF2_H1-hESC_hg19	19/2000	0.897394	1	0.197903	-0.0214252	IVNS1ABP;ERRFI1;HES6;BEX2;SEMA6A;KIF23;FAM213A;RHOB;SPOCD1;ADAMTS15;CBS;SESN2;SCN9A;PDPN;ENC1;HMOX1;LRIG3;PPARGC1A;SH3BGR
IRF1_K562_hg19	43/4551	0.978041	1	0.971372	-0.0215676	ERRFI1;SCARB1;TFRC;IFIT1;IQGAP3;FOXO1;DRAM1;TUBB3;CBS;FTH1;SESN2;SCN9A;STMN1;TNFSF10;GABRE;GBP1;CTSC;SH3BGR;PCK2;HES6;EGLN3;CBX4;UNC5B;GSR;MX1;MOCOS;KIF23;BPGM;GPCPD1;FANCE;RHOB;ERN1;MLLT11;GCLC;CENPF;MTHFD2;P4HA2;KIF4A;GNB4;TCEA1;FGFR3;PRR11;PTGES
MYC_H1-hESC_hg19	29/2971	0.919317	1	0.262153	-0.0220535	OTUB2;TAGLN;FAM129A;CLU;LTBP1;ALDH1L2;HSPA13;RAPGEFL1;LFNG;TUBA1A;STK38L;SPOCK1;LRIG3;SRGAP3;GPC6;CTSC;CACNG4;GSR;MOCOS;KIF23;L1CAM;MLLT11;COL1A2;KIF4A;TCEA1;BCAT1;S100A9;SNTB1;AARS
MAZ_GM12878_hg19	17/2000	0.959063	1	0.531467	-0.0222146	OTUB2;HES6;RTKN2;KIF23;EMP2;FANCE;CLU;IQGAP3;ADAM19;CENPE;KYNU;SESN2;TCEA1;SPOCK1;PTGES;TUBA8;AARS
NFYA_GM12878_hg19	17/2000	0.959063	1	0.543585	-0.0227211	OTUB2;ERRFI1;KIF23;BPGM;SLC7A11;HSPA13;FOXO1;RHOB;CDC20;CENPF;MTHFD2;PSAT1;CTH;PHGDH;CHAC1;PRR11;AARS
MAX_H1-hESC_hg19	29/3145	0.961393	1	0.584148	-0.0229988	BEX2;LTBP2;SLC7A11;AQP3;ALDH1L2;CLGN;TUBA1A;CSRP1;STMN1;SPOCK1;HMOX1;NRCAM;LRIG3;BVES;SH3BGR;CTSC;IVNS1ABP;SEMA6A;GSR;KIF23;GPCPD1;MMP10;ERN1;CENPE;CENPF;COL1A2;PIR;TCEA1;AARS
MAFK_HeLa-S3_hg19	19/2000	0.897394	1	0.213248	-0.0230864	ERRFI1;UNC5B;GSR;LPCAT1;KIF23;KLF4;FANCE;GPCPD1;ETS2;ERN1;GCLC;LOX;PIK3IP1;KIF4A;S100A12;TCEA1;GBP1;SH3BGR;PCK2
ZNF143_GM12878_hg19	18/2000	0.933375	1	0.345652	-0.0238321	ERRFI1;SEMA6A;TFRC;BPGM;IFIT1;FANCE;CLU;IQGAP3;FOXO1;MMP10;SLC16A14;CENPE;TUBA1A;PSAT1;STMN1;TNFSF10;TCEA1;CTSC
POLR2A_A549_hg19	33/3474	0.954507	1	0.51394	-0.0239292	KCNG1;POPDC3;SCARB1;BEX2;KRT80;RBM47;NNMT;SERPINE2;EGFR;CLGN;FAM110B;ENC1;NRCAM;SRGAP3;GABRE;PITX1;ABCC3;EGLN3;UNC5B;MOCOS;BPGM;GPCPD1;KLF4;ADAM19;SLC6A6;COL5A1;P4HA2;PSAT1;KIF4A;ID4;NUPR1;FGFR3;PTGES
MAFF_HepG2_hg19	17/2000	0.959063	1	0.573599	-0.0239756	C1S;TFRC;GSR;MX1;SLC1A4;BPGM;SLC7A11;GPCPD1;IFIT1;CLU;RHOB;TUBB3;FTH1;EPSTI1;HMOX1;UPP1;FADS1
SMARCB1_HeLa-S3_hg19	18/2000	0.933375	1	0.35158	-0.0242408	ABCC3;IVNS1ABP;ERRFI1;KRT80;NEBL;MOCOS;ARHGEF16;EMP2;HSPA13;CLU;ERN1;IMPA2;PSAT1;CTH;GNB4;SPIRE1;GABRE;SH3BGR
USF1_H1-hESC_hg19	24/2563	0.93417	1	0.35687	-0.0243016	KCNG1;OTUB2;IVNS1ABP;HES6;BEX2;SERPINE2;SEMA6D;ARHGEF16;PLK1;GPCPD1;MEIS3;PHYHIP;SPOCD1;CENPE;CENPF;GPNMB;MTHFD2;ENC1;STMN1;HMOX1;LRIG3;PPARGC1A;TUBA8;AARS
MYC_HepG2_hg19	18/2000	0.933375	1	0.359444	-0.024783	ABCC3;SCARB1;HES6;GSR;SLC7A11;TSKU;MLLT11;ERN1;CENPE;PIK3IP1;IMPA2;KIF4A;HMOX1;TCEA1;STK38L;SLC13A5;KANK4;AARS
POLR2A_IMR-90_hg19	18/2000	0.933375	1	0.364411	-0.0251255	G6PD;C1S;SERPINE2;LAMA1;MOCOS;LOXL4;SLC1A4;BPGM;LTBP1;ERN1;NRBP2;CTH;SCN9A;SPOCK1;GABRE;CTSC;PTGES;PCK2
CTCF_K562_hg19	49/4670	0.897213	1	0.232895	-0.0252603	ERRFI1;SCARB1;TFRC;LPCAT1;TNFAIP3;SLC7A11;CLU;AQP3;ETS2;CLGN;KYNU;SCN9A;CHAC1;CTSC;FADS1;HES6;ENTPD3;UNC5B;ARHGEF16;EMP2;BPGM;GPCPD1;MMP10;SPOCD1;TRIB3;MYL9;JDP2;TAGLN;C1S;FAM129A;SLC1A4;HSPA13;DRAM1;CBS;SPOCK1;SRGAP3;SLC13A5;SH3BGR;IVNS1ABP;ASNS;SLC16A14;SULF2;MLLT11;SLC6A6;CENPF;PIK3IP1;P4HA2;PSAT1;PIR
PBX3_A549_hg19	20/2098	0.899942	1	0.242789	-0.0255959	OTUB2;TFRC;PLK1;BPGM;FOXO1;RHOB;ERN1;CENPF;PLCB4;COL5A1;MTHFD2;ANKRD1;HMOX1;NRCAM;UPP1;CHAC1;PHLDA2;PRR11;FADS1;AARS
BRCA1_HepG2_hg19	17/2000	0.959063	1	0.631919	-0.0264133	G6PD;TFRC;PLK1;RTKN2;SLC7A11;GPCPD1;FANCE;SULF2;MLLT11;PSAT1;TUBB3;ANKRD1;STK38L;LRIG3;PPARGC1A;RBM24;AARS
POLR2AphosphoS5_MEL cell line_mm9	25/2661	0.935805	1	0.407204	-0.0270174	SCARB1;TFRC;SLC1A4;SLC7A1;IQGAP3;ETS2;LFNG;CDC20;CSRP1;STC2;SESN2;STMN1;CTSC;IVNS1ABP;HES6;ASNS;FAM213A;MLLT11;SLC6A6;CENPE;PSAT1;CTH;TRIB3;ATF3;AARS
TBL1XR1_K562_hg19	34/3414	0.917329	1	0.328506	-0.0283463	ERRFI1;SCARB1;C1S;FAM129A;IQGAP3;CLU;TSKU;CLGN;NFIL3;SESN2;STMN1;SPOCK1;STK38L;CHAC1;GABRE;SH3BGR;FADS1;PCK2;HES6;EGLN3;UNC5B;MOCOS;GSR;KIF23;GPCPD1;RHOB;ERN1;PIK3IP1;P4HA2;CTH;KIF4A;PIR;TCEA1;AARS
POLR2A_MEL cell line_mm9	53/4890	0.850713	1	0.283237	-0.045794	ERRFI1;LPCAT1;SYNE3;ETS1;ETS2;TGM1;LFNG;TUBA1A;TUBB3;RPS6KA2;SESN2;KIF21B;PHLDA2;FADS1;CTSC;BPGM;RHOB;ERN1;BCAM;PXDN;TRIB3;NUPR1;ATF3;KANK4;AKNA;IQGAP3;NFIL3;CBS;STC2;TSPAN2;GPC4;SRGAP3;CACNG4;IVNS1ABP;EGLN3;CBX4;GSR;PLK1;ASNS;FAM213A;MEIS3;POU2F2;MLLT11;CENPE;CENPF;GCLC;AKR1B10;P4HA2;CTH;ADM2;GNB4;TACC1;AARS

## Sheet: S7. CS+Sen_JASPAR_TRANSFAC-Self
Order	Term	NGenes	PropDown	PropUp	Direction	PValue	FDR	PValue.Mixed	FDR.Mixed
1	EGR1 (human)	43	0.534884	0.0697674	Down	0.0156984	0.0596048	0.0123988	0.0347867
2	NFKB1 (human)	151	0.364238	0.0596026	Down	0.0424958	0.0954232	0.0162984	0.0401509
3	HINFP (human)	127	0.519685	0.0708661	Down	0.0174983	0.0606631	0.00489951	0.023016
4	MZF1 (human)	65	0.446154	0.0769231	Down	0.0190981	0.0632437	0.00689931	0.028054
5	CEBPE (human)	12	0.583333	0.0833333	Down	0.126487	0.200025	0.0416958	0.0646736
6	NFE2 (human)	99	0.282828	0.0606061	Down	0.0362964	0.0867013	0.0565943	0.0801268
7	UBTF (human)	67	0.283582	0.0746269	Down	0.039796	0.0914159	0.0381962	0.0616525
8	CBEPA (human)	58	0.482759	0.12069	Down	0.020498	0.0643572	0.00989901	0.0323343
9	Klf4 (mouse)	13	0.0769231	0	Up	0.710629	0.750753	0.483352	0.491521
10	RELA (human)	111	0.378378	0.036036	Down	0.0216978	0.066048	0.0277972	0.052509
11	HNRNPK (human)	6	0.333333	0	Down	0.0846915	0.146806	0.0442956	0.0657882
12	HIF1A (mouse)	38	0.421053	0.0263158	Down	0.0187981	0.0632437	0.00859914	0.0307763
13	HIVEP1 (human)	12	0.583333	0.0833333	Down	0.180582	0.245359	0.079892	0.104509
14	MYOG (human)	53	0.415094	0.0754717	Down	0.0361964	0.0867013	0.00579942	0.0252806
15	JUN (human)	97	0.278351	0.0206186	Down	0.0244976	0.0702867	0.0417958	0.0646736
16	CBEPB (human)	103	0.446602	0.0873786	Down	0.050495	0.106972	0.0213979	0.0443265
17	RXRA (mouse)	19	0.684211	0.105263	Down	0.00309969	0.0260531	0.00029997	0.00862414
18	SP1 (human)	51	0.352941	0.0392157	Down	0.0225977	0.0679343	0.0256974	0.0504512
19	GTF2I (human)	28	0.571429	0.107143	Down	0.0931907	0.156455	0.0153985	0.0382433
20	BCL6 (human)	64	0.46875	0.015625	Down	0.0264974	0.0746015	0.0344966	0.0595348
21	REL (human)	29	0.137931	0	Down	0.936506	0.942762	0.221478	0.240752
22	ETS2 (human)	66	0.318182	0.0454545	Down	0.0183982	0.0630586	0.0378962	0.0615001
23	TEAD4 (human)	53	0.433962	0.0377358	Down	0.00529947	0.0333956	0.00109989	0.0089691
24	PCBP1 (human)	55	0.436364	0.0181818	Down	0.010199	0.0523198	0.020298	0.0437701
25	CREB1 (human)	87	0.310345	0.091954	Down	0.225077	0.292952	0.0243976	0.0485328
26	E2F6 (human)	59	0.423729	0.0338983	Down	0.0419958	0.0950136	0.0121988	0.0347867
27	SPIB (human)	45	0.466667	0.0444444	Down	0.0128987	0.0583606	0.0132987	0.0356879
28	RELB (human)	61	0.393443	0.0491803	Down	0.112089	0.182063	0.0312969	0.0552829
29	IRF8 (human)	72	0.472222	0.0555556	Down	0.020298	0.0643572	0.0110989	0.0343662
30	E2F1 (human)	147	0.37415	0.0612245	Down	0.0192981	0.0632437	0.00819918	0.0297147
31	JDP2 (human)	72	0.347222	0.0277778	Down	0.0284972	0.0771666	0.0358964	0.0595449
32	TFAP2A (human)	133	0.496241	0.0225564	Down	0.00519948	0.0333956	0.0122988	0.0347867
33	USF1 (human)	53	0.490566	0.0754717	Down	0.0130987	0.0583606	0.00239976	0.0140516
34	MIB2 (human)	61	0.327869	0.0327869	Down	0.122288	0.19441	0.020398	0.0437701
35	HMGA1 (human)	55	0.418182	0.109091	Down	0.160084	0.229282	0.0180982	0.041194
36	PGR (human)	65	0.430769	0.0153846	Down	0.0159984	0.0596072	0.029697	0.0550588
37	JUND (human)	55	0.254545	0.127273	Up	0.665933	0.720378	0.0365963	0.0602047
38	KLF11 (human)	46	0.369565	0.0217391	Down	0.00459954	0.0323305	0.00109989	0.0089691
39	RBPJ (human)	70	0.371429	0.0714286	Down	0.0865913	0.147862	0.0307969	0.0552829
40	SP3 (human)	52	0.365385	0.0192308	Down	0.00389961	0.0311091	0.0171983	0.0409304
41	SMAD3 (mouse)	4	0.75	0.25	Down	0.129887	0.203566	0.00029997	0.00862414
42	FOXD1 (human)	13	0.230769	0	Down	0.00429957	0.0323305	0.00059994	0.00862414
43	SREBF2 (human)	55	0.4	0.0545455	Down	0.0241976	0.0700983	0.00549945	0.0243192
44	TBP (human)	91	0.340659	0.0549451	Down	0.155084	0.226477	0.0863914	0.109856
45	HNF1A (human)	65	0.369231	0.0307692	Down	0.0406959	0.092772	0.0306969	0.0552829
46	TCFAP2A (human)	50	0.36	0.04	Down	0.176282	0.243951	0.089591	0.112742
47	CRTC1 (human)	40	0.225	0.125	Up	0.852415	0.875797	0.0215978	0.0444331
48	ARNT (human)	50	0.38	0.06	Down	0.0386961	0.0902704	0.0124988	0.0347867
49	MYC (human)	44	0.522727	0.0681818	Down	0.0168983	0.0606631	0.00409959	0.0198497
50	PRDM1 (mouse)	9	0.444444	0.222222	Down	0.19778	0.266312	0.00109989	0.0089691
51	NFAT2 (human)	57	0.45614	0.0526316	Down	0.0531947	0.109588	0.0178982	0.0410509
52	USF2 (human)	117	0.358974	0.111111	Down	0.133387	0.205503	0.0089991	0.0310998
53	CACYBP (mouse)	56	0.267857	0.0892857	Down	0.554245	0.618299	0.0941906	0.116314
54	SOX10 (human)	8	0.375	0.125	Down	0.30267	0.375449	0.10349	0.125969
55	POU2F1 (human)	50	0.44	0.08	Down	0.10169	0.167902	0.0113989	0.0346256
56	POU2F2 (human)	103	0.485437	0.0582524	Down	0.0174983	0.0606631	0.0069993	0.0280789
57	EGR1 (mouse)	46	0.456522	0.0652174	Down	0.0237976	0.0696131	0.00239976	0.0140516
58	FOXJ1 (human)	46	0.217391	0.108696	Down	0.89951	0.914757	0.0870913	0.110277
59	KLF4 (human)	46	0.369565	0.0217391	Down	0.0049995	0.0333956	0.00139986	0.0100902
60	ATF2 (human)	59	0.338983	0.0677966	Down	0.132987	0.205503	0.0726927	0.0965341
61	SND1 (mouse)	4	1	0	Down	9.999e-05	0.0109239	9.999e-05	0.00373713
62	ZNF148 (human)	50	0.42	0	Down	0.00059994	0.0109239	0.0039996	0.0196822
63	KLF13 (human)	41	0.512195	0.0487805	Down	0.00169983	0.0159129	0.00039996	0.00862414
64	IKZF1 (mouse)	51	0.411765	0.0392157	Down	0.0128987	0.0583606	0.0121988	0.0347867
65	BRCA1 (human)	71	0.323944	0.0704225	Down	0.070393	0.129034	0.0177982	0.0410509
66	JUND (mouse)	57	0.403509	0.105263	Down	0.0681932	0.128955	0.0406959	0.0643023
67	CBFB (human)	21	0.190476	0.142857	Up	0.271373	0.345215	0.0641936	0.0877115
68	TEAD2 (human)	67	0.41791	0.0447761	Down	0.0149985	0.0595947	0.0169983	0.0409304
69	SP1 (mouse)	55	0.4	0.0363636	Down	0.00119988	0.0127339	0.00259974	0.0149485
70	TAL1::TCF3 (human)	9	0.111111	0	Down	0.0334967	0.0850038	0.0208979	0.0438981
71	CEBPB (human)	59	0.40678	0.0169492	Down	0.0525947	0.109103	0.0187981	0.041658
72	CACYBP (human)	51	0.529412	0.0980392	Down	0.020398	0.0643572	0.00769923	0.0297029
73	PBX1 (human)	9	0.111111	0	Down	0.0154985	0.0596048	0.0165983	0.040557
74	NFKB1 (mouse)	92	0.402174	0.0434783	Down	0.00979902	0.0511396	0.0211979	0.0442183
75	MYOD1 (human)	6	0.833333	0	Down	0.0660934	0.1274	0.0661934	0.0894881
76	LEF1 (mouse)	59	0.372881	0.118644	Down	0.0107989	0.0535655	9.999e-05	0.00373713
77	TEAD2 (mouse)	42	0.261905	0.142857	Down	0.758124	0.788793	0.0121988	0.0347867
78	RBPJ (mouse)	69	0.478261	0.101449	Down	0.0174983	0.0606631	0.0120988	0.0347867
79	CREM (human)	24	0.458333	0.0416667	Down	0.070193	0.129034	0.00909909	0.0310998
80	REPIN1 (human)	57	0.596491	0	Down	0.00379962	0.0311091	0.0171983	0.0409304
81	NR5A2 (mouse)	42	0.357143	0.0238095	Down	0.00079992	0.0109239	0.00289971	0.015779
82	HOXD9 (human)	71	0.478873	0.056338	Down	0.0750925	0.134358	0.0311969	0.0552829
83	MAX (human)	60	0.4	0.0666667	Down	0.0146985	0.059188	0.00179982	0.0118909
84	STAT3 (human)	93	0.430108	0.0215054	Down	0.0142986	0.0583606	0.0268973	0.051649
85	MIR138 (human)	41	0.292683	0.0487805	Down	0.519948	0.591063	0.0546945	0.0785515
86	THRA (human)	6	0.166667	0.166667	Up	0.509049	0.580881	0.0471953	0.0691002
87	ESR1 (human)	45	0.355556	0.133333	Down	0.0307969	0.0806433	0.00339966	0.0169754
88	FOXO3 (human)	10	0.2	0	Down	0.00089991	0.0109239	0.00179982	0.0118909
89	GATA6 (human)	36	0.277778	0.0833333	Down	0.805319	0.833133	0.0432957	0.0654279
90	SREBF1 (human)	90	0.488889	0.0666667	Down	0.0136986	0.0583606	0.0049995	0.0231235
91	SMAD4 (human)	49	0.163265	0.102041	Up	0.39956	0.474022	0.0387961	0.0619524
92	FOS (human)	51	0.392157	0.0784314	Down	0.226377	0.292952	0.0232977	0.0469666
93	LEF1 (human)	139	0.352518	0.0647482	Down	0.0611939	0.118714	0.0141986	0.0367863
94	GLI2 (human)	36	0.583333	0	Down	0.00059994	0.0109239	0.00459954	0.0219405
95	IRF8 (mouse)	54	0.388889	0.0740741	Down	0.0849915	0.146806	0.0265973	0.0515432
96	SND1 (human)	52	0.326923	0.0576923	Down	0.147085	0.219818	0.0593941	0.0829153
97	Myf (human)	12	0.166667	0.0833333	Down	0.0069993	0.0421548	9.999e-05	0.00373713
98	TP53 (human)	108	0.453704	0.0555556	Down	0.0157984	0.0596048	0.00629937	0.0266938
99	TFAP2C (human)	52	0.519231	0	Down	0.0139986	0.0583606	0.0316968	0.0553357
100	ETS1 (human)	143	0.328671	0.048951	Down	0.0743926	0.134358	0.050095	0.0729925
101	HNF4A (mouse)	15	0.4	0.0666667	Down	0.284472	0.355824	0.0151985	0.0382433
102	NR2F1 (human)	37	0.27027	0.0810811	Down	0.562044	0.623685	0.0357964	0.0595449
103	TFAP2A (mouse)	33	0.212121	0.121212	Down	0.919908	0.931605	0.172283	0.194331
104	MEF2A (human)	101	0.386139	0.049505	Down	0.0259974	0.0738883	0.0178982	0.0410509
105	ZBTB7A (human)	40	0.5	0.025	Down	0.060194	0.11831	0.0415958	0.0646736
106	SPI1 (human)	70	0.385714	0.0285714	Down	0.0107989	0.0535655	0.0185981	0.041658
107	FEV (human)	11	0.363636	0	Down	0.00149985	0.0144502	0.00189981	0.012291
108	Pax6 (human)	11	0.0909091	0	Down	0.0914909	0.154468	0.19978	0.220918
109	WT1 (human)	80	0.3375	0.05	Down	0.00979902	0.0511396	0.0279972	0.0525548
110	SRF (human)	97	0.298969	0.0515464	Down	0.293671	0.365802	0.0230977	0.0468793
111	FOXM1 (human)	4	0.5	0	Down	0.275672	0.347726	0.060194	0.0832549
112	LOC135440 (human)	9	0.333333	0	Down	0.0568943	0.11331	0.120488	0.144622
113	NR5A1 (mouse)	27	0.444444	0.037037	Down	0.115988	0.186696	0.0693931	0.0929757
114	TCF4 (human)	129	0.418605	0.100775	Down	0.0489951	0.106048	0.009999	0.0323343
115	SAMD9L (human)	41	0.390244	0.0243902	Down	0.00459954	0.0323305	0.00079992	0.00862414
116	RORB (human)	29	0.310345	0.103448	Down	0.871613	0.889411	0.0546945	0.0785515
117	ESR2 (human)	9	0.222222	0	Down	0.00129987	0.0133469	0.00129987	0.00983454
118	CBEPB (mouse)	40	0.2	0.05	Down	0.482052	0.556442	0.30097	0.314598
119	NFATC3 (mouse)	13	0.538462	0	Down	0.116188	0.186696	0.0423958	0.0652368
120	NFYB (mouse)	17	0.294118	0	Down	0.135286	0.207363	0.138186	0.162792
121	NFYA (mouse)	17	0.294118	0	Down	0.131787	0.205153	0.138886	0.162792
122	CPEB1 (mouse)	17	0.294118	0	Down	0.136086	0.207382	0.136886	0.162357
123	CRX (human)	14	0.428571	0.142857	Down	0.533947	0.602397	0.0228977	0.0467909
124	TFAP2D (human)	10	0.6	0.1	Down	0.070393	0.129034	0.0435956	0.0654279
125	Sox2 (mouse)	18	0.277778	0.222222	Down	0.581742	0.641793	0.0425957	0.0652368
126	CBEPA (mouse)	13	0.0769231	0	Up	0.666033	0.720378	0.578142	0.585931
127	FOXA2 (mouse)	12	0.833333	0	Down	0.0009999	0.0109239	0.00119988	0.00929231
128	SRF (mouse)	24	0.458333	0.0416667	Down	0.165083	0.233863	0.0907909	0.113521
129	FOXC1 (human)	302	0.397351	0.0662252	Down	0.0216978	0.066048	0.010499	0.0332366
130	NR1I2 (human)	21	0.142857	0.047619	Up	0.468353	0.544835	0.255774	0.272105
131	RARA (human)	16	0.4375	0.0625	Down	0.161084	0.229282	0.0635936	0.0875555
132	Esrrb (mouse)	17	0.882353	0	Down	0.0347965	0.0865768	0.0351965	0.0595421
133	Myb (mouse)	42	0.285714	0.047619	Down	0.470553	0.545273	0.0841916	0.107976
134	SREBF1 (mouse)	27	0.37037	0.037037	Down	0.0307969	0.0806433	0.0444956	0.0657882
135	ELK1 (human)	65	0.446154	0.0615385	Down	0.0335966	0.0850038	0.00619938	0.0266473
136	NKX3-1 (human)	16	0.3125	0.0625	Down	0.00179982	0.0163499	0.00209979	0.0133237
137	NR1H3 (human)	18	0.277778	0.0555556	Down	0.309769	0.382669	0.235176	0.253801
138	YY1 (mouse)	26	0.384615	0	Down	0.136686	0.207382	0.00709929	0.0281032
139	NRF1 (human)	15	0.133333	0.0666667	Down	0.994801	0.994801	0.215678	0.236164
140	FOXF1 (human)	22	0.363636	0.0454545	Down	0.169983	0.23743	0.0435956	0.0654279
141	XBP1 (human)	5	0.6	0	Down	0.156084	0.226477	0.0786921	0.103586
142	AHR (mouse)	2	0	0.5	Up	0.00469953	0.0323305	0.0655934	0.0890795
143	TBP (mouse)	75	0.44	0.0266667	Down	0.0488951	0.106048	0.0583942	0.081901
144	STAT1 (human)	60	0.366667	0.0333333	Down	0.0216978	0.066048	0.0189981	0.041658
145	POU1F1 (mouse)	19	0.263158	0.157895	Up	0.965603	0.968794	0.166383	0.188385
146	GFI1 (human)	21	0.666667	0.142857	Down	0.0069993	0.0421548	0.00159984	0.0110334
147	ZFHX3 (human)	29	0.37931	0.137931	Down	0.221278	0.290119	0.00079992	0.00862414
148	NR3C1 (human)	35	0.228571	0.0285714	Down	0.436356	0.513605	0.0917908	0.114294
149	NFYA (human)	48	0.416667	0.0208333	Down	0.0847915	0.146806	0.0251975	0.0497954
150	ETV4 (mouse)	31	0.322581	0.0967742	Down	0.153485	0.225995	0.133787	0.159312
151	ELK4 (human)	36	0.25	0.138889	Down	0.346765	0.424868	0.0306969	0.0552829
152	PLAU (human)	42	0.261905	0.047619	Down	0.530447	0.600715	0.060194	0.0832549
153	SRY (human)	18	0.222222	0.0555556	Down	0.0855914	0.146994	0.00949905	0.0321053
154	NR1H2 (human)	4	0	0	Up	0.382462	0.461053	0.423758	0.433865
155	FOXO3A (human)	12	0.25	0	Up	0.745725	0.782305	0.176682	0.197802
156	SP3 (mouse)	18	0.0555556	0.111111	Up	0.227577	0.293236	0.239876	0.257942
157	STAT1 (mouse)	3	0.666667	0	Down	0.143486	0.215514	0.029997	0.0552726
158	USF1 (mouse)	28	0.357143	0	Down	0.0749925	0.134358	0.29787	0.31245
159	MZF1_1-4 (human)	66	0.212121	0.0606061	Down	0.0434957	0.0962241	0.0861914	0.109856
160	MYB (human)	46	0.456522	0.0434783	Down	0.0519948	0.108612	0.0309969	0.0552829
161	GATA2 (human)	273	0.388278	0.0586081	Down	0.0329967	0.084923	0.0126987	0.0350183
162	EIF4EBP1 (human)	1	1	0	Down	0.0544946	0.109993	0.0544946	0.0785515
163	APEX1 (human)	25	0.48	0.08	Down	0.0389961	0.0902704	0.00139986	0.0100902
164	FOXA3 (human)	4	0	0	Down	0.860114	0.880682	0.988901	0.988901
165	MYOD1 (mouse)	31	0.387097	0.0322581	Down	0.00459954	0.0323305	0.00319968	0.016522
166	Prrx2 (mouse)	56	0.428571	0.0535714	Down	0.150585	0.222822	0.0690931	0.0929757
167	RUNX2 (human)	33	0.30303	0	Down	0.210179	0.279238	0.157284	0.180819
168	RUNX2 (mouse)	39	0.230769	0.0512821	Down	0.544246	0.611709	0.20028	0.220918
169	MZF1_5-13 (human)	14	0.285714	0	Down	0.0558944	0.112064	0.0562944	0.0801268
170	IKZF1 (human)	29	0.137931	0.206897	Up	0.155784	0.226477	0.0927907	0.11506
171	VDR (human)	20	0.8	0	Down	0.0311969	0.0809819	0.0314969	0.0553095
172	AHR (human)	41	0.414634	0.0243902	Down	0.0431957	0.0962241	0.0710929	0.0948296
173	Nkx3-2 (mouse)	24	0.25	0.0416667	Down	0.759824	0.788793	0.115288	0.138937
174	NFIC (human)	112	0.4375	0.0535714	Down	0.0343966	0.0862994	0.010199	0.0326295
175	Sox5 (mouse)	14	0.214286	0.0714286	Up	0.351165	0.425397	0.139886	0.163324
176	HNF1B (human)	4	0	0.25	Up	0.0670933	0.1285	0.210179	0.230987
177	CRTC3 (human)	17	0.235294	0.0588235	Down	0.49925	0.57408	0.336166	0.348954
178	Sox17 (mouse)	6	0.666667	0.333333	Down	0.212679	0.28131	0.0079992	0.0297147
179	NR5A1 (human)	38	0.289474	0.0789474	Down	0.167383	0.236003	0.0836916	0.107797
180	Pdx1 (mouse)	32	0.6875	0.0625	Down	0.0510949	0.107482	0.0354965	0.0595421
181	FOXO3A (mouse)	10	0.2	0	Up	0.667733	0.720378	0.30307	0.31569
182	FOXI1 (human)	12	0.25	0	Down	0.0166983	0.0606631	0.00219978	0.0136763
183	AP1 (mouse)	1	0	0	Up	0.226077	0.292952	0.226077	0.244863
184	NRF1 (mouse)	32	0.53125	0.0625	Down	0.130087	0.203566	0.0275972	0.0524626
185	E2F1 (mouse)	70	0.514286	0.0714286	Down	0.00839916	0.048949	0.00229977	0.0140142
186	GATA1 (human)	72	0.486111	0.0277778	Down	0.0139986	0.0583606	0.0118988	0.0347867
187	PRDM1 (human)	46	0.608696	0	Down	0.0188981	0.0632437	0.0172983	0.0409304
188	ELF5 (mouse)	11	0.272727	0	Down	0.449255	0.526715	0.221178	0.240752
189	MIR133B (human)	36	0.333333	0.0555556	Down	0.079592	0.141566	0.0138986	0.0365845
190	ETV4 (human)	47	0.531915	0.0638298	Down	0.0275972	0.0768187	0.00769923	0.0297029
191	LTF (human)	56	0.428571	0.0178571	Down	0.142786	0.215514	0.0282972	0.0527869
192	POU2F1 (mouse)	33	0.151515	0.0909091	Up	0.176082	0.243951	0.271573	0.287891
193	PURA (human)	19	0.421053	0.0526316	Down	0.0690931	0.129024	0.00819918	0.0297147
194	Pax2 (mouse)	45	0.688889	0.0444444	Down	0.0119988	0.0567094	0.0134987	0.0359031
195	STAT5B (mouse)	34	0.323529	0.117647	Down	0.458954	0.535986	0.138686	0.162792
196	PITX1 (human)	37	0.432432	0.0810811	Down	0.050495	0.106972	0.00809919	0.0297147
197	SMARCA2 (human)	30	0.366667	0	Down	0.00979902	0.0511396	0.0739926	0.0978267
198	Nkx2-5 (mouse)	10	0.3	0	Down	0.178382	0.244867	0.156684	0.180819
199	IRF7 (human)	5	0	0.6	Up	0.0536946	0.109861	0.0311969	0.0552829
200	FOXL1 (human)	156	0.442308	0.0641026	Down	0.0118988	0.0567094	0.00969903	0.0323343
201	ZNF354C (human)	35	0.314286	0.0571429	Down	0.0142986	0.0583606	0.00309969	0.016522
202	HIF1A (human)	27	0.259259	0.185185	Down	0.849115	0.875415	0.0564944	0.0801268
203	NR2F1 (mouse)	20	0.45	0	Down	0.0484952	0.106048	0.0957904	0.117321
204	RORB (mouse)	20	0.45	0	Down	0.049995	0.106972	0.0947905	0.116574
205	CEBPD (human)	37	0.216216	0.0810811	Down	0.261674	0.334297	0.154885	0.17944
206	NR3C1 (mouse)	39	0.461538	0.0769231	Down	0.0814919	0.144089	0.0372963	0.0608559
207	CREB1 (mouse)	16	0.75	0.0625	Down	0.00229977	0.0203843	0.00119988	0.00929231
208	JUN (mouse)	33	0.333333	0.0606061	Down	0.326967	0.402256	0.0240976	0.0482566
209	NKX2-8 (human)	5	0.2	0	Down	0.39716	0.473409	0.668233	0.674955
210	SOX10 (mouse)	5	0	0.2	Up	0.10059	0.167008	0.274073	0.289515
211	FOXF2 (human)	43	0.302326	0.0930233	Down	0.279572	0.351164	0.0106989	0.0335161
212	HOXA5 (human)	76	0.394737	0.105263	Down	0.0747925	0.134358	0.00159984	0.0110334
213	Gata1 (mouse)	31	0.387097	0.0322581	Down	0.00529947	0.0333956	0.00289971	0.015779
214	STAT5B (human)	54	0.481481	0.0185185	Down	0.0285971	0.0771666	0.0417958	0.0646736
215	ZNF281 (human)	22	0.545455	0	Down	0.0228977	0.0679343	0.0642936	0.0877115
216	HMGA1 (mouse)	36	0.194444	0.138889	Up	0.677432	0.72594	0.0188981	0.041658
217	MYOG (mouse)	38	0.447368	0	Down	0.0351965	0.0867013	0.160884	0.183304
218	TP63 (human)	28	0.464286	0.107143	Down	0.00139986	0.0139176	0.00019998	0.00862414
219	En1 (mouse)	18	0.5	0.0555556	Down	0.019898	0.0643572	0.0009999	0.00887567
220	PPARA (human)	5	0.2	0	Down	0.707729	0.750341	0.283572	0.298496
221	FOXA1 (human)	39	0.461538	0.0769231	Down	0.111389	0.181914	0.00529947	0.0237817
222	ATF1 (human)	3	0.333333	0	Down	0.563244	0.623685	0.438756	0.44769
223	MTF1 (human)	34	0.5	0.0882353	Down	0.029897	0.0796809	0.0111989	0.0343662
224	ARID3A (mouse)	42	0.333333	0.142857	Down	0.168483	0.236439	0.0130987	0.0356879
225	KLF5 (human)	33	0.575758	0.0909091	Down	0.00449955	0.0323305	0.00339966	0.0169754
226	FOXA1 (mouse)	44	0.431818	0.0454545	Down	0.120088	0.191932	0.0366963	0.0602047
227	TP53 (mouse)	21	0.666667	0	Down	0.00249975	0.0215434	0.00289971	0.015779
228	ATF4 (human)	37	0.189189	0.0540541	Up	0.749225	0.783228	0.121788	0.145598
229	NFIA (human)	36	0.416667	0.0277778	Down	0.0286971	0.0771666	0.0187981	0.041658
230	ZBTB16 (human)	48	0.541667	0.0416667	Down	0.0118988	0.0567094	0.009999	0.0323343
231	FOS (mouse)	41	0.439024	0.0731707	Down	0.160684	0.229282	0.0428957	0.0653616
232	RUNX1 (human)	82	0.390244	0.0487805	Down	0.00709929	0.0421548	0.00319968	0.016522
233	MAPK14 (human)	25	0.6	0	Down	0.0151985	0.0595973	0.00639936	0.0267389
234	ETS1 (mouse)	28	0.357143	0	Down	0.0361964	0.0867013	0.179382	0.200076
235	RXRA (human)	29	0.344828	0.241379	Down	0.39746	0.473409	9.999e-05	0.00373713
236	TCF3 (human)	31	0.225806	0.0645161	Down	0.59614	0.652861	0.039696	0.0630541
237	TBX5 (mouse)	47	0.489362	0.0851064	Down	0.0678932	0.128955	0.020398	0.0437701
238	HNF4A (human)	43	0.418605	0.0697674	Down	0.0540946	0.109927	0.0269973	0.051649
239	POU1F1 (human)	44	0.340909	0.0681818	Down	0.50465	0.578066	0.089791	0.112742
240	ELF3 (human)	34	0.176471	0.0882353	Down	0.725627	0.7639	0.080092	0.104509
241	SNAI2 (human)	31	0.225806	0.0645161	Down	0.60064	0.655388	0.0442956	0.0657882
242	SMAD4 (mouse)	31	0.645161	0.0645161	Down	0.0229977	0.0679343	0.0174983	0.0410509
243	IRF2 (mouse)	35	0.371429	0.0857143	Down	0.180482	0.245359	0.0454955	0.0669369
244	RELA (mouse)	67	0.462687	0	Down	0.00889911	0.0499224	0.0144986	0.0372424
245	MYC (mouse)	50	0.64	0.02	Down	0.00979902	0.0511396	0.0121988	0.0347867
246	TEAD1 (human)	38	0.289474	0.0789474	Down	0.207279	0.276614	0.00679932	0.0280284
247	SNAI1 (human)	31	0.225806	0.0645161	Down	0.593541	0.652403	0.0354965	0.0595421
248	SPI1 (mouse)	41	0.365854	0.0731707	Down	0.0607939	0.118709	0.00509949	0.0232277
249	ELK1 (mouse)	49	0.571429	0.0612245	Down	0.0575942	0.113945	0.0258974	0.0505123
250	GATA3 (human)	74	0.472973	0.0810811	Down	0.0277972	0.0768187	0.00869913	0.0307763
251	IRF2 (human)	38	0.184211	0.0263158	Down	0.69893	0.743648	0.10369	0.125969
252	POU2F2 (mouse)	37	0.216216	0.0540541	Up	0.669833	0.720378	0.173183	0.194612
253	Arnt::Ahr (mouse)	5	0.2	0	Down	0.206579	0.276614	0.191181	0.212447
254	REL (mouse)	34	0.411765	0.0882353	Down	0.194681	0.263324	0.0351965	0.0595421
255	THRB (human)	47	0.340426	0.106383	Down	0.550045	0.615912	0.0810919	0.105354
256	Stat3 (mouse)	49	0.44898	0.0816327	Down	0.0952905	0.159089	0.0581942	0.081901
257	YY1 (human)	167	0.329341	0.0898204	Down	0.178582	0.244867	0.0152985	0.0382433
258	Nobox (mouse)	2	0	0	Up	0.348765	0.425397	0.348765	0.360781
259	FOXF1 (mouse)	5	0	0.2	Up	0.0872913	0.148211	0.391461	0.403558
260	RORA_1 (human)	11	0.0909091	0.0909091	Down	0.922308	0.931605	0.0205979	0.0438845
261	NR5A2 (human)	124

## Sheet: S8. CS_Sen_ENCODE_TF-Self
Order	Term	NGenes	PropDown	PropUp	Direction	PValue	FDR	PValue.Mixed	FDR.Mixed
1	CEBPB_myocyte_mm9	49	0.612245	0.0204082	Down	0.0221978	0.0845706	0.0163984	0.0317634
2	EP300_HeLa-S3_hg19	80	0.375	0.15	Down	0.116688	0.201874	0.00029997	0.0164173
3	CEBPB_ECC-1_hg19	60	0.533333	0.0666667	Down	0.0236976	0.085077	0.0120988	0.0287045
4	ESR1_ECC-1_hg19	45	0.4	0.0666667	Down	0.0320968	0.102664	0.0194981	0.0347747
5	CEBPB_MCF-7_hg19	63	0.634921	0.0793651	Down	0.0208979	0.084014	0.0141986	0.0300009
6	TCF12_SK-N-SH_hg19	37	0.27027	0.0540541	Down	0.314369	0.42292	0.0466953	0.0585779
7	CEBPB_IMR-90_hg19	93	0.44086	0.0645161	Down	0.0607939	0.138209	0.0245975	0.0391408
8	FOSL1_C2C12_mm9	23	0.26087	0	Down	0.0881912	0.169987	0.142386	0.148572
9	MYOD1_C2C12_mm9	52	0.538462	0.0192308	Down	0.0150985	0.0816594	0.0240976	0.0387318
10	CEBPB_C2C12_mm9	65	0.446154	0.0307692	Down	0.0129987	0.0816594	0.00769923	0.0267101
11	EZH2_B cell_hg19	80	0.3875	0.025	Down	0.0907909	0.172942	0.0553945	0.0668093
12	CEBPB_A549_hg19	110	0.5	0.109091	Down	0.0464954	0.120839	0.0141986	0.0300009
13	ZBTB7A_ECC-1_hg19	62	0.516129	0.0645161	Down	0.0176982	0.0816594	0.00459954	0.0235063
14	JUND_HCT116_hg19	17	0.529412	0.0588235	Down	0.0019998	0.0683784	0.00069993	0.0164173
15	TCF3_myocyte_mm9	71	0.422535	0.0422535	Down	0.0406959	0.113138	0.0263974	0.040726
16	CEBPB_HCT116_hg19	13	0.692308	0	Down	0.00519948	0.0683784	0.00549945	0.0245225
17	NFIC_SK-N-SH_hg19	22	0.227273	0.0454545	Down	0.664434	0.738204	0.105289	0.11381
18	MYOD1_myocyte_mm9	109	0.440367	0.0458716	Down	0.00889911	0.0779107	0.00689931	0.0255666
19	NR3C1_ECC-1_hg19	16	0.1875	0	Down	0.808119	0.85226	0.466553	0.471745
20	STAT3_HeLa-S3_hg19	52	0.346154	0.211538	Down	0.428357	0.532099	0.00069993	0.0164173
21	TCF12_myocyte_mm9	49	0.44898	0.0408163	Down	0.00189981	0.0683784	0.0019998	0.0210092
22	NR2F2_HepG2_hg19	9	0.333333	0	Down	0.224378	0.325637	0.129087	0.136271
23	FOSL2_SK-N-SH_hg19	20	0.3	0	Down	0.338566	0.452606	0.0486951	0.0605262
24	RAD21_HeLa-S3_hg19	58	0.310345	0.137931	Down	0.512049	0.607202	0.0142986	0.0301097
25	TEAD4_SK-N-SH_hg19	21	0.428571	0	Down	0.0183982	0.0816594	0.020498	0.0355426
26	EP300_MCF-7_hg19	8	0.125	0	Down	0.871013	0.904461	0.59704	0.600698
27	ETS1_MEL cell line_mm9	68	0.573529	0.0735294	Down	0.0235976	0.085077	0.00659934	0.0255666
28	MYOG_myocyte_mm9	115	0.469565	0.0347826	Down	0.00549945	0.0700644	0.00759924	0.0267026
29	FOSL2_MCF-7_hg19	13	0.230769	0.0769231	Down	0.128287	0.216852	0.111489	0.119715
30	EP300_ECC-1_hg19	29	0.689655	0	Down	0.00449955	0.0683784	0.00449955	0.0235063
31	FOXM1_ECC-1_hg19	16	0.75	0	Down	0.0116988	0.0816594	0.0133987	0.0300009
32	eGFP-FOS_K562_hg19	66	0.348485	0.0909091	Down	0.0170983	0.0816594	0.0137986	0.0300009
33	POLR2A_embryonic fibroblast_mm9	52	0.557692	0	Down	0.010099	0.079045	0.0226977	0.0375147
34	EP300_SK-N-SH_hg19	79	0.253165	0.139241	Down	0.925207	0.949781	0.00949905	0.0271394
35	EP300_CH12.LX_mm9	67	0.358209	0.119403	Down	0.00139986	0.0683784	0.00069993	0.0164173
36	HDAC2_HepG2_hg19	10	0.2	0.1	Down	0.586341	0.674568	0.162584	0.167924
37	EZH2_astrocyte_hg19	76	0.578947	0.0394737	Down	0.0155984	0.0816594	0.0151985	0.0307526
38	RAD21_MCF-7_hg19	67	0.208955	0.0895522	Down	0.789121	0.842092	0.0657934	0.0766218
39	SUZ12_K562_hg19	63	0.349206	0.047619	Down	0.0348965	0.106915	0.0182982	0.0337466
40	CTCF_osteoblast_hg19	66	0.363636	0.106061	Down	0.261374	0.369411	0.0375962	0.050519
41	CEBPB_HepG2_hg19	111	0.576577	0.045045	Down	0.0212979	0.0845706	0.0165983	0.0317634
42	EP300_T47D_hg19	34	0.382353	0.0882353	Down	0.0880912	0.169987	0.0193981	0.0346724
43	STAT2_K562_hg19	13	0.230769	0	Down	0.149485	0.241602	0.0884912	0.0977317
44	JUND_SK-N-SH_hg19	47	0.255319	0.0425532	Down	0.620438	0.701836	0.0766923	0.0866964
45	ZNF217_MCF-7_hg19	60	0.45	0.0333333	Down	0.010199	0.079045	0.0190981	0.0344396
46	NFIC_ECC-1_hg19	38	0.473684	0.0263158	Down	0.0641936	0.143353	0.0572943	0.0683892
47	FOXM1_MCF-7_hg19	6	1	0	Down	0.0358964	0.107939	0.0358964	0.0487993
48	CTCF_GM12891_hg19	62	0.435484	0.0967742	Down	0.0934907	0.176016	0.0164984	0.0317634
49	GATA3_SK-N-SH_hg19	33	0.30303	0.030303	Down	0.168883	0.264516	0.0267973	0.040878
50	RCOR1_IMR-90_hg19	50	0.46	0.14	Down	0.0649935	0.144517	0.00349965	0.0210092
51	CTCF_mammary epithelial cell_hg19	69	0.173913	0.130435	Up	0.347565	0.460699	0.0971903	0.106473
52	STAT1_K562_hg19	15	0.2	0.133333	Down	0.446655	0.548107	0.0316968	0.045612
53	RAD21_HepG2_hg19	63	0.31746	0.142857	Down	0.431357	0.535005	0.00509949	0.0235063
54	CTCF_skin fibroblast_hg19	70	0.4	0.0857143	Down	0.079792	0.160089	0.0373963	0.0504175
55	RAD21_SK-N-SH_hg19	85	0.2	0.105882	Up	0.867413	0.903039	0.112589	0.120737
56	CBX2_K562_hg19	64	0.46875	0.046875	Down	0.0049995	0.0683784	0.00459954	0.0235063
57	ESR1_T47D_hg19	11	0.363636	0	Down	0.184682	0.281112	0.244576	0.251034
58	EZH2_keratinocyte_hg19	70	0.457143	0.0714286	Down	0.0972903	0.179828	0.009999	0.0275983
59	CTCF_GM10266_hg19	57	0.403509	0.140351	Down	0.10089	0.18314	0.00679932	0.0255666
60	CTCF_bronchial epithelial cell_hg19	58	0.258621	0.155172	Down	0.806019	0.85226	0.030097	0.0440907
61	CTCF_brain microvascular endothelial cell_hg19	56	0.339286	0.107143	Down	0.357964	0.469871	0.0508949	0.0626855
62	CTCF_fibroblast of gingiva_hg19	68	0.397059	0.102941	Down	0.118688	0.204897	0.0408959	0.0532773
63	EZH2_mammary epithelial cell_hg19	78	0.525641	0.025641	Down	0.030497	0.0994437	0.0312969	0.0453584
64	TBP_HepG2_hg19	58	0.293103	0.103448	Down	0.0921908	0.173972	0.0162984	0.0317634
65	TEAD4_A549_hg19	15	0.533333	0	Down	0.0059994	0.0708679	0.00839916	0.0270513
66	POLR2A_limb_mm9	54	0.462963	0.037037	Down	0.010299	0.0790635	0.00789921	0.0268264
67	JUN_endothelial cell of umbilical vein_hg19	32	0.25	0	Down	0.368263	0.481053	0.0624938	0.0733035
68	CBX3_HCT116_hg19	9	0.222222	0.111111	Up	0.79722	0.844063	0.149085	0.155165
69	CTCF_LNCaP clone FGC_hg19	73	0.424658	0.0547945	Down	0.0710929	0.152785	0.0221978	0.0370655
70	EZH2_endothelial cell of umbilical vein_hg19	63	0.492063	0.031746	Down	0.0655934	0.145055	0.0380962	0.0511068
71	RAD21_A549_hg19	81	0.17284	0.0740741	Up	0.456754	0.556895	0.117188	0.124845
72	CTCF_Caco-2_hg19	60	0.4	0.116667	Down	0.127187	0.215894	0.0225977	0.0375147
73	EZH2_skeletal muscle myoblast_hg19	62	0.467742	0.016129	Down	0.0465953	0.120839	0.0623938	0.0732924
74	JUND_HeLa-S3_hg19	34	0.352941	0.0294118	Down	0.0238976	0.085077	0.0417958	0.05393
75	TFAP2A_HeLa-S3_hg19	48	0.270833	0.125	Down	0.505849	0.601612	0.0136986	0.0300009
76	RFX5_IMR-90_hg19	14	0.214286	0	Down	0.351365	0.463461	0.416758	0.421917
77	POLR2A_heart_mm9	52	0.403846	0	Down	0.0324968	0.102664	0.0227977	0.0375268
78	RAD21_IMR-90_hg19	50	0.34	0.14	Down	0.283472	0.388446	0.010199	0.0276722
79	TEAD4_ECC-1_hg19	56	0.482143	0.0178571	Down	0.00139986	0.0683784	0.00549945	0.0245225
80	NR3C1_A549_hg19	50	0.28	0.16	Down	0.612439	0.696383	0.0138986	0.0300009
81	SIN3A_HCT116_hg19	21	0.666667	0.047619	Down	0.0214979	0.0845706	0.00939906	0.0271394
82	EP300_ES-Bruce4_mm9	62	0.370968	0.129032	Down	0.157084	0.249224	0.0117988	0.0286494
83	RAD21_H1-hESC_hg19	93	0.397849	0.0860215	Down	0.169683	0.265057	0.0408959	0.0532773
84	CTCF_BJ_hg19	58	0.362069	0.103448	Down	0.164384	0.258279	0.0444956	0.0563394
85	JUN_HeLa-S3_hg19	14	0.357143	0	Down	0.0492951	0.125042	0.0139986	0.0300009
86	CTCF_GM19238_hg19	59	0.440678	0.118644	Down	0.154785	0.246722	0.0227977	0.0375268
87	CTCF_IMR-90_hg19	56	0.392857	0.125	Down	0.190081	0.285575	0.0256974	0.0402605
88	POLR2A_cerebellum_mm9	76	0.552632	0.0263158	Down	0.0234977	0.085077	0.0326967	0.0463115
89	EP300_HepG2_hg19	81	0.271605	0.0987654	Down	0.626737	0.706004	0.0250975	0.0397813
90	CTCF_fibroblast of the aortic adventitia_hg19	56	0.392857	0.107143	Down	0.194581	0.290719	0.0336966	0.0472336
91	RAD21_ECC-1_hg19	28	0.178571	0.0714286	Up	0.932507	0.952446	0.280072	0.286386
92	REST_myocyte_mm9	62	0.467742	0.0322581	Down	0.00679932	0.0738777	0.00979902	0.0274148
93	POLR2A_small intestine_mm9	47	0.531915	0.0212766	Down	0.0126987	0.0816594	0.0107989	0.0282322
94	CTCF_choroid plexus epithelial cell_hg19	44	0.181818	0.136364	Up	0.487251	0.584642	0.136586	0.143072
95	CTCF_GM12866_hg19	51	0.45098	0.0980392	Down	0.10479	0.186459	0.0107989	0.0282322
96	ZC3H11A_ES-E14_mm9	19	0.368421	0	Down	0.0607939	0.138209	0.060394	0.0712516
97	POLR2AphosphoS5_HCT116_hg19	36	0.5	0.111111	Down	0.0243976	0.0861202	0.00679932	0.0255666
98	STAT1_HeLa-S3_hg19	21	0.0952381	0.142857	Up	0.443556	0.545957	0.0980902	0.107169
99	CTCF_A549_hg19	146	0.356164	0.0821918	Down	0.0917908	0.173811	0.0270973	0.041181
100	CTCF_foreskin fibroblast_hg19	64	0.359375	0.125	Down	0.266673	0.375591	0.0283972	0.0423638
101	CTCF_GM12874_hg19	56	0.392857	0.107143	Down	0.0677932	0.147903	0.00619938	0.0255666
102	RFX5_SK-N-SH_hg19	24	0.416667	0.0833333	Down	0.0160984	0.0816594	0.0557944	0.0670921
103	MAX_myocyte_mm9	25	0.76	0.04	Down	0.0114989	0.0816594	0.0108989	0.0282322
104	MAFK_CH12.LX_mm9	59	0.338983	0.101695	Down	0.0176982	0.0816594	0.00019998	0.0164173
105	TCF7L2_HeLa-S3_hg19	64	0.453125	0.125	Down	0.00469953	0.0683784	0.00029997	0.0164173
106	CTCF_GM13977_hg19	50	0.32	0.1	Down	0.381262	0.49365	0.0138986	0.0300009
107	FOS_endothelial cell of umbilical vein_hg19	55	0.327273	0.0909091	Down	0.272273	0.381489	0.0242976	0.0387387
108	CTCF_MCF-7_hg19	153	0.359477	0.0849673	Down	0.080292	0.160089	0.0208979	0.0358531
109	ZEB1_HepG2_hg19	5	0.4	0.2	Down	0.551245	0.644254	0.0771923	0.0869058
110	GTF2B_K562_hg19	52	0.423077	0.0769231	Down	0.0964904	0.178942	0.0113989	0.0282731
111	ZNF143_H1-hESC_hg19	58	0.5	0.103448	Down	0.0531947	0.130052	0.0152985	0.0308012
112	GABPA_MEL cell line_mm9	4	0.25	0.5	Up	0.221078	0.322438	0.020198	0.0353244
113	MAFK_IMR-90_hg19	53	0.301887	0.0754717	Down	0.614039	0.696542	0.0457954	0.0578062
114	REST_MCF-7_hg19	21	0.333333	0.190476	Down	0.253375	0.361255	0.00669933	0.0255666
115	EZH2_fibroblast of lung_hg19	76	0.592105	0.0131579	Down	0.0189981	0.0829305	0.0162984	0.0317634
116	POLR2A_lung_mm9	47	0.446809	0.0425532	Down	0.0814919	0.161885	0.0177982	0.0332011
117	FOSL1_HCT116_hg19	12	0.333333	0	Down	0.131487	0.221339	0.0228977	0.0376151
118	FOXA2_HepG2_hg19	11	0.272727	0.0909091	Down	0.633137	0.711235	0.0241976	0.0387318
119	CTCF_cardiac fibroblast_hg19	48	0.3125	0.125	Down	0.359464	0.471077	0.0470953	0.0588066
120	CTCF_GM12892_hg19	53	0.471698	0.0943396	Down	0.0963904	0.178942	0.0256974	0.0402605
121	JUN_H1-hESC_hg19	38	0.236842	0.0789474	Down	0.766823	0.829195	0.0945905	0.104156
122	CTCF_lung_mm9	68	0.5	0.0882353	Down	0.040196	0.1128	0.0158984	0.0317634
123	CTCF_GM12875_hg19	49	0.346939	0.0612245	Down	0.143986	0.236008	0.0309969	0.0450036
124	MAZ_K562_hg19	59	0.237288	0.101695	Down	0.905809	0.934605	0.0438956	0.0559291
125	GATA2_endothelial cell of umbilical vein_hg19	47	0.255319	0.0851064	Down	0.491051	0.58746	0.00749925	0.026581
126	MYC_MCF 10A_hg19	85	0.364706	0.0823529	Down	0.0436956	0.116559	0.00869913	0.0271394
127	MAFK_MEL cell line_mm9	27	0.407407	0.037037	Down	0.089891	0.172444	0.0119988	0.0287045
128	CTCF_pancreas_hg19	56	0.357143	0.142857	Down	0.246375	0.353139	0.0265973	0.040726
129	POLR2A_MCF 10A_hg19	71	0.352113	0.0985915	Down	0.268373	0.377329	0.0260974	0.0404184
130	CTCF_fibroblast of pulmonary artery_hg19	61	0.278689	0.131148	Down	0.667533	0.740632	0.0334967	0.0471162
131	CTCF_fibroblast of villous mesenchyme_hg19	59	0.372881	0.0847458	Down	0.105189	0.186761	0.0427957	0.0548717
132	CTCF_HEK293_hg19	38	0.342105	0.0526316	Down	0.230377	0.333747	0.0656934	0.0766155
133	FOSL2_HepG2_hg19	18	0.111111	0.0555556	Up	0.528947	0.62359	0.207679	0.213969
134	E2F6_A549_hg19	36	0.5	0.0833333	Down	0.0394961	0.1128	0.00379962	0.0221693
135	EP300_A549_hg19	33	0.212121	0.151515	Down	0.973603	0.985722	0.0126987	0.0295042
136	CTCF_skeletal muscle myoblast_hg19	51	0.313725	0.117647	Down	0.341266	0.455329	0.0346965	0.0477274
137	NR2F2_MCF-7_hg19	20	0.2	0.05	Down	0.10409	0.186031	0.0908909	0.100247
138	FOXP2_PFSK-1_hg19	5	0.8	0.2	Down	0.00139986	0.0683784	0.00029997	0.0164173
139	CBX8_K562_hg19	49	0.326531	0.0816327	Down	0.184182	0.281112	0.0251975	0.039862
140	CEBPD_K562_hg19	12	0.5	0.25	Down	0.678532	0.749755	0.00759924	0.0267026
141	FOSL1_K562_hg19	19	0.263158	0	Down	0.0480952	0.123545	0.0817918	0.0911996
142	CTCF_GM12871_hg19	51	0.254902	0.117647	Down	0.826917	0.867568	0.0226977	0.0375147
143	CTCF_BE2C_hg19	64	0.4375	0.0625	Down	0.0728927	0.153464	0.0406959	0.0532738
144	CTCF_brain_mm9	64	0.390625	0.078125	Down	0.0826917	0.162871	0.0273973	0.0414043
145	TEAD4_HepG2_hg19	6	0	0	Down	0.9996	0.9996	0.532347	0.537606
146	SMARCC1_HeLa-S3_hg19	48	0.270833	0.1875	Down	0.59774	0.683519	0.00339966	0.0210092
147	CTCF_C2C12_mm9	47	0.404255	0.0425532	Down	0.00829917	0.0759299	0.00689931	0.0255666
148	CTCF_GM12868_hg19	30	0.3	0.1	Up	0.825717	0.867568	0.0325967	0.0463115
149	CHD1_IMR-90_hg19	42	0.214286	0.142857	Down	0.991901	0.995538	0.079692	0.0892255
150	FOS_HeLa-S3_hg19	19	0.526316	0	Down	0.00139986	0.0683784	0.00229977	0.0210092
151	E2F1_HeLa-S3_hg19	46	0.347826	0.130435	Down	0.274573	0.382207	0.00909909	0.0271394
152	RELA_GM12878_hg19	28	0.357143	0	Down	0.0738926	0.154156	0.0754925	0.085706
153	ZC3H11A_CH12.LX_mm9	38	0.263158	0.0263158	Down	0.108989	0.192245	0.020198	0.0353244
154	CTCF_HCT116_hg19	65	0.230769	0.0769231	Down	0.70063	0.769973	0.132087	0.139258
155	NELFE_K562_hg19	10	0.4	0.2	Down	0.287671	0.392211	0.00149985	0.0199048
156	CTCF_endothelial cell of umbilical vein_hg19	87	0.356322	0.103448	Down	0.176782	0.272673	0.0255974	0.0402596
157	RAD21_HCT116_hg19	43	0.186047	0.0697674	Down	0.612639	0.696383	0.143186	0.149215
158	CTCF_fibroblast of skin of abdomen_hg19	53	0.339623	0.0943396	Down	0.132887	0.22277	0.0340966	0.0473608
159	CTCF_H54_hg19	42	0.285714	0.0952381	Down	0.392661	0.503985	0.0585941	0.0695319
160	CTCF_cortical plate_mm9	58	0.413793	0.0689655	Down	0.0720928	0.152785	0.0189981	0.0344396
161	CTCF_GM12869_hg19	39	0.333333	0.0512821	Down	0.0374963	0.109897	0.0382962	0.0512056
162	CTCF_SK-N-SH_hg19	104	0.375	0.0865385	Down	0.149785	0.241604	0.0411959	0.0533251
163	EP300_osteoblast_hg19	49	0.326531	0.0612245	Down	0.030097	0.099339	0.0409959	0.0533218
164	EZH2_HepG2_hg19	65	0.492308	0.0461538	Down	0.00969903	0.0781572	0.0163984	0.0317634
165	PBX3_SK-N-SH_hg19	34	0.323529	0.0882353	Down	0.649135	0.726186	0.0535946	0.0650242
166	CTCF_keratinocyte_hg19	83	0.445783	0.108434	Down	0.10199	0.1839	0.0143986	0.0301097
167	CTCF_NB4_hg19	44	0.25	0.0681818	Down	0.69763	0.768708	0.069893	0.0804735
168	BATF_GM12878_hg19	15	0.6	0	Down	0.00179982	0.0683784	0.00039996	0.0164173
169	CTCF_ECC-1_hg19	26	0.230769	0	Down	0.0524948	0.129513	0.160084	0.165764
170	SMC3_HepG2_hg19	41	0.317073	0.146341	Down	0.294771	0.399872	0.00489951	0.0235063
171	IKZF1_GM12878_hg19	51	0.411765	0.0784314	Down	0.0168983	0.0816594	0.00839916	0.0270513
172	FOXA1_ECC-1_hg19	9	0.111111	0.111111	Up	0.979402	0.989121	0.559044	0.563867
173	CTCF_fibroblast of dermis_hg19	44	0.272727	0.136364	Down	0.450855	0.551589	0.0322968	0.0462097
174	MXI1_H1-hESC_hg19	46	0.478261	0.0652174	Down	0.0137986	0.0816594	0.00939906	0.0271394
175	REST_ECC-1_hg19	23	0.347826	0.130435	Down	0.205379	0.302394	0.00959904	0.0271394
176	NFYB_K562_hg19	38	0.578947	0.0526316	Down	0.0339966	0.104949	0.0134987	0.0300009
177	GATA3_SH-SY5Y_hg19	53	0.45283	0.0188679	Down	0.0182982	0.0816594	0.0266973	0.0408022
178	NANOG_H1-hESC_hg19	3	0	0.333333	Up	0.0530947	0.130052	0.0555944	0.0669509
179	POLR2A_liver_mm9	41	0.512195	0.0731707	Down	0.0059994	0.0708679	0.00389961	0.0222165
180	CTCF_kidney_mm9	60	0.416667	0.0833333	Down	0.120988	0.207274	0.0165983	0.0317634
181	FOSL1_H1-hESC_hg19	8	0	0	Up	0.256474	0.365033	0.286171	0.292255
182	RCOR1_MEL cell line_mm9	35	0.485714	0.114286	Down	0.0218978	0.0845706	0.00489951	0.0235063
183	HDAC2_MCF-7_hg19	17	0.470588	0.0588235	Down	0.00839916	0.0759868	0.0122988	0.0290953
184	PRDM1_HeLa-S3_hg19	29	0.482759	0.0689655	Down	0.00619938	0.0721884	0.00109989	0.0187481
185	POLR2A_olfactory bulb_mm9	48	0.541667	0.0208333	Down	0.0110989	0.0816594	0.0163984	0.0317634
186	HNF4G_HepG2_hg19	18	0.111111	0.111111	Up	0.133587	0.223354	0.120388	0.127751
187	CTCF_fibroblast of lung_hg19	94	0.361702	0.12766	Down	0.263074	0.371166	0.0134987	0.0300009
188	JUND_T47D_hg19	4	0.25	0	Down	0.470753	0.569909	0.157584	0.163384
189	CTCF_fibroblast of upper leg skin_hg19	41	0.341463	0.121951	Down	0.421958	0.526572	0.0340966	0.0473608
190	CTCF_kidney epithelial cell_hg19	47	0.382979	0.0851064	Down	0.114989	0.199358	0.0323968	0.0462097
191	CTCF_HGPS cell_hg19	48	0.3125	0.104167	Down	0.542046	0.635335	0.0970903	0.106473
192	EP300_MEL cell line_mm9	48	0.416667	0.104167	Down	0.0365963	0.10863	0.00649935	0.0255666
193	ETS1_CH12.LX_mm9	43	0.372093	0.0930233	Down	0.00969903	0.0781572	9.999e-05	0.010124
194	CTCF_GM12872_hg19	36	0.194444	0.0833333	Up	0.281672	0.387045	0.0851915	0.0944721
195	ZZZ3_GM12878_hg19	7	0.285714	0	Down	0.747625	0.8128	0.121888	0.129005
196	CTCF_WERI-Rb-1_hg19	55	0.563636	0.0727273	Down	0.0450955	0.1177	0.0221978	0.0370655
197	CTCF_GM06990_hg19	51	0.333333	0.137255	Down	0.79632	0.844063	0.010399	0.0277572
198	CTCF_GM19240_hg19	54	0.388889	0.12963	Down	0.121088	0.207274	0.0127987	0.0295042
199	CTCF_myotube_hg19	44	0.340909	0.113636	Down	0.140786	0.232645	0.0165983	0.0317634
200	CHD1_CH12.LX_mm9	41	0.804878	0.0731707	Down	0.00449955	0.0683784	0.00229977	0.0210092
201	EZH2_myotube_hg19	50	0.48	0.04	Down	0.0544946	0.130713	0.0332967	0.046916
202	JUND_CH12.LX_mm9	38	0.236842	0.0789474	Down	0.0822918	0.162478	0.00469953	0.0235063
203	MYOG_C2C12_mm9	8	0.5	0	Down	0.00749925	0.0744926	0.0349965	0.0478153
204	CTCF_bone marrow_mm9	53	0.433962	0.113208	Down	0.00389961	0.0683784	0.00059994	0.0164173
205	SMC3_SK-N-SH_hg19	45	0.2	0.0444444	Down	0.370163	0.482116	0.162484	0.167924
206	NFYB_HeLa-S3_hg19	43	0.627907	0.0232558	Down	0.010199	0.079045	0.0127987	0.0295042
207	CTCF_embryonic fibroblast_mm9	63	0.47619	0.047619	Down	0.0254975	0.0880873	0.0117988	0.0286494
208	GATA1_K562_hg19	15	0.333333	0.133333	Down	0.672133	0.744716	0.0218978	0.0368682
209	REST_H1-hESC_hg19	30	0.433333	0.1	Down	0.0541946	0.130713	0.00689931	0.0255666
210	MEF2A_GM12878_hg19	19	0.631579	0.157895	Down	0.00439956	0.0683784	0.00069993	0.0164173
211	CEBPB_H1-hESC_hg19	49	0.591837	0.0408163	Down	0.0181982	0.0816594	0.0184982	0.0340387
212	CTCF_GM10248_hg19	43	0.395349	0.0930233	Down	0.239376	0.344936	0.019798	0.0349255
213	FOS_MCF 10A_hg19	95	0.263158	0.115789	Down	0.724828	0.792267	0.00929907	0.0271394
214	CTCF_small intestine_mm9	39	0.358974	0.102564	Down	0.0617938	0.140091	0.00229977	0.0210092
215	GATA3_MCF-7_hg19	59	0.474576	0.0338983	Down	0.00269973	0.0683784	0.00509949	0.0235063
216	CTCF_retinal pigment epithelial cell_hg19	56	0.375	0.0892857	Down	0.152085	0.244018	0.0375962	0.050519
217	CTCF_epithelial cell of proximal tubule_hg19	46	0.26087	0.130435	Down	0.778522	0.8374	0.0506949	0.0625341
218	JUND_A549_hg19	9	0.444444	0.111111	Down	0.0630937	0.141455	0.0370963	0.050096
219	CTCF_GM12865_hg19	33	0.30303	0.0909091	Down	0.528847	0.62359	0.0175982	0.033056
220	JUN_CH12.LX_mm9	35	0.371429	0.0571429	Down	0.0137986	0.0816594	0.00339966	0.0210092
221	POLR2A_ES-Bruce4_mm9	39	0.512821	0.0512821	Down	0.0323968	0.102664	0.0344966	0.0475327
222	CTCF_fibroblast of pedal digit skin_hg19	49	0.326531	0.142857	Down	0.343366	0.457026	0.0348965	0.0478153
223	E2F4_myocyte_mm9	46	0.478261	0.0652174	Down	0.00279972	0.0683784	0.00069993	0.0164173
224	ZBTB7A_HepG2_hg19	31	0.483871	0.0967742	Down	0.0164984	0.0816594	0.00289971	0.0210092
225	RXRA_HepG2_hg19	11	0.545455	0.0909091	Down	0.0792921	0.160089	0.0341966	0.0473608
226	CTCF_astrocyte of the cerebellum_hg19	33	0.181818	0.121212	Up	0.348965	0.461046	0.114889	0.122717
227	RAD21_CH12.LX_mm9	48	0.3125	0.104167	Down	0.424458	0.528877	0.00459954	0.0235063
228	TEAD4_MCF-7_hg19	2	0.5	0	Down	0.0130987	0.0816594	0.0512949	0.0629869
229	CTCF_CD14-positive monocyte_hg19	45	0.355556	0.111111	Down	0.080292	0.160089	0.0187981	0.0342799
230	BHLHE40_GM12878_hg19	43	0.44186	0.0232558	Down	0.0285971	0.095885	0.0313969	0.0454221
231	ZNF143_K562_hg19	38	0.5	0.105263	Down	0.0367963	0.10863	0.0185981	0.0341454
232	ARID3A_HepG2_hg19	43	0.27907	0.162791	Up	0.772523	0.83316	0.019798	0.0349255
233	EGR1_K562_hg19	56	0.482143	0.160714	Down	0.133787	0.223354	0.00889911	0.0271394
234	CTCF_heart_mm9	52	0.442308	0.115385	Down	0.0788921	0.160055	0.0143986	0.0301097
235	SUZ12_H1-hESC_hg19	58	0.413793	0.0862069	Down	0.0717928	0.152785	0.0109989	0.0282322
236	CTCF_limb_mm9	52	0.442308	0.0576923	Down	0.020298	0.0832417	0.0114989	0.0282731
237	BACH1_H1-hESC_hg19	41	0.487805	0.146341	Down	0.183382	0.280716	0.00989901	0.0274148
238	SMARCC2_HeLa-S3_hg19	12	0.166667	0.25	Up	0.20028	0.298285	0.0136986	0.0300009
239	CTCF_astrocyte of the spinal cord_hg19	44	0.295455	0.0909091	Down	0.50055	0.597062	0.0486951	0.0605262
240	SMC3_CH12.LX_mm9	43	0.27907	0.139535	Down	0.562944	0.653215	0.00869913	0.0271394
241	CTCF_astrocyte_hg19	39	0.205128	0.128205	Up	0.560544	0.652299	0.0767923	0.0866964
242	CTCF_ES-Bruce4_mm9	58	0.465517	0.0344828	Down	0.0471953	0.122005	0.0293971	0.0432989
243	CTCF_fibroblast of mammary gland_hg19	37	0.243243	0.135135	Up	0.929507	0.951604	0.0241976	0.0387318
244	CTCF_liver_mm9	51	0.45098	0.0980392	Down	0.10349	0.185368	0.0114989	0.0282731
245	TAL1_megakaryocyte_mm9	16	0.8125	0	Down	0.00119988	0.0683784

## Sheet: S9. Wikipathways-comp (2)
Order	Term	P-value	Adjusted P-value	Z-score	Score	Genes	Order	Term	FDR.Mixed
1	NRF2 pathway_Homo sapiens_WP2884	2.51913e-12	1.56186e-10	-2.00157	45.1954	SLC6A6;NQO1;G6PD;GCLC;TXNRD1;GSR;ME1;PGD;GCLM;CBR3	18	NRF2 pathway	0.0890986
2	Oxidative Stress_Homo sapiens_WP408	1.28635e-08	2.65845e-07	-2.05805	31.1596	NQO1;GCLC;TXNRD1;GSR;CYP1A1	31	Oxidative Stress	0.444982
3	Glutathione metabolism_Homo sapiens_WP100	2.95467e-07	3.66379e-06	-2.17013	27.1636	G6PD;GCLC;GSR;GCLM	29	Glutathione metabolism	0.394954
4	Benzo(a)pyrene metabolism_Homo sapiens_WP696	1.22198e-06	1.08233e-05	-0.759389	8.68271	AKR1C1;CYP1A1;AKR1C4	38	Benzo(a)pyrene metabolism	0.98247
5	Transcriptional activation by NRF2_Homo sapiens_WP3	6.54942e-06	4.51182e-05	-1.06887	10.6954	NQO1;GCLC;GCLM	-	-
6	Pentose Phosphate Pathway_Homo sapiens_WP134	0.000127606	0.000719233	0.191231	-1.384	G6PD;PGD	35	Pentose Phosphate Pathway	0.689742
7	Aryl Hydrocarbon Receptor_Homo sapiens_WP2586	0.0002069	0.00106898	-1.55474	10.636	NQO1;GCLC;CYP1A1	13	Aryl Hydrocarbon Receptor	0.0499288
8	Apoptosis-related network due to altered Notch3 in ovarian cancer_Homo sapiens_WP2864	0.000315386	0.00137257	-1.58184	10.426	APP;NQO1;GCLC	19	Apoptosis-related network due to altered Notch3 in ovarian cancer	0.107049
9	Estrogen metabolism_Homo sapiens_WP697	0.000913492	0.00333156	-0.778807	4.44256	NQO1;CYP1A1	34	Estrogen metabolism	0.611989
10	Sulfation Biotransformation Reaction_Homo sapiens_WP692	0.000913492	0.00333156	-0.675725	3.85455	G6PD;GSR	28	Sulfation Biotransformation Reaction	0.362415
11	Metapathway biotransformation_Homo sapiens_WP702	0.00101509	0.00349641	-1.73798	9.83002	AKR1C1;GSR;CYP1A1;AKR1C4	22	Metapathway biotransformation Phase I and II	0.211148
12	Melatonin metabolism and effects_Homo sapiens_WP3298	0.00222113	0.0068855	-0.798198	3.9737	MAP2;CYP1A1	15	Melatonin metabolism and effects	0.0714952
13	Trans-sulfuration and one carbon metabolism_Homo sapiens_WP2525	0.00289597	0.00855001	-1.01901	4.85234	GCLC;GCLM	12	Trans-sulfuration and one carbon metabolism	0.0467237
14	Aryl Hydrocarbon Receptor Pathway_Homo sapiens_WP2873	0.00590982	0.016655	-1.25368	5.13389	NQO1;CYP1A1	30	Aryl Hydrocarbon Receptor Pathway	0.397394
15	Selenium Micronutrient Network_Homo sapiens_WP15	0.0213289	0.0528956	-1.34042	3.94007	TXNRD1;GSR	1	Selenium Micronutrient Network	0.0162448
16	Trans-sulfuration pathway_Homo sapiens_WP2333	0.0271655	0.0623801	2.50379	-6.94678	GCLM	24	Trans-sulfuration pathway	0.235305
17	RalA downstream regulated genes_Homo sapiens_WP2290	0.0295989	0.0632805	0.733639	-2.02497	RALA	11	RalA downstream regulated genes	0.046515
18	MFAP5-mediated ovarian cancer cell motility and invasiveness_Homo sapiens_WP3301	0.0295989	0.0632805	1.38934	-3.83483	MFAP5	20	MFAP5-mediated ovarian cancer cell motility and invasiveness	0.168804
19	Estrogen Receptor Pathway_Homo sapiens_WP2881	0.0320264	0.0640528	0.947783	-2.60455	CYP1A1	32	Estrogen Receptor Pathway	0.465478
20	Dopamine metabolism_Homo sapiens_WP2436	0.0320264	0.0640528	1.61424	-4.43602	NQO1	16	Dopamine metabolism	0.0714952
21	Fatty Acid Omega Oxidation_Homo sapiens_WP206	0.0392731	0.0716157	1.34856	-3.55541	CYP1A1	23	Fatty Acid Omega Oxidation	0.226189
22	Cori Cycle_Homo sapiens_WP1946	0.0392731	0.0716157	1.45305	-3.83088	G6PD	25	Cori Cycle	0.281722
23	Tamoxifen metabolism_Homo sapiens_WP691	0.051233	0.0858499	0.735468	-1.80569	CYP1A1	33	Tamoxifen metabolism	0.469117
24	Glucuronidation_Homo sapiens_WP698	0.063047	0.100229	0.586571	-1.34929	UGDH	37	Glucuronidation	0.858047
25	MAPK Cascade_Homo sapiens_WP422	0.070066	0.105954	0.172481	-0.387178	MAP2	2	MAPK Cascade	0.0162448
26	Tryptophan metabolism_Homo sapiens_WP465	0.108878	0.149758	-0.26678	0.506545	CYP1A1	26	Tryptophan metabolism	0.350451
27	Selenium Metabolism and Selenoproteins_Homo sapiens_WP28	0.111111	0.149758	-0.192651	0.365793	TXNRD1	21	Selenium Metabolism and Selenoproteins	0.205044
28	Synaptic Vesicle Pathway_Homo sapiens_WP2267	0.119988	0.158282	-0.308656	0.568969	SYT1	17	Synaptic Vesicle Pathway	0.0714952
29	Copper homeostasis_Homo sapiens_WP3286	0.126589	0.16351	-0.462452	0.837445	APP	14	Copper homeostasis	0.0499288
30	Oxidation by Cytochrome P450_Homo sapiens_WP43	0.143954	0.182146	-0.385849	0.65708	CYP1A1	27	Oxidation by Cytochrome P450	0.351152
31	Histone Modifications_Homo sapiens_WP2369	0.15251	0.189112	-0.414695	0.690639	HIST1H4D	10	Histone Modifications	0.046515
32	Endoderm Differentiation_Homo sapiens_WP2853	0.163086	0.198262	-0.457919	0.740989	APP	4	Endoderm Differentiation	0.0268372
33	Alzheimers Disease_Homo sapiens_WP2059	0.260125	0.298662	-0.590082	0.713081	APP
34	TGF-beta Signaling Pathway_Homo sapiens_WP366	0.282155	0.318065	-0.56321	0.645156	APP
35	Calcium Regulation in the Cardiac Cell_Homo sapiens_WP536	0.312267	0.341543	-0.566196	0.608253	GJC1
36	Integrated Breast Cancer Pathway_Homo sapiens_WP1984	0.322597	0.344845	-0.622874	0.66315	RALA
37	SIDS Susceptibility Pathways_Homo sapiens_WP706	0.331088	0.347338	-0.595558	0.629778	MAP2
38	EGF/EGFR Signaling Pathway_Homo sapiens_WP437	0.336133	0.347338	-0.555832	0.587769	RALA
39	Integrated Pancreatic Cancer Pathway_Homo sapiens_WP2377	0.383017	0.389296	-0.667239	0.629484	APP

## Sheet: S10. Wikipathways-self
Order	Term	NGenes	PropDown	PropUp	Direction	PValue	FDR	PValue.Mixed	FDR.Mixed
1	Selenium Micronutrient Network	139	0.0791367	0.244604	Up	0.0196898	0.207335	0.000859991	0.0162448
2	MAPK Cascade	55	0.254545	0.181818	Down	0.258897	0.655861	0.000659993	0.0162448
3	EGF/EGFR Signaling Pathway	328	0.182927	0.155488	Down	0.447846	0.803372	0.00195998	0.0247631
4	Endoderm Differentiation	264	0.19697	0.140152	Down	0.297417	0.664803	0.00282997	0.0268372
5	Alzheimers Disease	203	0.0837438	0.182266	Up	0.0592894	0.32183	0.00433996	0.0274547
6	Calcium Regulation in the Cardiac Cell	303	0.125413	0.148515	Up	0.494165	0.816438	0.00373996	0.0274547
7	Integrated Breast Cancer Pathway	307	0.19544	0.13355	Down	0.107079	0.406881	0.00622994	0.0337925
8	Sudden Infant Death Syndrome (SIDS) Susceptibility Pathways	407	0.12285	0.125307	Up	0.614984	0.877235	0.00796992	0.0378334
9	TGF-beta Signaling Pathway	309	0.15534	0.18123	Up	0.746193	0.915342	0.0098399	0.0415251
10	Histone Modifications	97	0.154639	0.103093	Down	0.252697	0.655861	0.0134099	0.046515
11	RalA downstream regulated genes	19	0.105263	0.210526	Up	0.337327	0.676523	0.0134699	0.046515
12	Trans-sulfuration and one carbon metabolism	57	0.385965	0.0350877	Down	0.0370096	0.281235	0.0147599	0.0467237
13	Aryl Hydrocarbon Receptor	107	0.158879	0.102804	Down	0.458965	0.803372	0.0170998	0.0499288
14	Copper homeostasis	108	0.111111	0.12037	Up	0.623304	0.877235	0.0183998	0.0499288
15	Melatonin metabolism and effects	68	0.205882	0.0441176	Down	0.00432996	0.0833142	0.0308297	0.0714952
16	Dopamine metabolism	24	0.0833333	0.208333	Up	0.00438996	0.0833142	0.0319897	0.0714952
17	Synaptic Vesicle Pathway	99	0.0505051	0.191919	Up	0.0218298	0.207335	0.0298097	0.0714952
18	NRF2 pathway	299	0.103679	0.140468	Up	0.465115	0.803372	0.0422096	0.0890986
19	Apoptosis-related network due to altered Notch3 in ovarian cancer	125	0.16	0.096	Down	0.0497595	0.315112	0.0535295	0.107049
20	MFAP5-mediated ovarian cancer cell motility and invasiveness	22	0.0909091	0.181818	Up	0.148299	0.512287	0.0888491	0.168804
21	Selenium Metabolism and Selenoproteins	82	0.170732	0.0609756	Down	0.283767	0.664803	0.113319	0.205044
22	Metapathway biotransformation Phase I and II	292	0.0753425	0.123288	Up	0.762402	0.915342	0.122249	0.211148
23	Fatty Acid Omega Oxidation	18	0.166667	0.111111	Up	0.794512	0.915342	0.136909	0.226189
24	Trans-sulfuration pathway	19	0.368421	0.0526316	Down	0.103219	0.406881	0.148619	0.235305
25	Cori Cycle	29	0	0.206897	Up	0.100089	0.406881	0.185348	0.281722
26	Tryptophan metabolism	74	0.0945946	0.0675676	Down	0.709303	0.915342	0.239788	0.350451
27	Oxidation by Cytochrome P450	86	0.0697674	0.139535	Up	0.867171	0.915342	0.249508	0.351152
28	Sulfation Biotransformation Reaction	30	0.0333333	0.166667	Up	0.836242	0.915342	0.267047	0.362415
29	Glutathione metabolism	38	0.0789474	0.105263	Down	0.835012	0.915342	0.301417	0.394954
30	Aryl Hydrocarbon Receptor Pathway	79	0.101266	0.0632911	Down	0.338267	0.676523	0.313737	0.397394
31	Oxidative Stress	59	0.169492	0.0847458	Down	0.547265	0.849816	0.363016	0.444982
32	Estrogen Receptor Pathway	22	0.0454545	0.0909091	Up	0.224318	0.655861	0.391986	0.465478
33	Tamoxifen metabolism	33	0.121212	0.0606061	Down	0.559094	0.849816	0.407396	0.469117
34	Estrogen metabolism	30	0.0666667	0.1	Up	0.905651	0.930123	0.547575	0.611989
35	Pentose Phosphate Pathway	10	0.1	0.1	Down	0.653643	0.887081	0.635294	0.689742
36	Phytochemical activity on NRF2 transcriptional activation	26	0.153846	0	Down	0.255467	0.655861	0.823682	0.858047
37	Glucuronidation	49	0.0408163	0.0816327	Down	0.96067	0.96067	0.835472	0.858047
38	Benzo(a)pyrene metabolism	13	0	0	Down	0.862131	0.915342	0.98247	0.98247
